# Supplementary material for: Vascular adhesion protein-1 defines a unique subpopulation of human hematopoietic stem cells and regulates their proliferation
Source: Cell Mol Life Sci. 2021 Nov 1;78(23):7851–72. doi: 10.1007/s00018-021-03977-6 (PMC8629906; doi:10.1007/s00018-021-03977-6)
Supplement: Supplementary file 1 — Supplementary file1 (XLSX 13 KB) [file 18_2021_3977_MOESM1_ESM.xlsx]

## Sheet: Sheet1
Additional file 1 of Vascular adhesion protein-1 defines a unique subpopulation of human hematopoietic stem cells and regulates their proliferation
List of antibodies
Antibody	Clone/Cat	Company	Concentration (µg/ml) or Dilution	Applications (Immunohistochemistry, Flow cytometry, Immunocytochemistry )
Polyclonal anti -VAP-1	-	Generated in house	1/500	FC, ICC
Anti-mouse VAP-1 (rat IgG2b)	7-106	Generated in house	10	FC
FITC anti-rabbit IgG	F-9887	Sigma	1/100	FC
FITC anti-rat IgG	F-6258	Sigma	1/100	FC
APC anti-mouse lineage cocktail	558074	BD bioscience	1/50	FC
Brilliant Violet 510 rat anti-mouse CD117 (c-kit)	ACK2	Biolegend	1/50	FC
PE rat anti-mouse Sca-1/Ly6	FAB1226P	R&D System	1/50	FC
APC Rat Anti-Mouse CD45	30 -F11	BD bioscience	1/100	FC
APC- Cy7 Rat Anti-Mouse CD45	30 -F11	BD bioscience	1/100	FC
PE mouse anti- human CD45	HI30	BD bioscience	1/100	FC
BV421 mouse anti- human CD45	HI30	BD bioscience	1/100	FC
Mouse anti-human VAP-1(IgM)	1B2	Generated in house	10	FC
Rat anti-human VAP-1 (JG-2)	JG2.10	Gift from E. Butcher	10	FC, ICC
Mouse anti-human VAP-1	TK8-14	Generated in house	10	FC, ICC
Mouse anti-chicken bursal epithelium (IgM)	7C7	Generated in house	10	FC
FITC rat IgG2a (isotype control)	B39-4	BD Pharmingen	1/100	FC
FITC mouse IgG2a (isotype control)	G155-178	BD Pharmingen	1/100	FC
APC mouse anti-human CD34	581	BD Pharmingen	1/100	FC
BV421 mouse anti-human CD38	HIT2	BD Horizon	1/100	FC
APC anti-human lineage cocktail	22-7776- 72	Thermo Fisher Scientific	1/50	FC
APC mouse anti-human CD38	HIT2	BD Horizon	1/100	FC
PE-Cy7 mouse anti-human CD34	581	BD Pharmingen	1/100	FC
APC-Cy7 mouse anti human CD90 (Thy1)	50000000000	Biolegend	1/100	FC
PerCP-Cy5.5 mouse anti-human CD45RA	HI100	BD Pharmingen	1/100	FC
PE rat anti-human CD49f	GoH3	BD Pharmingen	1/25	FC
Alexa Fluor 488 rabbit anti-human Superoxide Dismutase 1	EP1727Y	Abcam	1/500	FC
PE mouse anti-human CD34	581	BD Pharmingen	1/100	FC
BV605 mouse anti human CD90 (Thy1)	50000000000	BD Horizon	1/100	FC
PE-Cy7 mouse anti-human CD45RA	HI100	BD Pharmingen	1/100	FC
BV510 rat anti-human CD49f	GoH3	BD Horizon	1/50	FC
Polyclonal anti -VAP-1	-	Generated in house	1/500	IHC, FC, ICC
Anti-mouse VAP-1 (rat IgG2b)	7-106	Generated in house	10	FC
FITC anti-rabbit IgG	F-9887	Sigma	1/100	FC
FITC anti-rat IgG	F-6258	Sigma	1/100	FC
APC anti-mouse CD31	MEC13.3/ 102514	Biolegend	5	IHC
PE rat anti-mouse CD150	mShad150	eBioscience	4	IHC
APC anti-mouse lineage cocktail	558074	BD bioscience	1/50	IHC, FC
PE-Cy7 rat anti-mouse CD127	SB/199	BD Pharmingen	1/50	FC
Brilliant Violet 510 rat anti-mouse CD117 (c-kit)	ACK2	Biolegend	1/50	FC
PE rat anti-mouse Sca-1/Ly6	FAB1226P	R&D System	1/50	FC
PE-CF594 rat anti-mouse CD135	A2F10.1	BD Horizon	1/50	FC
eFluor 450 rat anti-mouse CD150	mShad150	ebioscience	1/50	FC
FITC rat anti-mouse CD41	MWReg30	BD Pharmingen	1/50	FC
Alexa Fluor 488 rat anti-mouse PLVAP	MECA-32	Biolegend	5	IHC
