# Supplementary material for: Vascular adhesion protein-1 defines a unique subpopulation of human hematopoietic stem cells and regulates their proliferation
Source: Cell Mol Life Sci. 2021 Nov 1;78(23):7851–72. doi: 10.1007/s00018-021-03977-6 (PMC8629906; doi:10.1007/s00018-021-03977-6)
Supplement: Supplementary file 2 — Supplementary file2 (XLSX 4734 KB) [file 18_2021_3977_MOESM2_ESM.xlsx]

## Sheet: A
Additional file of Vascular adhesion protein-1 defines a unique subpopulation of human hematopoietic stem cells and regulates their proliferation
Table S2 : RNAseq analysis of human bone marrow VAP-1- and VAP-1+ HSC populations. Samples ID (A), meta data genes (B), raw counts (C), voom normalized logCPM data (D) and list of differentially expressed genes (E).
Sample_ID	type	library_size	normalization_factor
VAP-1-_1	VAP-1-	31478624	1.07105
VAP-1-_2	VAP-1-	21964598	0.944926
VAP-1-_3	VAP-1-	22693353	0.916676
VAP-1-_4	VAP-1-	23195034	0.841599
VAP-1+_1	VAP-1+	22933507	1.13799
VAP-1+_2	VAP-1+	20679649	0.925679
VAP-1+_3	VAP-1+	24666054	1.24619
VAP-1+_4	VAP-1+	19860840	0.975642

## Sheet: B
Ensembl ID	start_position	end_position	chromosome_name	external_gene_name	description	gene_biotype
ENSG00000279457	185217	195411	1	WASH9P	WAS protein family homolog 9, pseudogene [Source:HGNC Symbol;Acc:HGNC:53981]	unprocessed_pseudogene
ENSG00000225972	629062	629433	1	MTND1P23	MT-ND1 pseudogene 23 [Source:HGNC Symbol;Acc:HGNC:42092]	unprocessed_pseudogene
ENSG00000225630	629640	630683	1	MTND2P28	MT-ND2 pseudogene 28 [Source:HGNC Symbol;Acc:HGNC:42129]	unprocessed_pseudogene
ENSG00000237973	631074	632616	1	MTCO1P12	MT-CO1 pseudogene 12 [Source:HGNC Symbol;Acc:HGNC:52014]	unprocessed_pseudogene
ENSG00000278791	632325	632413	1	AC114498.2		miRNA
ENSG00000229344	632757	633438	1	MTCO2P12	MT-CO2 pseudogene 12 [Source:HGNC Symbol;Acc:HGNC:52028]	unprocessed_pseudogene
ENSG00000240409	633535	633741	1	MTATP8P1	MT-ATP8 pseudogene 1 [Source:HGNC Symbol;Acc:HGNC:44571]	unprocessed_pseudogene
ENSG00000248527	633696	634376	1	MTATP6P1	MT-ATP6 pseudogene 1 [Source:HGNC Symbol;Acc:HGNC:44575]	unprocessed_pseudogene
ENSG00000198744	634376	634922	1	MTCO3P12	MT-CO3 pseudogene 12 [Source:HGNC Symbol;Acc:HGNC:52042]	unprocessed_pseudogene
ENSG00000230092	800879	817712	1	AL669831.4	F-box only protein 25 (FBXO25) pseudogene	transcribed_unprocessed_pseudogene
ENSG00000228794	825138	859446	1	LINC01128	long intergenic non-protein coding RNA 1128 [Source:HGNC Symbol;Acc:HGNC:49377]	processed_transcript
ENSG00000225880	826206	827522	1	LINC00115	long intergenic non-protein coding RNA 115 [Source:HGNC Symbol;Acc:HGNC:26211]	lincRNA
ENSG00000187634	923928	944581	1	SAMD11	sterile alpha motif domain containing 11 [Source:HGNC Symbol;Acc:HGNC:28706]	protein_coding
ENSG00000188976	944203	959309	1	NOC2L	NOC2 like nucleolar associated transcriptional repressor [Source:HGNC Symbol;Acc:HGNC:24517]	protein_coding
ENSG00000188290	998962	1000172	1	HES4	hes family bHLH transcription factor 4 [Source:HGNC Symbol;Acc:HGNC:24149]	protein_coding
ENSG00000187608	1001138	1014540	1	ISG15	ISG15 ubiquitin-like modifier [Source:HGNC Symbol;Acc:HGNC:4053]	protein_coding
ENSG00000217801	1059708	1069355	1	AL390719.1	protein tyrosine phosphatase family pseudogene	transcribed_unprocessed_pseudogene
ENSG00000131591	1081818	1116361	1	C1orf159	chromosome 1 open reading frame 159 [Source:HGNC Symbol;Acc:HGNC:26062]	protein_coding
ENSG00000205231	1173056	1179555	1	TTLL10-AS1	TTLL10 antisense RNA 1 [Source:HGNC Symbol;Acc:HGNC:41159]	antisense
ENSG00000162571	1173884	1197935	1	TTLL10	tubulin tyrosine ligase like 10 [Source:HGNC Symbol;Acc:HGNC:26693]	protein_coding
ENSG00000186891	1203508	1206592	1	TNFRSF18	TNF receptor superfamily member 18 [Source:HGNC Symbol;Acc:HGNC:11914]	protein_coding
ENSG00000186827	1211340	1214153	1	TNFRSF4	TNF receptor superfamily member 4 [Source:HGNC Symbol;Acc:HGNC:11918]	protein_coding
ENSG00000078808	1216908	1232031	1	SDF4	stromal cell derived factor 4 [Source:HGNC Symbol;Acc:HGNC:24188]	protein_coding
ENSG00000176022	1232226	1235041	1	B3GALT6	beta-1,3-galactosyltransferase 6 [Source:HGNC Symbol;Acc:HGNC:17978]	protein_coding
ENSG00000160087	1253909	1273885	1	UBE2J2	ubiquitin conjugating enzyme E2 J2 [Source:HGNC Symbol;Acc:HGNC:19268]	protein_coding
ENSG00000162572	1280436	1292029	1	SCNN1D	sodium channel epithelial 1 delta subunit [Source:HGNC Symbol;Acc:HGNC:10601]	protein_coding
ENSG00000131584	1292390	1309609	1	ACAP3	ArfGAP with coiled-coil, ankyrin repeat and PH domains 3 [Source:HGNC Symbol;Acc:HGNC:16754]	protein_coding
ENSG00000169972	1308597	1311677	1	PUSL1	pseudouridine synthase like 1 [Source:HGNC Symbol;Acc:HGNC:26914]	protein_coding
ENSG00000127054	1311585	1324691	1	INTS11	integrator complex subunit 11 [Source:HGNC Symbol;Acc:HGNC:26052]	protein_coding
ENSG00000224051	1324756	1328896	1	CPTP	ceramide-1-phosphate transfer protein [Source:HGNC Symbol;Acc:HGNC:28116]	protein_coding
ENSG00000169962	1331280	1335314	1	TAS1R3	taste 1 receptor member 3 [Source:HGNC Symbol;Acc:HGNC:15661]	protein_coding
ENSG00000107404	1335276	1349418	1	DVL1	dishevelled segment polarity protein 1 [Source:HGNC Symbol;Acc:HGNC:3084]	protein_coding
ENSG00000175756	1373730	1375495	1	AURKAIP1	aurora kinase A interacting protein 1 [Source:HGNC Symbol;Acc:HGNC:24114]	protein_coding
ENSG00000221978	1385711	1399335	1	CCNL2	cyclin L2 [Source:HGNC Symbol;Acc:HGNC:20570]	protein_coding
ENSG00000224870	1399522	1402046	1	MRPL20-AS1	MRPL20 antisense RNA 1 [Source:HGNC Symbol;Acc:HGNC:27125]	processed_transcript
ENSG00000242485	1401909	1407293	1	MRPL20	mitochondrial ribosomal protein L20 [Source:HGNC Symbol;Acc:HGNC:14478]	protein_coding
ENSG00000225285	1430539	1434573	1	LINC01770	long intergenic non-protein coding RNA 1770 [Source:HGNC Symbol;Acc:HGNC:52560]	lincRNA
ENSG00000160072	1471769	1497848	1	ATAD3B	ATPase family, AAA domain containing 3B [Source:HGNC Symbol;Acc:HGNC:24007]	protein_coding
ENSG00000197785	1512151	1534687	1	ATAD3A	ATPase family, AAA domain containing 3A [Source:HGNC Symbol;Acc:HGNC:25567]	protein_coding
ENSG00000160075	1541673	1574863	1	SSU72	SSU72 homolog, RNA polymerase II CTD phosphatase [Source:HGNC Symbol;Acc:HGNC:25016]	protein_coding
ENSG00000215014	1574102	1577075	1	AL645728.1	novel transcript	processed_transcript
ENSG00000228594	1598012	1600135	1	FNDC10	fibronectin type III domain containing 10 [Source:HGNC Symbol;Acc:HGNC:42951]	protein_coding
ENSG00000272106	1613758	1615795	1	AL691432.2	artifact	antisense
ENSG00000197530	1615415	1630610	1	MIB2	mindbomb E3 ubiquitin protein ligase 2 [Source:HGNC Symbol;Acc:HGNC:30577]	protein_coding
ENSG00000248333	1635227	1659012	1	CDK11B	cyclin dependent kinase 11B [Source:HGNC Symbol;Acc:HGNC:1729]	protein_coding
ENSG00000272004	1659325	1662602	1	FO704657.1	novel transcript, antisense to SLC35E2B	antisense
ENSG00000189339	1659529	1692728	1	SLC35E2B	solute carrier family 35 member E2B [Source:HGNC Symbol;Acc:HGNC:33941]	protein_coding
ENSG00000008128	1702379	1724357	1	CDK11A	cyclin dependent kinase 11A [Source:HGNC Symbol;Acc:HGNC:1730]	protein_coding
ENSG00000268575	1702736	1737688	1	AL031282.2	novel transcript, readthrough between SLC35E2 and CDK11A	processed_transcript
ENSG00000215790	1724838	1745999	1	SLC35E2A	solute carrier family 35 member E2A [Source:HGNC Symbol;Acc:HGNC:20863]	protein_coding
ENSG00000008130	1751232	1780457	1	NADK	NAD kinase [Source:HGNC Symbol;Acc:HGNC:29831]	protein_coding
ENSG00000078369	1785285	1891117	1	GNB1	G protein subunit beta 1 [Source:HGNC Symbol;Acc:HGNC:4396]	protein_coding
ENSG00000067606	2050411	2185395	1	PRKCZ	protein kinase C zeta [Source:HGNC Symbol;Acc:HGNC:9412]	protein_coding
ENSG00000162585	2184461	2212720	1	FAAP20	FA core complex associated protein 20 [Source:HGNC Symbol;Acc:HGNC:26428]	protein_coding
ENSG00000157933	2228319	2310213	1	SKI	SKI proto-oncogene [Source:HGNC Symbol;Acc:HGNC:10896]	protein_coding
ENSG00000116151	2321253	2391707	1	MORN1	MORN repeat containing 1 [Source:HGNC Symbol;Acc:HGNC:25852]	protein_coding
ENSG00000157916	2391775	2405442	1	RER1	retention in endoplasmic reticulum sorting receptor 1 [Source:HGNC Symbol;Acc:HGNC:30309]	protein_coding
ENSG00000157911	2403964	2413797	1	PEX10	peroxisomal biogenesis factor 10 [Source:HGNC Symbol;Acc:HGNC:8851]	protein_coding
ENSG00000157881	2508531	2526628	1	PANK4	pantothenate kinase 4 [Source:HGNC Symbol;Acc:HGNC:19366]	protein_coding
ENSG00000238164	2549920	2557031	1	TNFRSF14-AS1	TNFRSF14 antisense RNA 1 [Source:HGNC Symbol;Acc:HGNC:26966]	antisense
ENSG00000157873	2555639	2565382	1	TNFRSF14	TNF receptor superfamily member 14 [Source:HGNC Symbol;Acc:HGNC:11912]	protein_coding
ENSG00000157870	2586491	2591469	1	PRXL2B	peroxiredoxin like 2B [Source:HGNC Symbol;Acc:HGNC:28390]	protein_coding
ENSG00000142606	2590639	2633016	1	MMEL1	membrane metalloendopeptidase like 1 [Source:HGNC Symbol;Acc:HGNC:14668]	protein_coding
ENSG00000177133	3059615	3068437	1	LINC00982	long intergenic non-protein coding RNA 982 [Source:HGNC Symbol;Acc:HGNC:48664]	antisense
ENSG00000142611	3069168	3438621	1	PRDM16	PR/SET domain 16 [Source:HGNC Symbol;Acc:HGNC:14000]	protein_coding
ENSG00000162591	3487951	3611508	1	MEGF6	multiple EGF like domains 6 [Source:HGNC Symbol;Acc:HGNC:3232]	protein_coding
ENSG00000158109	3625015	3630127	1	TPRG1L	tumor protein p63 regulated 1 like [Source:HGNC Symbol;Acc:HGNC:27007]	protein_coding
ENSG00000116213	3630767	3652761	1	WRAP73	WD repeat containing, antisense to TP73 [Source:HGNC Symbol;Acc:HGNC:12759]	protein_coding
ENSG00000227372	3735511	3747373	1	TP73-AS1	TP73 antisense RNA 1 [Source:HGNC Symbol;Acc:HGNC:29052]	transcribed_unitary_pseudogene
ENSG00000235169	3772761	3775982	1	SMIM1	small integral membrane protein 1 (Vel blood group) [Source:HGNC Symbol;Acc:HGNC:44204]	protein_coding
ENSG00000130764	3778559	3796498	1	LRRC47	leucine rich repeat containing 47 [Source:HGNC Symbol;Acc:HGNC:29207]	protein_coding
ENSG00000116198	3812086	3857214	1	CEP104	centrosomal protein 104 [Source:HGNC Symbol;Acc:HGNC:24866]	protein_coding
ENSG00000198912	3889125	3900293	1	C1orf174	chromosome 1 open reading frame 174 [Source:HGNC Symbol;Acc:HGNC:27915]	protein_coding
ENSG00000131697	5862811	5992473	1	NPHP4	nephrocystin 4 [Source:HGNC Symbol;Acc:HGNC:19104]	protein_coding
ENSG00000069424	5991466	6101193	1	KCNAB2	potassium voltage-gated channel subfamily A regulatory beta subunit 2 [Source:HGNC Symbol;Acc:HGNC:6229]	protein_coding
ENSG00000116251	6185020	6209389	1	RPL22	ribosomal protein L22 [Source:HGNC Symbol;Acc:HGNC:10315]	protein_coding
ENSG00000158286	6205475	6221299	1	RNF207	ring finger protein 207 [Source:HGNC Symbol;Acc:HGNC:32947]	protein_coding
ENSG00000116237	6221193	6235972	1	ICMT	isoprenylcysteine carboxyl methyltransferase [Source:HGNC Symbol;Acc:HGNC:5350]	protein_coding
ENSG00000097021	6264269	6394391	1	ACOT7	acyl-CoA thioesterase 7 [Source:HGNC Symbol;Acc:HGNC:24157]	protein_coding
ENSG00000187017	6424776	6461367	1	ESPN	espin [Source:HGNC Symbol;Acc:HGNC:13281]	protein_coding
ENSG00000215788	6460786	6466195	1	TNFRSF25	TNF receptor superfamily member 25 [Source:HGNC Symbol;Acc:HGNC:11910]	protein_coding
ENSG00000162408	6521347	6554513	1	NOL9	nucleolar protein 9 [Source:HGNC Symbol;Acc:HGNC:26265]	protein_coding
ENSG00000204859	6579994	6589280	1	ZBTB48	zinc finger and BTB domain containing 48 [Source:HGNC Symbol;Acc:HGNC:4930]	protein_coding
ENSG00000162413	6590724	6614607	1	KLHL21	kelch like family member 21 [Source:HGNC Symbol;Acc:HGNC:29041]	protein_coding
ENSG00000041988	6624866	6635586	1	THAP3	THAP domain containing 3 [Source:HGNC Symbol;Acc:HGNC:20855]	protein_coding
ENSG00000007923	6634168	6701924	1	DNAJC11	DnaJ heat shock protein family (Hsp40) member C11 [Source:HGNC Symbol;Acc:HGNC:25570]	protein_coding
ENSG00000171735	6785454	7769706	1	CAMTA1	calmodulin binding transcription activator 1 [Source:HGNC Symbol;Acc:HGNC:18806]	protein_coding
ENSG00000049245	7771296	7781432	1	VAMP3	vesicle associated membrane protein 3 [Source:HGNC Symbol;Acc:HGNC:12644]	protein_coding
ENSG00000049246	7784320	7845177	1	PER3	period circadian regulator 3 [Source:HGNC Symbol;Acc:HGNC:8847]	protein_coding
ENSG00000116288	7954291	7985505	1	PARK7	Parkinsonism associated deglycase [Source:HGNC Symbol;Acc:HGNC:16369]	protein_coding
ENSG00000116285	8004404	8026309	1	ERRFI1	ERBB receptor feedback inhibitor 1 [Source:HGNC Symbol;Acc:HGNC:18185]	protein_coding
ENSG00000142599	8352397	8817640	1	RERE	arginine-glutamic acid dipeptide repeats [Source:HGNC Symbol;Acc:HGNC:9965]	protein_coding
ENSG00000074800	8861000	8879250	1	ENO1	enolase 1 [Source:HGNC Symbol;Acc:HGNC:3350]	protein_coding
ENSG00000230679	8878835	8879894	1	ENO1-AS1	ENO1 antisense RNA 1 [Source:HGNC Symbol;Acc:HGNC:40214]	antisense
ENSG00000142583	9035107	9088478	1	SLC2A5	solute carrier family 2 member 5 [Source:HGNC Symbol;Acc:HGNC:11010]	protein_coding
ENSG00000049239	9234775	9271337	1	H6PD	hexose-6-phosphate dehydrogenase/glucose 1-dehydrogenase [Source:HGNC Symbol;Acc:HGNC:4795]	protein_coding
ENSG00000171621	9292894	9369532	1	SPSB1	splA/ryanodine receptor domain and SOCS box containing 1 [Source:HGNC Symbol;Acc:HGNC:30628]	protein_coding
ENSG00000171612	9539465	9585173	1	SLC25A33	solute carrier family 25 member 33 [Source:HGNC Symbol;Acc:HGNC:29681]	protein_coding
ENSG00000231181	9576427	9576985	1	AL954705.1	ribosomal protein L9 (RPL9) pseudogene	processed_pseudogene
ENSG00000188807	9588911	9614877	1	TMEM201	transmembrane protein 201 [Source:HGNC Symbol;Acc:HGNC:33719]	protein_coding
ENSG00000171608	9651732	9729114	1	PIK3CD	phosphatidylinositol-4,5-bisphosphate 3-kinase catalytic subunit delta [Source:HGNC Symbol;Acc:HGNC:8977]	protein_coding
ENSG00000171603	9729026	9824526	1	CLSTN1	calsyntenin 1 [Source:HGNC Symbol;Acc:HGNC:17447]	protein_coding
ENSG00000178585	9848276	9910336	1	CTNNBIP1	catenin beta interacting protein 1 [Source:HGNC Symbol;Acc:HGNC:16913]	protein_coding
ENSG00000223989	9848318	9850154	1	AL357140.1	novel transcript	antisense
ENSG00000162441	9922113	9943407	1	LZIC	leucine zipper and CTNNBIP1 domain containing [Source:HGNC Symbol;Acc:HGNC:17497]	protein_coding
ENSG00000228150	9942923	9949974	1	AL357140.2	novel transcript	sense_intronic
ENSG00000173614	9943428	9985501	1	NMNAT1	nicotinamide nucleotide adenylyltransferase 1 [Source:HGNC Symbol;Acc:HGNC:17877]	protein_coding
ENSG00000130939	10032832	10181239	1	UBE4B	ubiquitination factor E4B [Source:HGNC Symbol;Acc:HGNC:12500]	protein_coding
ENSG00000054523	10210805	10381603	1	KIF1B	kinesin family member 1B [Source:HGNC Symbol;Acc:HGNC:16636]	protein_coding
ENSG00000264501	10306465	10306757	1	RN7SL731P	RNA, 7SL, cytoplasmic 731, pseudogene [Source:HGNC Symbol;Acc:HGNC:46747]	misc_RNA
ENSG00000142657	10398592	10420511	1	PGD	phosphogluconate dehydrogenase [Source:HGNC Symbol;Acc:HGNC:8891]	protein_coding
ENSG00000271989	10429881	10430677	1	AL139424.1	novel transcript, antisense to APITD1-CORT	antisense
ENSG00000251503	10430102	10452153	1	CENPS-CORT	CENPS-CORT readthrough [Source:HGNC Symbol;Acc:HGNC:38843]	protein_coding
ENSG00000175279	10430433	10442808	1	CENPS	centromere protein S [Source:HGNC Symbol;Acc:HGNC:23163]	protein_coding
ENSG00000241563	10449719	10451902	1	CORT	cortistatin [Source:HGNC Symbol;Acc:HGNC:2257]	protein_coding
ENSG00000160049	10456522	10472529	1	DFFA	DNA fragmentation factor subunit alpha [Source:HGNC Symbol;Acc:HGNC:2772]	protein_coding
ENSG00000142655	10472288	10630758	1	PEX14	peroxisomal biogenesis factor 14 [Source:HGNC Symbol;Acc:HGNC:8856]	protein_coding
ENSG00000130940	10636604	10796650	1	CASZ1	castor zinc finger 1 [Source:HGNC Symbol;Acc:HGNC:26002]	protein_coding
ENSG00000272078	10639241	10654333	1	AL139423.1	novel transcript, antisense to CASZ1	antisense
ENSG00000120948	11012344	11026420	1	TARDBP	TAR DNA binding protein [Source:HGNC Symbol;Acc:HGNC:11571]	protein_coding
ENSG00000277726	11012662	11030528	1	AL109811.3	novel protein	protein_coding
ENSG00000009724	11026523	11047233	1	MASP2	mannan binding lectin serine peptidase 2 [Source:HGNC Symbol;Acc:HGNC:6902]	protein_coding
ENSG00000271895	11029659	11030528	1	AL109811.2	novel transcript, antisense to MASP2	antisense
ENSG00000116649	11054584	11060020	1	SRM	spermidine synthase [Source:HGNC Symbol;Acc:HGNC:11296]	protein_coding
ENSG00000171824	11066618	11099869	1	EXOSC10	exosome component 10 [Source:HGNC Symbol;Acc:HGNC:9138]	protein_coding
ENSG00000226849	11068471	11073097	1	AL109811.1	novel transcript	antisense
ENSG00000230337	11099675	11102100	1	EXOSC10-AS1	EXOSC10 antisense RNA 1 [Source:HGNC Symbol;Acc:HGNC:40456]	antisense
ENSG00000198793	11106535	11262507	1	MTOR	mechanistic target of rapamycin kinase [Source:HGNC Symbol;Acc:HGNC:3942]	protein_coding
ENSG00000120942	11273206	11296049	1	UBIAD1	UbiA prenyltransferase domain containing 1 [Source:HGNC Symbol;Acc:HGNC:30791]	protein_coding
ENSG00000132879	11654375	11663327	1	FBXO44	F-box protein 44 [Source:HGNC Symbol;Acc:HGNC:24847]	protein_coding
ENSG00000116670	11674480	11691650	1	MAD2L2	mitotic arrest deficient 2 like 2 [Source:HGNC Symbol;Acc:HGNC:6764]	protein_coding
ENSG00000177674	11736084	11754802	1	AGTRAP	angiotensin II receptor associated protein [Source:HGNC Symbol;Acc:HGNC:13539]	protein_coding
ENSG00000177000	11785723	11806920	1	MTHFR	methylenetetrahydrofolate reductase [Source:HGNC Symbol;Acc:HGNC:7436]	protein_coding
ENSG00000011021	11806096	11848079	1	CLCN6	chloride voltage-gated channel 6 [Source:HGNC Symbol;Acc:HGNC:2024]	protein_coding
ENSG00000199347	11908152	11908271	1	RNU5E-1	RNA, U5E small nuclear 1 [Source:HGNC Symbol;Acc:HGNC:10215]	snRNA
ENSG00000201801	11909808	11909927	1	RNU5E-4P	RNA, U5E small nuclear 4, pseudogene [Source:HGNC Symbol;Acc:HGNC:42513]	snRNA
ENSG00000116685	11919591	11926428	1	KIAA2013	KIAA2013 [Source:HGNC Symbol;Acc:HGNC:28513]	protein_coding
ENSG00000083444	11934205	11975538	1	PLOD1	procollagen-lysine,2-oxoglutarate 5-dioxygenase 1 [Source:HGNC Symbol;Acc:HGNC:9081]	protein_coding
ENSG00000116688	11980181	12013514	1	MFN2	mitofusin 2 [Source:HGNC Symbol;Acc:HGNC:16877]	protein_coding
ENSG00000116691	12019466	12032045	1	MIIP	migration and invasion inhibitory protein [Source:HGNC Symbol;Acc:HGNC:25715]	protein_coding
ENSG00000048707	12230030	12512047	1	VPS13D	vacuolar protein sorting 13 homolog D [Source:HGNC Symbol;Acc:HGNC:23595]	protein_coding
ENSG00000116731	13700198	13825079	1	PRDM2	PR/SET domain 2 [Source:HGNC Symbol;Acc:HGNC:9347]	protein_coding
ENSG00000189337	13892792	15118043	1	KAZN	kazrin, periplakin interacting protein [Source:HGNC Symbol;Acc:HGNC:29173]	protein_coding
ENSG00000142634	15409888	15430339	1	EFHD2	EF-hand domain family member D2 [Source:HGNC Symbol;Acc:HGNC:28670]	protein_coding
ENSG00000132906	15490832	15526534	1	CASP9	caspase 9 [Source:HGNC Symbol;Acc:HGNC:1511]	protein_coding
ENSG00000116138	15526813	15592379	1	DNAJC16	DnaJ heat shock protein family (Hsp40) member C16 [Source:HGNC Symbol;Acc:HGNC:29157]	protein_coding
ENSG00000197312	15617458	15669044	1	DDI2	DNA damage inducible 1 homolog 2 [Source:HGNC Symbol;Acc:HGNC:24578]	protein_coding
ENSG00000116786	15684320	15734769	1	PLEKHM2	pleckstrin homology and RUN domain containing M2 [Source:HGNC Symbol;Acc:HGNC:29131]	protein_coding
ENSG00000237938	15720312	15736896	1	AL450998.3	novel transcript, antisense to SLC25A34 and PLEKHM2	antisense
ENSG00000233954	15807169	15809348	1	UQCRHL	ubiquinol-cytochrome c reductase hinge protein like [Source:HGNC Symbol;Acc:HGNC:51714]	protein_coding
ENSG00000178715	15828232	15828669	1	AL450998.1	ribosomal protein S16 (RPS16) pseudogene	processed_pseudogene
ENSG00000179743	15834474	15848147	1	AL450998.2	novel transcript	antisense
ENSG00000065526	15847707	15940456	1	SPEN	spen family transcriptional repressor [Source:HGNC Symbol;Acc:HGNC:17575]	protein_coding
ENSG00000116809	15941869	15976132	1	ZBTB17	zinc finger and BTB domain containing 17 [Source:HGNC Symbol;Acc:HGNC:12936]	protein_coding
ENSG00000037637	16246840	16352480	1	FBXO42	F-box protein 42 [Source:HGNC Symbol;Acc:HGNC:29249]	protein_coding
ENSG00000055070	16352575	16398145	1	SZRD1	SUZ RNA binding domain containing 1 [Source:HGNC Symbol;Acc:HGNC:30232]	protein_coding
ENSG00000187144	16387117	16437424	1	SPATA21	spermatogenesis associated 21 [Source:HGNC Symbol;Acc:HGNC:28026]	protein_coding
ENSG00000157191	16440721	16460078	1	NECAP2	NECAP endocytosis associated 2 [Source:HGNC Symbol;Acc:HGNC:25528]	protein_coding
ENSG00000215908	16618253	16657232	1	CROCCP2	ciliary rootlet coiled-coil, rootletin pseudogene 2 [Source:HGNC Symbol;Acc:HGNC:28170]	transcribed_unprocessed_pseudogene
ENSG00000236698	16685621	16686055	1	EIF1AXP1	EIF1AX pseudogene 1 [Source:HGNC Symbol;Acc:HGNC:19900]	processed_pseudogene
ENSG00000058453	16740273	16972964	1	CROCC	ciliary rootlet coiled-coil, rootletin [Source:HGNC Symbol;Acc:HGNC:21299]	protein_coding
ENSG00000238142	16888538	16889649	1	BX284668.5	novel transcript	lincRNA
ENSG00000235241	16889095	16889602	1	BX284668.4	cyclin-dependent kinase 5 (CDK5) pseudogene	processed_pseudogene
ENSG00000117122	16974502	16980835	1	MFAP2	microfibril associated protein 2 [Source:HGNC Symbol;Acc:HGNC:7033]	protein_coding
ENSG00000159363	16985958	17011928	1	ATP13A2	ATPase cation transporting 13A2 [Source:HGNC Symbol;Acc:HGNC:30213]	protein_coding
ENSG00000117118	17018722	17054170	1	SDHB	succinate dehydrogenase complex iron sulfur subunit B [Source:HGNC Symbol;Acc:HGNC:10681]	protein_coding
ENSG00000159339	17308195	17364004	1	PADI4	peptidyl arginine deiminase 4 [Source:HGNC Symbol;Acc:HGNC:18368]	protein_coding
ENSG00000227751	17406760	17407382	1	RCC2-AS1	RCC2 antisense RNA 1 [Source:HGNC Symbol;Acc:HGNC:41262]	antisense
ENSG00000179051	17406760	17439677	1	RCC2	regulator of chromosome condensation 2 [Source:HGNC Symbol;Acc:HGNC:30297]	protein_coding
ENSG00000255275	18849273	18921121	1	AL080251.1	novel transcript	protein_coding
ENSG00000159423	18871430	18902724	1	ALDH4A1	aldehyde dehydrogenase 4 family member A1 [Source:HGNC Symbol;Acc:HGNC:406]	protein_coding
ENSG00000169991	18904280	18956676	1	IFFO2	intermediate filament family orphan 2 [Source:HGNC Symbol;Acc:HGNC:27006]	protein_coding
ENSG00000272084	19072110	19075511	1	AL137127.1	novel transcript	3prime_overlapping_ncRNA
ENSG00000127481	19074510	19210266	1	UBR4	ubiquitin protein ligase E3 component n-recognin 4 [Source:HGNC Symbol;Acc:HGNC:30313]	protein_coding
ENSG00000230424	19210501	19240704	1	EMC1-AS1	EMC1 antisense RNA 1 [Source:HGNC Symbol;Acc:HGNC:54050]	antisense
ENSG00000127463	19215660	19251527	1	EMC1	ER membrane protein complex subunit 1 [Source:HGNC Symbol;Acc:HGNC:28957]	protein_coding
ENSG00000053372	19251805	19260128	1	MRTO4	MRT4 homolog, ribosome maturation factor [Source:HGNC Symbol;Acc:HGNC:18477]	protein_coding
ENSG00000053371	19303965	19312146	1	AKR7A2	aldo-keto reductase family 7 member A2 [Source:HGNC Symbol;Acc:HGNC:389]	protein_coding
ENSG00000200403	19305076	19305182	1	RNU6-1099P	RNA, U6 small nuclear 1099, pseudogene [Source:HGNC Symbol;Acc:HGNC:48062]	snRNA
ENSG00000040487	19312326	19329300	1	PQLC2	PQ loop repeat containing 2 [Source:HGNC Symbol;Acc:HGNC:26001]	protein_coding
ENSG00000077549	19338775	19485539	1	CAPZB	capping actin protein of muscle Z-line subunit beta [Source:HGNC Symbol;Acc:HGNC:1491]	protein_coding
ENSG00000173436	19484403	19629821	1	MICOS10	mitochondrial contact site and cristae organizing system subunit 10 [Source:HGNC Symbol;Acc:HGNC:32068]	protein_coding
ENSG00000270136	19597067	19656927	1	MICOS10-NBL1	MICOS10-NBL1 readthrough [Source:HGNC Symbol;Acc:HGNC:48338]	protein_coding
ENSG00000226396	19608114	19608568	1	AL031727.1	ribosomal protein S14 (RPS14) pseudogene	processed_pseudogene
ENSG00000158747	19596979	19658456	1	NBL1	NBL1, DAN family BMP antagonist [Source:HGNC Symbol;Acc:HGNC:7650]	protein_coding
ENSG00000162542	19682213	19799945	1	TMCO4	transmembrane and coiled-coil domains 4 [Source:HGNC Symbol;Acc:HGNC:27393]	protein_coding
ENSG00000169914	19882395	19912945	1	OTUD3	OTU deubiquitinase 3 [Source:HGNC Symbol;Acc:HGNC:29038]	protein_coding
ENSG00000090432	20499448	20508151	1	MUL1	mitochondrial E3 ubiquitin protein ligase 1 [Source:HGNC Symbol;Acc:HGNC:25762]	protein_coding
ENSG00000158828	20633458	20651511	1	PINK1	PTEN induced kinase 1 [Source:HGNC Symbol;Acc:HGNC:14581]	protein_coding
ENSG00000117242	20642657	20652193	1	PINK1-AS	PINK1 antisense RNA [Source:HGNC Symbol;Acc:HGNC:38872]	antisense
ENSG00000244038	20651767	20661544	1	DDOST	dolichyl-diphosphooligosaccharide--protein glycosyltransferase non-catalytic subunit [Source:HGNC Symbol;Acc:HGNC:2728]	protein_coding
ENSG00000117245	20664014	20718017	1	KIF17	kinesin family member 17 [Source:HGNC Symbol;Acc:HGNC:19167]	protein_coding
ENSG00000127483	20742679	20787323	1	HP1BP3	heterochromatin protein 1 binding protein 3 [Source:HGNC Symbol;Acc:HGNC:24973]	protein_coding
ENSG00000075151	20806292	21176888	1	EIF4G3	eukaryotic translation initiation factor 4 gamma 3 [Source:HGNC Symbol;Acc:HGNC:3298]	protein_coding
ENSG00000233072	21003550	21003934	1	RPS15AP6	ribosomal protein S15a pseudogene 6 [Source:HGNC Symbol;Acc:HGNC:35657]	processed_pseudogene
ENSG00000090686	21678298	21783606	1	USP48	ubiquitin specific peptidase 48 [Source:HGNC Symbol;Acc:HGNC:18533]	protein_coding
ENSG00000187942	21812265	21825221	1	LDLRAD2	low density lipoprotein receptor class A domain containing 2 [Source:HGNC Symbol;Acc:HGNC:32071]	protein_coding
ENSG00000142798	21822244	21937310	1	HSPG2	heparan sulfate proteoglycan 2 [Source:HGNC Symbol;Acc:HGNC:5273]	protein_coding
ENSG00000218510	22024558	22031223	1	LINC00339	long intergenic non-protein coding RNA 339 [Source:HGNC Symbol;Acc:HGNC:25011]	processed_transcript
ENSG00000070831	22025511	22101360	1	CDC42	cell division cycle 42 [Source:HGNC Symbol;Acc:HGNC:1736]	protein_coding
ENSG00000230068	22059197	22064199	1	CDC42-IT1	CDC42 intronic transcript 1 [Source:HGNC Symbol;Acc:HGNC:41317]	sense_intronic
ENSG00000184677	22428838	22531157	1	ZBTB40	zinc finger and BTB domain containing 40 [Source:HGNC Symbol;Acc:HGNC:29045]	protein_coding
ENSG00000004487	23019443	23083689	1	KDM1A	lysine demethylase 1A [Source:HGNC Symbol;Acc:HGNC:29079]	protein_coding
ENSG00000169641	23084023	23177808	1	LUZP1	leucine zipper protein 1 [Source:HGNC Symbol;Acc:HGNC:14985]	protein_coding
ENSG00000125944	23303771	23344336	1	HNRNPR	heterogeneous nuclear ribonucleoprotein R [Source:HGNC Symbol;Acc:HGNC:5047]	protein_coding
ENSG00000249087	23368997	23371839	1	ZNF436-AS1	ZNF436 antisense RNA 1 [Source:HGNC Symbol;Acc:HGNC:25122]	antisense
ENSG00000007968	23506438	23531233	1	E2F2	E2F transcription factor 2 [Source:HGNC Symbol;Acc:HGNC:3114]	protein_coding
ENSG00000117318	23557926	23559501	1	ID3	inhibitor of DNA binding 3, HLH protein [Source:HGNC Symbol;Acc:HGNC:5362]	protein_coding
ENSG00000142676	23691742	23696835	1	RPL11	ribosomal protein L11 [Source:HGNC Symbol;Acc:HGNC:10301]	protein_coding
ENSG00000011007	23743155	23762059	1	ELOA	elongin A [Source:HGNC Symbol;Acc:HGNC:11620]	protein_coding
ENSG00000236810	23760382	23778287	1	ELOA-AS1	ELOA antisense RNA 1 [Source:HGNC Symbol;Acc:HGNC:50582]	antisense
ENSG00000057757	23778418	23788232	1	PITHD1	PITH domain containing 1 [Source:HGNC Symbol;Acc:HGNC:25022]	protein_coding
ENSG00000011009	23791145	23795539	1	LYPLA2	lysophospholipase 2 [Source:HGNC Symbol;Acc:HGNC:6738]	protein_coding
ENSG00000117308	23795599	23800781	1	GALE	UDP-galactose-4-epimerase [Source:HGNC Symbol;Acc:HGNC:4116]	protein_coding
ENSG00000117305	23801885	23838620	1	HMGCL	3-hydroxy-3-methylglutaryl-CoA lyase [Source:HGNC Symbol;Acc:HGNC:5005]	protein_coding
ENSG00000189266	23956839	23963462	1	PNRC2	proline rich nuclear receptor coactivator 2 [Source:HGNC Symbol;Acc:HGNC:23158]	protein_coding
ENSG00000188529	23964804	23980927	1	SRSF10	serine and arginine rich splicing factor 10 [Source:HGNC Symbol;Acc:HGNC:16713]	protein_coding
ENSG00000001460	24356999	24416934	1	STPG1	sperm tail PG-rich repeat containing 1 [Source:HGNC Symbol;Acc:HGNC:28070]	protein_coding
ENSG00000001461	24415802	24472976	1	NIPAL3	NIPA like domain containing 3 [Source:HGNC Symbol;Acc:HGNC:25233]	protein_coding
ENSG00000117602	24502351	24541040	1	RCAN3	RCAN family member 3 [Source:HGNC Symbol;Acc:HGNC:3042]	protein_coding
ENSG00000133226	24631716	24673281	1	SRRM1	serine and arginine repetitive matrix 1 [Source:HGNC Symbol;Acc:HGNC:16638]	protein_coding
ENSG00000169504	24745382	24844321	1	CLIC4	chloride intracellular channel 4 [Source:HGNC Symbol;Acc:HGNC:13518]	protein_coding
ENSG00000020633	24899511	24965121	1	RUNX3	runt related transcription factor 3 [Source:HGNC Symbol;Acc:HGNC:10473]	protein_coding
ENSG00000264371	25023503	25023586	1	MIR4425	microRNA 4425 [Source:HGNC Symbol;Acc:HGNC:41891]	miRNA
ENSG00000117614	25222276	25232502	1	SYF2	SYF2 pre-mRNA splicing factor [Source:HGNC Symbol;Acc:HGNC:19824]	protein_coding
ENSG00000117616	25242249	25338213	1	RSRP1	arginine and serine rich protein 1 [Source:HGNC Symbol;Acc:HGNC:25234]	protein_coding
ENSG00000183726	25338317	25362361	1	TMEM50A	transmembrane protein 50A [Source:HGNC Symbol;Acc:HGNC:30590]	protein_coding
ENSG00000188672	25362249	25430192	1	RHCE	Rh blood group CcEe antigens [Source:HGNC Symbol;Acc:HGNC:10008]	protein_coding
ENSG00000204178	25430858	25500209	1	MACO1	macoilin 1 [Source:HGNC Symbol;Acc:HGNC:25572]	protein_coding
ENSG00000157978	25543580	25568886	1	LDLRAP1	low density lipoprotein receptor adaptor protein 1 [Source:HGNC Symbol;Acc:HGNC:18640]	protein_coding
ENSG00000162430	25800176	25818221	1	SELENON	selenoprotein N [Source:HGNC Symbol;Acc:HGNC:15999]	protein_coding
ENSG00000255054	25811470	25823744	1	AL020996.2	novel transcript	protein_coding
ENSG00000228172	25816749	25820797	1	AL020996.1	novel transcript	antisense
ENSG00000117640	25818640	25832942	1	MTFR1L	mitochondrial fission regulator 1 like [Source:HGNC Symbol;Acc:HGNC:28836]	protein_coding
ENSG00000272478	25831913	25832134	1	AL020996.3	novel transcript, antisense to MTFR1L	antisense
ENSG00000127423	25831913	25859458	1	AUNIP	aurora kinase A and ninein interacting protein [Source:HGNC Symbol;Acc:HGNC:28363]	protein_coding
ENSG00000182749	25861210	25871253	1	PAQR7	progestin and adipoQ receptor family member 7 [Source:HGNC Symbol;Acc:HGNC:23146]	protein_coding
ENSG00000117632	25884181	25906991	1	STMN1	stathmin 1 [Source:HGNC Symbol;Acc:HGNC:6510]	protein_coding
ENSG00000264021	NA	NA	NA	NA	NA	NA
ENSG00000158006	25959767	25998117	1	PAFAH2	platelet activating factor acetylhydrolase 2 [Source:HGNC Symbol;Acc:HGNC:8579]	protein_coding
ENSG00000175087	26111165	26125555	1	PDIK1L	PDLIM1 interacting kinase 1 like [Source:HGNC Symbol;Acc:HGNC:18981]	protein_coding
ENSG00000142684	26169908	26170873	1	ZNF593	zinc finger protein 593 [Source:HGNC Symbol;Acc:HGNC:30943]	protein_coding
ENSG00000236782	26169516	26171831	1	AL391650.1	novel protein	protein_coding
ENSG00000130695	26234200	26278808	1	CEP85	centrosomal protein 85 [Source:HGNC Symbol;Acc:HGNC:25309]	protein_coding
ENSG00000142669	26280086	26281522	1	SH3BGRL3	SH3 domain binding glutamate rich protein like 3 [Source:HGNC Symbol;Acc:HGNC:15568]	protein_coding
ENSG00000158062	26281328	26318363	1	UBXN11	UBX domain protein 11 [Source:HGNC Symbol;Acc:HGNC:30600]	protein_coding
ENSG00000169442	26317958	26320523	1	CD52	CD52 molecule [Source:HGNC Symbol;Acc:HGNC:1804]	protein_coding
ENSG00000117682	26432282	26471306	1	DHDDS	dehydrodolichyl diphosphate synthase subunit [Source:HGNC Symbol;Acc:HGNC:20603]	protein_coding
ENSG00000198830	26472440	26476642	1	HMGN2	high mobility group nucleosomal binding domain 2 [Source:HGNC Symbol;Acc:HGNC:4986]	protein_coding
ENSG00000117676	26529761	26575030	1	RPS6KA1	ribosomal protein S6 kinase A1 [Source:HGNC Symbol;Acc:HGNC:10430]	protein_coding
ENSG00000260063	26692132	26694131	1	AL512408.1	novel transcript, antisense to ARID1A	antisense
ENSG00000117713	26693236	26782104	1	ARID1A	AT-rich interaction domain 1A [Source:HGNC Symbol;Acc:HGNC:11110]	protein_coding
ENSG00000204160	26826688	26857604	1	ZDHHC18	zinc finger DHHC-type containing 18 [Source:HGNC Symbol;Acc:HGNC:20712]	protein_coding
ENSG00000226698	26876133	26878245	1	AL034380.1	novel transcript	antisense
ENSG00000142751	26876132	26890283	1	GPN2	GPN-loop GTPase 2 [Source:HGNC Symbol;Acc:HGNC:25513]	protein_coding
ENSG00000198746	26890488	26900467	1	GPATCH3	G-patch domain containing 3 [Source:HGNC Symbol;Acc:HGNC:25720]	protein_coding
ENSG00000090273	26900238	26946871	1	NUDC	nuclear distribution C, dynein complex regulator [Source:HGNC Symbol;Acc:HGNC:8045]	protein_coding
ENSG00000090020	27098809	27166981	1	SLC9A1	solute carrier family 9 member A1 [Source:HGNC Symbol;Acc:HGNC:11071]	protein_coding
ENSG00000142784	27234632	27308636	1	WDTC1	WD and tetratricopeptide repeats 1 [Source:HGNC Symbol;Acc:HGNC:29175]	protein_coding
ENSG00000186501	27322145	27336400	1	TMEM222	transmembrane protein 222 [Source:HGNC Symbol;Acc:HGNC:25363]	protein_coding
ENSG00000142765	27342020	27353937	1	SYTL1	synaptotagmin like 1 [Source:HGNC Symbol;Acc:HGNC:15584]	protein_coding
ENSG00000181773	27392622	27395814	1	GPR3	G protein-coupled receptor 3 [Source:HGNC Symbol;Acc:HGNC:4484]	protein_coding
ENSG00000158195	27404230	27490167	1	WASF2	WAS protein family member 2 [Source:HGNC Symbol;Acc:HGNC:12733]	protein_coding
ENSG00000126705	27534035	27604431	1	AHDC1	AT-hook DNA binding motif containing 1 [Source:HGNC Symbol;Acc:HGNC:25230]	protein_coding
ENSG00000235912	27649419	27649610	1	AL031729.1	novel pseudogene	processed_pseudogene
ENSG00000233975	27660328	27662722	1	LINC02574	long intergenic non-protein coding RNA 2574 [Source:HGNC Symbol;Acc:HGNC:53746]	lincRNA
ENSG00000126709	27666064	27672198	1	IFI6	interferon alpha inducible protein 6 [Source:HGNC Symbol;Acc:HGNC:4054]	protein_coding
ENSG00000009780	27725979	27763122	1	FAM76A	family with sequence similarity 76 member A [Source:HGNC Symbol;Acc:HGNC:28530]	protein_coding
ENSG00000117758	27773219	27824443	1	STX12	syntaxin 12 [Source:HGNC Symbol;Acc:HGNC:11430]	protein_coding
ENSG00000117751	27830782	27851676	1	PPP1R8	protein phosphatase 1 regulatory subunit 8 [Source:HGNC Symbol;Acc:HGNC:9296]	protein_coding
ENSG00000130775	27872543	27886685	1	THEMIS2	thymocyte selection associated family member 2 [Source:HGNC Symbol;Acc:HGNC:16839]	protein_coding
ENSG00000117748	27891524	27914746	1	RPA2	replication protein A2 [Source:HGNC Symbol;Acc:HGNC:10290]	protein_coding
ENSG00000130768	27935000	27959157	1	SMPDL3B	sphingomyelin phosphodiesterase acid like 3B [Source:HGNC Symbol;Acc:HGNC:21416]	protein_coding
ENSG00000227050	27938875	27960193	1	AL512288.1	novel transcript	antisense
ENSG00000158156	27959462	27968096	1	XKR8	XK related 8 [Source:HGNC Symbol;Acc:HGNC:25508]	protein_coding
ENSG00000158161	27970344	28088637	1	EYA3	EYA transcriptional coactivator and phosphatase 3 [Source:HGNC Symbol;Acc:HGNC:3521]	protein_coding
ENSG00000126698	28199456	28233029	1	DNAJC8	DnaJ heat shock protein family (Hsp40) member C8 [Source:HGNC Symbol;Acc:HGNC:15470]	protein_coding
ENSG00000130770	28236109	28246906	1	ATP5IF1	ATP synthase inhibitory factor subunit 1 [Source:HGNC Symbol;Acc:HGNC:871]	protein_coding
ENSG00000130766	28259518	28282491	1	SESN2	sestrin 2 [Source:HGNC Symbol;Acc:HGNC:20746]	protein_coding
ENSG00000204138	28369582	28500364	1	PHACTR4	phosphatase and actin regulator 4 [Source:HGNC Symbol;Acc:HGNC:25793]	protein_coding
ENSG00000180198	28505943	28539300	1	RCC1	regulator of chromosome condensation 1 [Source:HGNC Symbol;Acc:HGNC:1913]	protein_coding
ENSG00000242125	28505980	28510892	1	SNHG3	small nucleolar RNA host gene 3 [Source:HGNC Symbol;Acc:HGNC:10118]	processed_transcript
ENSG00000200087	28508559	28508762	1	SNORA73B	small nucleolar RNA, H/ACA box 73B [Source:HGNC Symbol;Acc:HGNC:10116]	snoRNA
ENSG00000279443	28544460	28546542	1	AL513497.1	TEC	TEC
ENSG00000180098	28553085	28578545	1	TRNAU1AP	tRNA selenocysteine 1 associated protein 1 [Source:HGNC Symbol;Acc:HGNC:30813]	protein_coding
ENSG00000197989	28578538	28583132	1	SNHG12	small nucleolar RNA host gene 12 [Source:HGNC Symbol;Acc:HGNC:30062]	antisense
ENSG00000278274	28579764	28579893	1	SNORA61	small nucleolar RNA, H/ACA box 61 [Source:HGNC Symbol;Acc:HGNC:32655]	snoRNA
ENSG00000280498	28580920	28581054	1	SNORA16A	small nucleolar RNA, H/ACA box 16A [Source:HGNC Symbol;Acc:HGNC:32605]	snoRNA
ENSG00000274582	28580920	28581056	1	SNORA16A	small nucleolar RNA, H/ACA box 16A [Source:HGNC Symbol;Acc:HGNC:32605]	snoRNA
ENSG00000120656	28589323	28643085	1	TAF12	TATA-box binding protein associated factor 12 [Source:HGNC Symbol;Acc:HGNC:11545]	protein_coding
ENSG00000274978	28648600	28648733	1	RNU11	RNA, U11 small nuclear [Source:HGNC Symbol;Acc:HGNC:10108]	snRNA
ENSG00000270103	28648600	28648730	1	AL360012.1	RNA, U11 small nuclear	lincRNA
ENSG00000162419	28668732	28719353	1	GMEB1	glucocorticoid modulatory element binding protein 1 [Source:HGNC Symbol;Acc:HGNC:4370]	protein_coding
ENSG00000198492	28736621	28769775	1	YTHDF2	YTH N6-methyladenosine RNA binding protein 2 [Source:HGNC Symbol;Acc:HGNC:31675]	protein_coding
ENSG00000159023	28887091	29120046	1	EPB41	erythrocyte membrane protein band 4.1 [Source:HGNC Symbol;Acc:HGNC:3377]	protein_coding
ENSG00000225616	28982278	28982608	1	AL138785.1	ribosomal protein L27 (RPL27) pseudogene	processed_pseudogene
ENSG00000253304	29119429	29123903	1	TMEM200B	transmembrane protein 200B [Source:HGNC Symbol;Acc:HGNC:33785]	protein_coding
ENSG00000116350	29147743	29181900	1	SRSF4	serine and arginine rich splicing factor 4 [Source:HGNC Symbol;Acc:HGNC:10786]	protein_coding
ENSG00000277916	29171285	29171453	1	RF02271		misc_RNA
ENSG00000116353	29192873	29230942	1	MECR	mitochondrial trans-2-enoyl-CoA reductase [Source:HGNC Symbol;Acc:HGNC:19691]	protein_coding
ENSG00000162510	30711277	30723585	1	MATN1	matrilin 1 [Source:HGNC Symbol;Acc:HGNC:6907]	protein_coding
ENSG00000162511	30732469	30757774	1	LAPTM5	lysosomal protein transmembrane 5 [Source:HGNC Symbol;Acc:HGNC:29612]	protein_coding
ENSG00000134644	30931506	31065991	1	PUM1	pumilio RNA binding family member 1 [Source:HGNC Symbol;Acc:HGNC:14957]	protein_coding
ENSG00000060688	31259568	31296788	1	SNRNP40	small nuclear ribonucleoprotein U5 subunit 40 [Source:HGNC Symbol;Acc:HGNC:30857]	protein_coding
ENSG00000121766	31296982	31364953	1	ZCCHC17	zinc finger CCHC-type containing 17 [Source:HGNC Symbol;Acc:HGNC:30246]	protein_coding
ENSG00000229044	31333067	31346799	1	AL451070.1	novel transcript	antisense
ENSG00000121764	31617686	31632518	1	HCRTR1	hypocretin receptor 1 [Source:HGNC Symbol;Acc:HGNC:4848]	protein_coding
ENSG00000162517	31629866	31644896	1	PEF1	penta-EF-hand domain containing 1 [Source:HGNC Symbol;Acc:HGNC:30009]	protein_coding
ENSG00000235790	31644049	31660162	1	AC114488.2	novel transcript, antisense to COL16A1	antisense
ENSG00000264078	31644694	31649371	1	AC114488.3	novel transcript, antisense to PEF1	antisense
ENSG00000121753	31727117	31764893	1	ADGRB2	adhesion G protein-coupled receptor B2 [Source:HGNC Symbol;Acc:HGNC:944]	protein_coding
ENSG00000184007	31906421	31944856	1	PTP4A2	protein tyrosine phosphatase type IVA, member 2 [Source:HGNC Symbol;Acc:HGNC:9635]	protein_coding
ENSG00000228634	31933020	31933975	1	AL136115.1	novel transcript	lincRNA
ENSG00000121774	32013868	32060850	1	KHDRBS1	KH RNA binding domain containing, signal transduction associated 1 [Source:HGNC Symbol;Acc:HGNC:18116]	protein_coding
ENSG00000203325	32052291	32073474	1	AL445248.1	novel transcript	antisense
ENSG00000121775	32072031	32102866	1	TMEM39B	transmembrane protein 39B [Source:HGNC Symbol;Acc:HGNC:25510]	protein_coding
ENSG00000025800	32108056	32176563	1	KPNA6	karyopherin subunit alpha 6 [Source:HGNC Symbol;Acc:HGNC:6399]	protein_coding
ENSG00000250135	32170733	32176568	1	AL049795.2	novel transcript	sense_intronic
ENSG00000084652	32179675	32198285	1	TXLNA	taxilin alpha [Source:HGNC Symbol;Acc:HGNC:30685]	protein_coding
ENSG00000160050	32200386	32205387	1	CCDC28B	coiled-coil domain containing 28B [Source:HGNC Symbol;Acc:HGNC:28163]	protein_coding
ENSG00000224066	32204769	32206814	1	AL049795.1	novel transcript	antisense
ENSG00000160051	32205661	32208687	1	IQCC	IQ motif containing C [Source:HGNC Symbol;Acc:HGNC:25545]	protein_coding
ENSG00000160055	32214472	32222359	1	TMEM234	transmembrane protein 234 [Source:HGNC Symbol;Acc:HGNC:28837]	protein_coding
ENSG00000084623	32221928	32231604	1	EIF3I	eukaryotic translation initiation factor 3 subunit I [Source:HGNC Symbol;Acc:HGNC:3272]	protein_coding
ENSG00000220785	32231658	32241620	1	MTMR9LP	myotubularin related protein 9-like, pseudogene [Source:HGNC Symbol;Acc:HGNC:27920]	transcribed_unprocessed_pseudogene
ENSG00000182866	32251239	32286165	1	LCK	LCK proto-oncogene, Src family tyrosine kinase [Source:HGNC Symbol;Acc:HGNC:6524]	protein_coding
ENSG00000116478	32292083	32333635	1	HDAC1	histone deacetylase 1 [Source:HGNC Symbol;Acc:HGNC:4852]	protein_coding
ENSG00000175130	32333839	32336233	1	MARCKSL1	MARCKS like 1 [Source:HGNC Symbol;Acc:HGNC:7142]	protein_coding
ENSG00000225828	32361270	32364278	1	FAM229A	family with sequence similarity 229 member A [Source:HGNC Symbol;Acc:HGNC:44652]	protein_coding
ENSG00000160058	32365103	32394731	1	BSDC1	BSD domain containing 1 [Source:HGNC Symbol;Acc:HGNC:25501]	protein_coding
ENSG00000254553	32465057	32600792	1	AL033529.1	novel transcript	protein_coding
ENSG00000160062	32539427	32605941	1	ZBTB8A	zinc finger and BTB domain containing 8A [Source:HGNC Symbol;Acc:HGNC:24172]	protein_coding
ENSG00000176261	32600172	32650903	1	ZBTB8OS	zinc finger and BTB domain containing 8 opposite strand [Source:HGNC Symbol;Acc:HGNC:24094]	protein_coding
ENSG00000162521	32651142	32686211	1	RBBP4	RB binding protein 4, chromatin remodeling factor [Source:HGNC Symbol;Acc:HGNC:9887]	protein_coding
ENSG00000162520	32680360	32703596	1	SYNC	syncoilin, intermediate filament protein [Source:HGNC Symbol;Acc:HGNC:28897]	protein_coding
ENSG00000162522	32741830	32774970	1	KIAA1522	KIAA1522 [Source:HGNC Symbol;Acc:HGNC:29301]	protein_coding
ENSG00000134684	32775237	32818153	1	YARS	tyrosyl-tRNA synthetase [Source:HGNC Symbol;Acc:HGNC:12840]	protein_coding
ENSG00000116497	32816767	32858875	1	S100PBP	S100P binding protein [Source:HGNC Symbol;Acc:HGNC:25768]	protein_coding
ENSG00000116514	32936445	32964685	1	RNF19B	ring finger protein 19B [Source:HGNC Symbol;Acc:HGNC:26886]	protein_coding
ENSG00000236065	32987075	33032469	1	AL020995.1	novel transcript	antisense
ENSG00000004455	33007940	33080996	1	AK2	adenylate kinase 2 [Source:HGNC Symbol;Acc:HGNC:362]	protein_coding
ENSG00000160094	33256492	33300719	1	ZNF362	zinc finger protein 362 [Source:HGNC Symbol;Acc:HGNC:18079]	protein_coding
ENSG00000225313	33307348	33349245	1	AL513327.1	novel transcript	antisense
ENSG00000134686	33323623	33431052	1	PHC2	polyhomeotic homolog 2 [Source:HGNC Symbol;Acc:HGNC:3183]	protein_coding
ENSG00000222112	33336566	33336864	1	RN7SKP16	RNA, 7SK small nuclear pseudogene 16 [Source:HGNC Symbol;Acc:HGNC:45740]	misc_RNA
ENSG00000163866	34712737	34859755	1	SMIM12	small integral membrane protein 12 [Source:HGNC Symbol;Acc:HGNC:25154]	protein_coding
ENSG00000116544	34865436	34929650	1	DLGAP3	DLG associated protein 3 [Source:HGNC Symbol;Acc:HGNC:30368]	protein_coding
ENSG00000241014	34975699	34978706	1	AC114490.1	novel platelet-activating factor receptor family pseudogene	transcribed_unitary_pseudogene
ENSG00000271741	34981533	35031741	1	AC114490.2	novel transcript, ZMYM6-ZMYM6NB readthrough	protein_coding
ENSG00000243749	34981535	34985353	1	TMEM35B	transmembrane protein 35B [Source:HGNC Symbol;Acc:HGNC:40021]	protein_coding
ENSG00000163867	34986165	35031945	1	ZMYM6	zinc finger MYM-type containing 6 [Source:HGNC Symbol;Acc:HGNC:13050]	protein_coding
ENSG00000197056	35032172	35115859	1	ZMYM1	zinc finger MYM-type containing 1 [Source:HGNC Symbol;Acc:HGNC:26253]	protein_coding
ENSG00000116560	35176378	35193145	1	SFPQ	splicing factor proline and glutamine rich [Source:HGNC Symbol;Acc:HGNC:10774]	protein_coding
ENSG00000146463	35268967	35422058	1	ZMYM4	zinc finger MYM-type containing 4 [Source:HGNC Symbol;Acc:HGNC:13055]	protein_coding
ENSG00000227409	35358822	35366077	1	ZMYM4-AS1	ZMYM4 antisense RNA 1 [Source:HGNC Symbol;Acc:HGNC:40624]	antisense
ENSG00000142687	35433492	35557950	1	KIAA0319L	KIAA0319 like [Source:HGNC Symbol;Acc:HGNC:30071]	protein_coding
ENSG00000239636	35569813	35577729	1	AC004865.2	novel transcript	antisense
ENSG00000116819	35573314	35595328	1	TFAP2E	transcription factor AP-2 epsilon [Source:HGNC Symbol;Acc:HGNC:30774]	protein_coding
ENSG00000126067	35599541	35641526	1	PSMB2	proteasome subunit beta 2 [Source:HGNC Symbol;Acc:HGNC:9539]	protein_coding
ENSG00000142686	35713877	35718894	1	C1orf216	chromosome 1 open reading frame 216 [Source:HGNC Symbol;Acc:HGNC:26800]	protein_coding
ENSG00000092853	35720218	35769978	1	CLSPN	claspin [Source:HGNC Symbol;Acc:HGNC:19715]	protein_coding
ENSG00000134698	35808016	35857890	1	AGO4	argonaute RISC catalytic component 4 [Source:HGNC Symbol;Acc:HGNC:18424]	protein_coding
ENSG00000092847	35869808	35930532	1	AGO1	argonaute RISC catalytic component 1 [Source:HGNC Symbol;Acc:HGNC:3262]	protein_coding
ENSG00000271914	35929720	35930115	1	AL139286.2	novel transcript	lincRNA
ENSG00000126070	35930718	36072500	1	AGO3	argonaute RISC catalytic component 3 [Source:HGNC Symbol;Acc:HGNC:18421]	protein_coding
ENSG00000116863	36088892	36093932	1	ADPRHL2	ADP-ribosylhydrolase like 2 [Source:HGNC Symbol;Acc:HGNC:21304]	protein_coding
ENSG00000054116	36136570	36156053	1	TRAPPC3	trafficking protein particle complex 3 [Source:HGNC Symbol;Acc:HGNC:19942]	protein_coding
ENSG00000116871	36155579	36180849	1	MAP7D1	MAP7 domain containing 1 [Source:HGNC Symbol;Acc:HGNC:25514]	protein_coding
ENSG00000054118	36224432	36305357	1	THRAP3	thyroid hormone receptor associated protein 3 [Source:HGNC Symbol;Acc:HGNC:22964]	protein_coding
ENSG00000214193	36306387	36324886	1	SH3D21	SH3 domain containing 21 [Source:HGNC Symbol;Acc:HGNC:26236]	protein_coding
ENSG00000142694	36322031	36324154	1	EVA1B	eva-1 homolog B [Source:HGNC Symbol;Acc:HGNC:25558]	protein_coding
ENSG00000116883	36323734	36329221	1	AL591845.1	novel transcript, antisense to EVA1B	antisense
ENSG00000196182	36339624	36385896	1	STK40	serine/threonine kinase 40 [Source:HGNC Symbol;Acc:HGNC:21373]	protein_coding
ENSG00000181817	36391238	36397908	1	LSM10	LSM10, U7 small nuclear RNA associated [Source:HGNC Symbol;Acc:HGNC:17562]	protein_coding
ENSG00000116885	36415827	36450451	1	OSCP1	organic solute carrier partner 1 [Source:HGNC Symbol;Acc:HGNC:29971]	protein_coding
ENSG00000116898	36455718	36464384	1	MRPS15	mitochondrial ribosomal protein S15 [Source:HGNC Symbol;Acc:HGNC:14504]	protein_coding
ENSG00000119535	36466043	36483278	1	CSF3R	colony stimulating factor 3 receptor [Source:HGNC Symbol;Acc:HGNC:2439]	protein_coding
ENSG00000163874	37474580	37484377	1	ZC3H12A	zinc finger CCCH-type containing 12A [Source:HGNC Symbol;Acc:HGNC:26259]	protein_coding
ENSG00000163875	37492575	37514774	1	MEAF6	MYST/Esa1 associated factor 6 [Source:HGNC Symbol;Acc:HGNC:25674]	protein_coding
ENSG00000163877	37534449	37554293	1	SNIP1	Smad nuclear interacting protein 1 [Source:HGNC Symbol;Acc:HGNC:30587]	protein_coding
ENSG00000237749	37556247	37556499	1	AL034379.1	ribosomal protein S27 (metallopanstimulin 1) (RPS27) pseudogene	processed_pseudogene
ENSG00000163879	37556919	37566857	1	DNALI1	dynein axonemal light intermediate chain 1 [Source:HGNC Symbol;Acc:HGNC:14353]	protein_coding
ENSG00000134697	37566816	37595937	1	GNL2	G protein nucleolar 2 [Source:HGNC Symbol;Acc:HGNC:29925]	protein_coding
ENSG00000116922	37681570	37692249	1	C1orf109	chromosome 1 open reading frame 109 [Source:HGNC Symbol;Acc:HGNC:26039]	protein_coding
ENSG00000134690	37692481	37709719	1	CDCA8	cell division cycle associated 8 [Source:HGNC Symbol;Acc:HGNC:14629]	protein_coding
ENSG00000183317	37713880	37765133	1	EPHA10	EPH receptor A10 [Source:HGNC Symbol;Acc:HGNC:19987]	protein_coding
ENSG00000196449	37802945	37808208	1	YRDC	yrdC N6-threonylcarbamoyltransferase domain containing [Source:HGNC Symbol;Acc:HGNC:28905]	protein_coding
ENSG00000197982	37806979	37809454	1	C1orf122	chromosome 1 open reading frame 122 [Source:HGNC Symbol;Acc:HGNC:24789]	protein_coding
ENSG00000188786	37809574	37859592	1	MTF1	metal regulatory transcription factor 1 [Source:HGNC Symbol;Acc:HGNC:7428]	protein_coding
ENSG00000204084	37860697	37947057	1	INPP5B	inositol polyphosphate-5-phosphatase B [Source:HGNC Symbol;Acc:HGNC:6077]	protein_coding
ENSG00000230955	37860697	37861580	1	AL929472.2	novel transcript	antisense
ENSG00000183431	37956975	37990075	1	SF3A3	splicing factor 3a subunit 3 [Source:HGNC Symbol;Acc:HGNC:10767]	protein_coding
ENSG00000183386	37996770	38005606	1	FHL3	four and a half LIM domains 3 [Source:HGNC Symbol;Acc:HGNC:3704]	protein_coding
ENSG00000183520	38009258	38024820	1	UTP11	UTP11, small subunit processome component [Source:HGNC Symbol;Acc:HGNC:24329]	protein_coding
ENSG00000116954	38838198	38859772	1	RRAGC	Ras related GTP binding C [Source:HGNC Symbol;Acc:HGNC:19902]	protein_coding
ENSG00000273637	38839333	38874494	1	AL139260.2	novel transcript	processed_transcript
ENSG00000228436	38860000	38919396	1	AL139260.1	novel transcript	antisense
ENSG00000214114	38862493	38873368	1	MYCBP	MYC binding protein [Source:HGNC Symbol;Acc:HGNC:7554]	protein_coding
ENSG00000274944	38864501	38881617	1	AL139260.3	novel protein	protein_coding
ENSG00000158315	38885807	38941830	1	RHBDL2	rhomboid like 2 [Source:HGNC Symbol;Acc:HGNC:16083]	protein_coding
ENSG00000174574	38991276	39006059	1	AKIRIN1	akirin 1 [Source:HGNC Symbol;Acc:HGNC:25744]	protein_coding
ENSG00000168653	39026318	39034636	1	NDUFS5	NADH:ubiquinone oxidoreductase subunit S5 [Source:HGNC Symbol;Acc:HGNC:7712]	protein_coding
ENSG00000127603	39081316	39487177	1	MACF1	microtubule-actin crosslinking factor 1 [Source:HGNC Symbol;Acc:HGNC:13664]	protein_coding
ENSG00000270040	39206512	39206957	1	AL356055.1	novel transcript, intronic to MACF1	sense_intronic
ENSG00000226438	39249838	39257649	1	AL442071.1	novel transcript	antisense
ENSG00000183682	39491636	39529869	1	BMP8A	bone morphogenetic protein 8a [Source:HGNC Symbol;Acc:HGNC:21650]	protein_coding
ENSG00000182109	NA	NA	NA	NA	NA	NA
ENSG00000090621	39560816	39576790	1	PABPC4	poly(A) binding protein cytoplasmic 4 [Source:HGNC Symbol;Acc:HGNC:8557]	protein_coding
ENSG00000228060	39565067	39573203	1	PABPC4-AS1	PABPC4 antisense RNA 1 [Source:HGNC Symbol;Acc:HGNC:40424]	antisense
ENSG00000116983	39678648	39691485	1	HPCAL4	hippocalcin like 4 [Source:HGNC Symbol;Acc:HGNC:18212]	protein_coding
ENSG00000084072	39692182	39763914	1	PPIE	peptidylprolyl isomerase E [Source:HGNC Symbol;Acc:HGNC:9258]	protein_coding
ENSG00000116985	39757182	39788865	1	BMP8B	bone morphogenetic protein 8b [Source:HGNC Symbol;Acc:HGNC:1075]	protein_coding
ENSG00000198754	39769523	39771348	1	OXCT2	3-oxoacid CoA-transferase 2 [Source:HGNC Symbol;Acc:HGNC:18606]	protein_coding
ENSG00000043514	39838110	39883511	1	TRIT1	tRNA isopentenyltransferase 1 [Source:HGNC Symbol;Acc:HGNC:20286]	protein_coding
ENSG00000168389	39955112	39969968	1	MFSD2A	major facilitator superfamily domain containing 2A [Source:HGNC Symbol;Acc:HGNC:25897]	protein_coding
ENSG00000131236	40040233	40072649	1	CAP1	cyclase associated actin cytoskeleton regulatory protein 1 [Source:HGNC Symbol;Acc:HGNC:20040]	protein_coding
ENSG00000131238	40071461	40097727	1	PPT1	palmitoyl-protein thioesterase 1 [Source:HGNC Symbol;Acc:HGNC:9325]	protein_coding
ENSG00000117000	40161387	40240921	1	RLF	rearranged L-myc fusion [Source:HGNC Symbol;Acc:HGNC:10025]	protein_coding
ENSG00000259943	40256427	40257967	1	AL050341.2	novel transcript, antisense to ZMPSTE24	antisense
ENSG00000084073	40258236	40294180	1	ZMPSTE24	zinc metallopeptidase STE24 [Source:HGNC Symbol;Acc:HGNC:12877]	protein_coding
ENSG00000231296	40262672	40262984	1	AL050341.1	pseudogene similar to part of RIO kinase 2 (yeast) (RIOK2)	processed_pseudogene
ENSG00000084070	40344850	40423326	1	SMAP2	small ArfGAP2 [Source:HGNC Symbol;Acc:HGNC:25082]	protein_coding
ENSG00000238287	40493157	40508661	1	AL603839.3	novel transcript	antisense
ENSG00000117010	40531573	40548167	1	ZNF684	zinc finger protein 684 [Source:HGNC Symbol;Acc:HGNC:28418]	protein_coding
ENSG00000272145	40690380	40692066	1	NFYC-AS1	NFYC antisense RNA 1 [Source:HGNC Symbol;Acc:HGNC:49451]	antisense
ENSG00000066136	40691648	40771603	1	NFYC	nuclear transcription factor Y subunit gamma [Source:HGNC Symbol;Acc:HGNC:7806]	protein_coding
ENSG00000179862	40861051	40862366	1	CITED4	Cbp/p300 interacting transactivator with Glu/Asp rich carboxy-terminal domain 4 [Source:HGNC Symbol;Acc:HGNC:18696]	protein_coding
ENSG00000171793	40979335	41012565	1	CTPS1	CTP synthase 1 [Source:HGNC Symbol;Acc:HGNC:2519]	protein_coding
ENSG00000281712	NA	NA	NA	NA	NA	NA
ENSG00000281207	41014590	41043890	1	SLFNL1-AS1	SLFNL1 antisense RNA 1 [Source:HGNC Symbol;Acc:HGNC:44126]	antisense
ENSG00000010803	41027200	41242154	1	SCMH1	Scm polycomb group protein homolog 1 [Source:HGNC Symbol;Acc:HGNC:19003]	protein_coding
ENSG00000127124	41506365	42035925	1	HIVEP3	human immunodeficiency virus type I enhancer binding protein 3 [Source:HGNC Symbol;Acc:HGNC:13561]	protein_coding
ENSG00000198815	42176539	42335877	1	FOXJ3	forkhead box J3 [Source:HGNC Symbol;Acc:HGNC:29178]	protein_coding
ENSG00000066185	42430329	42456253	1	ZMYND12	zinc finger MYND-type containing 12 [Source:HGNC Symbol;Acc:HGNC:21192]	protein_coding
ENSG00000127125	42456117	42473385	1	PPCS	phosphopantothenoylcysteine synthetase [Source:HGNC Symbol;Acc:HGNC:25686]	protein_coding
ENSG00000186409	42463330	42654664	1	CCDC30	coiled-coil domain containing 30 [Source:HGNC Symbol;Acc:HGNC:26103]	protein_coding
ENSG00000171960	42658423	42676758	1	PPIH	peptidylprolyl isomerase H [Source:HGNC Symbol;Acc:HGNC:14651]	protein_coding
ENSG00000065978	42682418	42703805	1	YBX1	Y-box binding protein 1 [Source:HGNC Symbol;Acc:HGNC:8014]	protein_coding
ENSG00000117385	42746335	42767084	1	P3H1	prolyl 3-hydroxylase 1 [Source:HGNC Symbol;Acc:HGNC:19316]	protein_coding
ENSG00000164008	42767249	42779491	1	C1orf50	chromosome 1 open reading frame 50 [Source:HGNC Symbol;Acc:HGNC:28795]	protein_coding
ENSG00000177868	42807052	42817397	1	SVBP	small vasohibin binding protein [Source:HGNC Symbol;Acc:HGNC:29204]	protein_coding
ENSG00000164010	42817122	42844991	1	ERMAP	erythroblast membrane associated protein (Scianna blood group) [Source:HGNC Symbol;Acc:HGNC:15743]	protein_coding
ENSG00000228192	42834681	42846422	1	AL512353.1	novel transcript, antisense to ERMAP	antisense
ENSG00000164011	42846573	42852477	1	ZNF691	zinc finger protein 691 [Source:HGNC Symbol;Acc:HGNC:28028]	protein_coding
ENSG00000117394	42925375	42959176	1	SLC2A1	solute carrier family 2 member 1 [Source:HGNC Symbol;Acc:HGNC:11005]	protein_coding
ENSG00000117395	43164175	43270936	1	EBNA1BP2	EBNA1 binding protein 2 [Source:HGNC Symbol;Acc:HGNC:15531]	protein_coding
ENSG00000243710	43172149	43254358	1	CFAP57	cilia and flagella associated protein 57 [Source:HGNC Symbol;Acc:HGNC:26485]	protein_coding
ENSG00000066056	43300982	43323108	1	TIE1	tyrosine kinase with immunoglobulin like and EGF like domains 1 [Source:HGNC Symbol;Acc:HGNC:11809]	protein_coding
ENSG00000117400	43337849	43352772	1	MPL	MPL proto-oncogene, thrombopoietin receptor [Source:HGNC Symbol;Acc:HGNC:7217]	protein_coding
ENSG00000117399	43358981	43363203	1	CDC20	cell division cycle 20 [Source:HGNC Symbol;Acc:HGNC:1723]	protein_coding
ENSG00000066322	43363398	43368074	1	ELOVL1	ELOVL fatty acid elongase 1 [Source:HGNC Symbol;Acc:HGNC:14418]	protein_coding
ENSG00000159479	43383917	43389808	1	MED8	mediator complex subunit 8 [Source:HGNC Symbol;Acc:HGNC:19971]	protein_coding
ENSG00000229431	43385113	43389155	1	AL139289.1	novel transcript	antisense
ENSG00000198198	43389882	43454247	1	SZT2	SZT2, KICSTOR complex subunit [Source:HGNC Symbol;Acc:HGNC:29040]	protein_coding
ENSG00000178922	43451003	43453989	1	HYI	hydroxypyruvate isomerase (putative) [Source:HGNC Symbol;Acc:HGNC:26948]	protein_coding
ENSG00000066135	43650149	43705518	1	KDM4A	lysine demethylase 4A [Source:HGNC Symbol;Acc:HGNC:22978]	protein_coding
ENSG00000236200	43699765	43708138	1	KDM4A-AS1	KDM4A antisense RNA 1 [Source:HGNC Symbol;Acc:HGNC:40528]	antisense
ENSG00000126091	43705824	43931165	1	ST3GAL3	ST3 beta-galactoside alpha-2,3-sialyltransferase 3 [Source:HGNC Symbol;Acc:HGNC:10866]	protein_coding
ENSG00000132768	43970000	43973369	1	DPH2	DPH2 homolog [Source:HGNC Symbol;Acc:HGNC:3004]	protein_coding
ENSG00000117410	43974487	43978295	1	ATP6V0B	ATPase H+ transporting V0 subunit b [Source:HGNC Symbol;Acc:HGNC:861]	protein_coding
ENSG00000117411	43978943	43991170	1	B4GALT2	beta-1,4-galactosyltransferase 2 [Source:HGNC Symbol;Acc:HGNC:925]	protein_coding
ENSG00000233514	44122153	44122512	1	AL356653.1	small nuclear ribonucleoprotein D1 polypeptide 16kDa (SNRPD1) pseudogene	processed_pseudogene
ENSG00000178028	44213455	44220681	1	DMAP1	DNA methyltransferase 1 associated protein 1 [Source:HGNC Symbol;Acc:HGNC:18291]	protein_coding
ENSG00000117419	44221070	44355260	1	ERI3	ERI1 exoribonuclease family member 3 [Source:HGNC Symbol;Acc:HGNC:17276]	protein_coding
ENSG00000187147	44405194	44651724	1	RNF220	ring finger protein 220 [Source:HGNC Symbol;Acc:HGNC:25552]	protein_coding
ENSG00000126106	44635238	44674481	1	TMEM53	transmembrane protein 53 [Source:HGNC Symbol;Acc:HGNC:26186]	protein_coding
ENSG00000198520	44674692	44725591	1	ARMH1	armadillo-like helical domain containing 1 [Source:HGNC Symbol;Acc:HGNC:34345]	protein_coding
ENSG00000199377	44721786	44721902	1	RNU5F-1	RNA, U5F small nuclear 1 [Source:HGNC Symbol;Acc:HGNC:10216]	snRNA
ENSG00000200169	44731055	44731170	1	RNU5D-1	RNA, U5D small nuclear 1 [Source:HGNC Symbol;Acc:HGNC:10214]	snRNA
ENSG00000142945	44739818	44767767	1	KIF2C	kinesin family member 2C [Source:HGNC Symbol;Acc:HGNC:6393]	protein_coding
ENSG00000225721	44759037	44775810	1	AL592166.1	novel transcript	antisense
ENSG00000142937	44775251	44778779	1	RPS8	ribosomal protein S8 [Source:HGNC Symbol;Acc:HGNC:10441]	protein_coding
ENSG00000200913	44776490	44776593	1	SNORD46	small nucleolar RNA, C/D box 46 [Source:HGNC Symbol;Acc:HGNC:10186]	snoRNA
ENSG00000202031	44777843	44777912	1	SNORD38A	small nucleolar RNA, C/D box 38A [Source:HGNC Symbol;Acc:HGNC:30355]	snoRNA
ENSG00000173846	44800377	44805990	1	PLK3	polo like kinase 3 [Source:HGNC Symbol;Acc:HGNC:2154]	protein_coding
ENSG00000188396	44805913	44806675	1	TCTEX1D4	Tctex1 domain containing 4 [Source:HGNC Symbol;Acc:HGNC:32315]	protein_coding
ENSG00000222009	44808482	44815585	1	BTBD19	BTB domain containing 19 [Source:HGNC Symbol;Acc:HGNC:27145]	protein_coding
ENSG00000117425	44819844	44843253	1	PTCH2	patched 2 [Source:HGNC Symbol;Acc:HGNC:9586]	protein_coding
ENSG00000202444	44819883	44819997	1	RNU5E-6P	RNA, U5E small nuclear 6, pseudogene [Source:HGNC Symbol;Acc:HGNC:42522]	snRNA
ENSG00000070785	44850522	44986722	1	EIF2B3	eukaryotic translation initiation factor 2B subunit gamma [Source:HGNC Symbol;Acc:HGNC:3259]	protein_coding
ENSG00000126088	45010950	45015575	1	UROD	uroporphyrinogen decarboxylase [Source:HGNC Symbol;Acc:HGNC:12591]	protein_coding
ENSG00000132781	45329163	45340470	1	MUTYH	mutY DNA glycosylase [Source:HGNC Symbol;Acc:HGNC:7527]	protein_coding
ENSG00000132773	45340052	45343973	1	TOE1	target of EGR1, exonuclease [Source:HGNC Symbol;Acc:HGNC:15954]	protein_coding
ENSG00000070759	45343883	45491163	1	TESK2	testis associated actin remodelling kinase 2 [Source:HGNC Symbol;Acc:HGNC:11732]	protein_coding
ENSG00000132763	45500300	45513382	1	MMACHC	metabolism of cobalamin associated C [Source:HGNC Symbol;Acc:HGNC:24525]	protein_coding
ENSG00000117450	45511036	45523047	1	PRDX1	peroxiredoxin 1 [Source:HGNC Symbol;Acc:HGNC:9352]	protein_coding
ENSG00000117448	45550543	45570049	1	AKR1A1	aldo-keto reductase family 1 member A1 [Source:HGNC Symbol;Acc:HGNC:380]	protein_coding
ENSG00000132780	45583846	45618904	1	NASP	nuclear autoantigenic sperm protein [Source:HGNC Symbol;Acc:HGNC:7644]	protein_coding
ENSG00000159592	45627304	45688113	1	GPBP1L1	GC-rich promoter binding protein 1 like 1 [Source:HGNC Symbol;Acc:HGNC:28843]	protein_coding
ENSG00000225447	45645816	45646197	1	RPS15AP10	ribosomal protein S15a pseudogene 10 [Source:HGNC Symbol;Acc:HGNC:37001]	processed_pseudogene
ENSG00000159596	45688181	45694436	1	TMEM69	transmembrane protein 69 [Source:HGNC Symbol;Acc:HGNC:28035]	protein_coding
ENSG00000197429	45694324	45750650	1	IPP	intracisternal A particle-promoted polypeptide [Source:HGNC Symbol;Acc:HGNC:6108]	protein_coding
ENSG00000086015	45786987	46036122	1	MAST2	microtubule associated serine/threonine kinase 2 [Source:HGNC Symbol;Acc:HGNC:19035]	protein_coding
ENSG00000085998	46188682	46220305	1	POMGNT1	protein O-linked mannose N-acetylglucosaminyltransferase 1 (beta 1,2-) [Source:HGNC Symbol;Acc:HGNC:19139]	protein_coding
ENSG00000085999	46247688	46278473	1	RAD54L	RAD54 like [Source:HGNC Symbol;Acc:HGNC:9826]	protein_coding
ENSG00000132128	46261196	46303608	1	LRRC41	leucine rich repeat containing 41 [Source:HGNC Symbol;Acc:HGNC:16917]	protein_coding
ENSG00000173660	46303698	46316776	1	UQCRH	ubiquinol-cytochrome c reductase hinge protein [Source:HGNC Symbol;Acc:HGNC:12590]	protein_coding
ENSG00000117481	46340177	46365152	1	NSUN4	NOP2/Sun RNA methyltransferase family member 4 [Source:HGNC Symbol;Acc:HGNC:31802]	protein_coding
ENSG00000117480	46394317	46413848	1	FAAH	fatty acid amide hydrolase [Source:HGNC Symbol;Acc:HGNC:3553]	protein_coding
ENSG00000079277	46557408	46616843	1	MKNK1	MAP kinase interacting serine/threonine kinase 1 [Source:HGNC Symbol;Acc:HGNC:7110]	protein_coding
ENSG00000123472	46632737	46673867	1	ATPAF1	ATP synthase mitochondrial F1 complex assembly factor 1 [Source:HGNC Symbol;Acc:HGNC:18803]	protein_coding
ENSG00000228237	46674036	46692098	1	EFCAB14-AS1	EFCAB14 antisense RNA 1 [Source:HGNC Symbol;Acc:HGNC:44108]	antisense
ENSG00000159658	46675159	46719114	1	EFCAB14	EF-hand calcium binding domain 14 [Source:HGNC Symbol;Acc:HGNC:29051]	protein_coding
ENSG00000162366	47183582	47191044	1	PDZK1IP1	PDZK1 interacting protein 1 [Source:HGNC Symbol;Acc:HGNC:16887]	protein_coding
ENSG00000162367	47216290	47232220	1	TAL1	TAL bHLH transcription factor 1, erythroid differentiation factor [Source:HGNC Symbol;Acc:HGNC:11556]	protein_coding
ENSG00000226252	47225797	47230750	1	AL135960.1	novel transcript	antisense
ENSG00000123473	47250139	47314147	1	STIL	STIL, centriolar assembly protein [Source:HGNC Symbol;Acc:HGNC:10879]	protein_coding
ENSG00000162368	47333797	47378839	1	CMPK1	cytidine/uridine monophosphate kinase 1 [Source:HGNC Symbol;Acc:HGNC:18170]	protein_coding
ENSG00000132122	48295373	48472208	1	SPATA6	spermatogenesis associated 6 [Source:HGNC Symbol;Acc:HGNC:18309]	protein_coding
ENSG00000162373	48727519	48776969	1	BEND5	BEN domain containing 5 [Source:HGNC Symbol;Acc:HGNC:25668]	protein_coding
ENSG00000162374	50024029	50203786	1	ELAVL4	ELAV like RNA binding protein 4 [Source:HGNC Symbol;Acc:HGNC:3315]	protein_coding
ENSG00000185104	50437028	50960267	1	FAF1	Fas associated factor 1 [Source:HGNC Symbol;Acc:HGNC:3578]	protein_coding
ENSG00000123080	50960745	50974634	1	CDKN2C	cyclin dependent kinase inhibitor 2C [Source:HGNC Symbol;Acc:HGNC:1789]	protein_coding
ENSG00000123091	51236273	51273447	1	RNF11	ring finger protein 11 [Source:HGNC Symbol;Acc:HGNC:10056]	protein_coding
ENSG00000233406	51250603	51251472	1	AL162430.1	ribosomal protein S2 (RPS2) pseudogene	processed_pseudogene
ENSG00000085832	51354263	51519266	1	EPS15	epidermal growth factor receptor pathway substrate 15 [Source:HGNC Symbol;Acc:HGNC:3419]	protein_coding
ENSG00000117859	51577179	51798427	1	OSBPL9	oxysterol binding protein like 9 [Source:HGNC Symbol;Acc:HGNC:16386]	protein_coding
ENSG00000078618	51789191	51878937	1	NRDC	nardilysin convertase [Source:HGNC Symbol;Acc:HGNC:7995]	protein_coding
ENSG00000266993	51793934	51799154	1	AL050343.1	novel transcript, antisense to NRD1	antisense
ENSG00000169213	51907956	51990700	1	RAB3B	RAB3B, member RAS oncogene family [Source:HGNC Symbol;Acc:HGNC:9778]	protein_coding
ENSG00000117862	52020131	52056171	1	TXNDC12	thioredoxin domain containing 12 [Source:HGNC Symbol;Acc:HGNC:24626]	protein_coding
ENSG00000198841	52032103	52033816	1	KTI12	KTI12 chromatin associated homolog [Source:HGNC Symbol;Acc:HGNC:25160]	protein_coding
ENSG00000223390	52033391	52044279	1	AL445685.1	novel transcript	antisense
ENSG00000134717	52056199	52090716	1	BTF3L4	basic transcription factor 3 like 4 [Source:HGNC Symbol;Acc:HGNC:30547]	protein_coding
ENSG00000157077	52142094	52346686	1	ZFYVE9	zinc finger FYVE-type containing 9 [Source:HGNC Symbol;Acc:HGNC:6775]	protein_coding
ENSG00000154222	52345723	52366193	1	CC2D1B	coiled-coil and C2 domain containing 1B [Source:HGNC Symbol;Acc:HGNC:29386]	protein_coding
ENSG00000085840	52372829	52404423	1	ORC1	origin recognition complex subunit 1 [Source:HGNC Symbol;Acc:HGNC:8487]	protein_coding
ENSG00000134748	52404602	52420836	1	PRPF38A	pre-mRNA processing factor 38A [Source:HGNC Symbol;Acc:HGNC:25930]	protein_coding
ENSG00000134744	52408282	52553487	1	TUT4	terminal uridylyl transferase 4 [Source:HGNC Symbol;Acc:HGNC:28981]	protein_coding
ENSG00000116157	52602371	52609051	1	GPX7	glutathione peroxidase 7 [Source:HGNC Symbol;Acc:HGNC:4559]	protein_coding
ENSG00000162378	52726453	52827336	1	ZYG11B	zyg-11 family member B, cell cycle regulator [Source:HGNC Symbol;Acc:HGNC:25820]	protein_coding
ENSG00000228929	52772194	52772648	1	RPS13P2	ribosomal protein S13 pseudogene 2 [Source:HGNC Symbol;Acc:HGNC:36364]	processed_pseudogene
ENSG00000121310	52895910	52927212	1	ECHDC2	enoyl-CoA hydratase domain containing 2 [Source:HGNC Symbol;Acc:HGNC:23408]	protein_coding
ENSG00000116171	52927276	53051698	1	SCP2	sterol carrier protein 2 [Source:HGNC Symbol;Acc:HGNC:10606]	protein_coding
ENSG00000157184	53196792	53214197	1	CPT2	carnitine palmitoyltransferase 2 [Source:HGNC Symbol;Acc:HGNC:2330]	protein_coding
ENSG00000162384	53214099	53220634	1	CZIB	CXXC motif containing zinc binding protein [Source:HGNC Symbol;Acc:HGNC:26059]	protein_coding
ENSG00000162385	53226900	53238518	1	MAGOH	mago homolog, exon junction complex subunit [Source:HGNC Symbol;Acc:HGNC:6815]	protein_coding
ENSG00000226754	53238610	53242783	1	AL606760.1	novel transcript, antisense to MAGOH	antisense
ENSG00000157193	53242364	53328070	1	LRP8	LDL receptor related protein 8 [Source:HGNC Symbol;Acc:HGNC:6700]	protein_coding
ENSG00000058804	53765478	53838463	1	NDC1	NDC1 transmembrane nucleoporin [Source:HGNC Symbol;Acc:HGNC:25525]	protein_coding
ENSG00000229687	53841547	53841832	1	AL049745.1	ribosomal protein L37 (RPL37) pseudogene	processed_pseudogene
ENSG00000058799	53851719	53889798	1	YIPF1	Yip1 domain family member 1 [Source:HGNC Symbol;Acc:HGNC:25231]	protein_coding
ENSG00000081870	53916574	53945929	1	HSPB11	heat shock protein family B (small) member 11 [Source:HGNC Symbol;Acc:HGNC:25019]	protein_coding
ENSG00000116212	53946085	53968168	1	LRRC42	leucine rich repeat containing 42 [Source:HGNC Symbol;Acc:HGNC:28792]	protein_coding
ENSG00000116209	54026681	54053504	1	TMEM59	transmembrane protein 59 [Source:HGNC Symbol;Acc:HGNC:1239]	protein_coding
ENSG00000116205	54053584	54112519	1	TCEANC2	transcription elongation factor A N-terminal and central domain containing 2 [Source:HGNC Symbol;Acc:HGNC:26494]	protein_coding
ENSG00000256407	54132686	54200073	1	AL357673.1	novel transcript	protein_coding
ENSG00000215883	54169651	54200036	1	CYB5RL	cytochrome b5 reductase like [Source:HGNC Symbol;Acc:HGNC:32220]	protein_coding
ENSG00000116221	54184041	54225464	1	MRPL37	mitochondrial ribosomal protein L37 [Source:HGNC Symbol;Acc:HGNC:14034]	protein_coding
ENSG00000157216	54225432	54413479	1	SSBP3	single stranded DNA binding protein 3 [Source:HGNC Symbol;Acc:HGNC:15674]	protein_coding
ENSG00000162390	54542257	54639192	1	ACOT11	acyl-CoA thioesterase 11 [Source:HGNC Symbol;Acc:HGNC:18156]	protein_coding
ENSG00000184313	54641754	54710266	1	MROH7	maestro heat like repeat family member 7 [Source:HGNC Symbol;Acc:HGNC:24802]	protein_coding
ENSG00000271723	54641786	54742308	1	MROH7-TTC4	MROH7-TTC4 readthrough (NMD candidate) [Source:HGNC Symbol;Acc:HGNC:49180]	protein_coding
ENSG00000243725	54715861	54742657	1	TTC4	tetratricopeptide repeat domain 4 [Source:HGNC Symbol;Acc:HGNC:12394]	protein_coding
ENSG00000116133	54849627	54887195	1	DHCR24	24-dehydrocholesterol reductase [Source:HGNC Symbol;Acc:HGNC:2859]	protein_coding
ENSG00000162402	55066359	55215364	1	USP24	ubiquitin specific peptidase 24 [Source:HGNC Symbol;Acc:HGNC:12623]	protein_coding
ENSG00000225475	56619409	56619549	1	AC099789.1	riribosomal protein S2 (RPS2) pseudogene	processed_pseudogene
ENSG00000173406	56994778	58546734	1	DAB1	DAB1, reelin adaptor protein [Source:HGNC Symbol;Acc:HGNC:2661]	protein_coding
ENSG00000162600	58415384	58546802	1	OMA1	OMA1 zinc metallopeptidase [Source:HGNC Symbol;Acc:HGNC:29661]	protein_coding
ENSG00000162601	58654740	58700080	1	MYSM1	Myb like, SWIRM and MPN domains 1 [Source:HGNC Symbol;Acc:HGNC:29401]	protein_coding
ENSG00000177606	58780788	58784327	1	JUN	Jun proto-oncogene, AP-1 transcription factor subunit [Source:HGNC Symbol;Acc:HGNC:6204]	protein_coding
ENSG00000172456	59296638	59810647	1	FGGY	FGGY carbohydrate kinase domain containing [Source:HGNC Symbol;Acc:HGNC:25610]	protein_coding
ENSG00000134709	59814786	59876370	1	HOOK1	hook microtubule tethering protein 1 [Source:HGNC Symbol;Acc:HGNC:19884]	protein_coding
ENSG00000162599	60865259	61462788	1	NFIA	nuclear factor I A [Source:HGNC Symbol;Acc:HGNC:7784]	protein_coding
ENSG00000162604	61681046	61725423	1	TM2D1	TM2 domain containing 1 [Source:HGNC Symbol;Acc:HGNC:24142]	protein_coding
ENSG00000132849	61742406	62178675	1	PATJ	PATJ, crumbs cell polarity complex component [Source:HGNC Symbol;Acc:HGNC:28881]	protein_coding
ENSG00000162607	62436297	62451804	1	USP1	ubiquitin specific peptidase 1 [Source:HGNC Symbol;Acc:HGNC:12607]	protein_coding
ENSG00000116641	62454298	62688368	1	DOCK7	dedicator of cytokinesis 7 [Source:HGNC Symbol;Acc:HGNC:19190]	protein_coding
ENSG00000125703	62784132	62865516	1	ATG4C	autophagy related 4C cysteine peptidase [Source:HGNC Symbol;Acc:HGNC:16040]	protein_coding
ENSG00000088035	63367575	63438562	1	ALG6	ALG6, alpha-1,3-glucosyltransferase [Source:HGNC Symbol;Acc:HGNC:23157]	protein_coding
ENSG00000142856	63440770	63593721	1	ITGB3BP	integrin subunit beta 3 binding protein [Source:HGNC Symbol;Acc:HGNC:6157]	protein_coding
ENSG00000079739	63593411	63660245	1	PGM1	phosphoglucomutase 1 [Source:HGNC Symbol;Acc:HGNC:8905]	protein_coding
ENSG00000185483	63774017	64181498	1	ROR1	receptor tyrosine kinase like orphan receptor 1 [Source:HGNC Symbol;Acc:HGNC:10256]	protein_coding
ENSG00000158966	64470129	64693058	1	CACHD1	cache domain containing 1 [Source:HGNC Symbol;Acc:HGNC:29314]	protein_coding
ENSG00000162437	64745095	64833232	1	RAVER2	ribonucleoprotein, PTB binding 2 [Source:HGNC Symbol;Acc:HGNC:25577]	protein_coding
ENSG00000162434	64833229	64966549	1	JAK1	Janus kinase 1 [Source:HGNC Symbol;Acc:HGNC:6190]	protein_coding
ENSG00000231485	65066627	65067737	1	AL357078.1	novel transcript	lincRNA
ENSG00000162433	65147549	65232145	1	AK4	adenylate kinase 4 [Source:HGNC Symbol;Acc:HGNC:363]	protein_coding
ENSG00000116675	65248219	65415871	1	DNAJC6	DnaJ heat shock protein family (Hsp40) member C6 [Source:HGNC Symbol;Acc:HGNC:15469]	protein_coding
ENSG00000213625	65420587	65436007	1	LEPROT	leptin receptor overlapping transcript [Source:HGNC Symbol;Acc:HGNC:29477]	protein_coding
ENSG00000116678	65420652	65641559	1	LEPR	leptin receptor [Source:HGNC Symbol;Acc:HGNC:6554]	protein_coding
ENSG00000184588	65792514	66374579	1	PDE4B	phosphodiesterase 4B [Source:HGNC Symbol;Acc:HGNC:8781]	protein_coding
ENSG00000118473	66533383	66751139	1	SGIP1	SH3 domain GRB2 like endophilin interacting protein 1 [Source:HGNC Symbol;Acc:HGNC:25412]	protein_coding
ENSG00000152760	66752459	66779047	1	TCTEX1D1	Tctex1 domain containing 1 [Source:HGNC Symbol;Acc:HGNC:26882]	protein_coding
ENSG00000198160	66924895	66988619	1	MIER1	MIER1 transcriptional regulator [Source:HGNC Symbol;Acc:HGNC:29657]	protein_coding
ENSG00000116704	66999350	67054148	1	SLC35D1	solute carrier family 35 member D1 [Source:HGNC Symbol;Acc:HGNC:20800]	protein_coding
ENSG00000081985	67307364	67397090	1	IL12RB2	interleukin 12 receptor subunit beta 2 [Source:HGNC Symbol;Acc:HGNC:5972]	protein_coding
ENSG00000142864	67407810	67430415	1	SERBP1	SERPINE1 mRNA binding protein 1 [Source:HGNC Symbol;Acc:HGNC:17860]	protein_coding
ENSG00000116717	67685201	67688334	1	GADD45A	growth arrest and DNA damage inducible alpha [Source:HGNC Symbol;Acc:HGNC:4095]	protein_coding
ENSG00000024526	68474152	68497221	1	DEPDC1	DEP domain containing 1 [Source:HGNC Symbol;Acc:HGNC:22949]	protein_coding
ENSG00000033122	69568261	70151945	1	LRRC7	leucine rich repeat containing 7 [Source:HGNC Symbol;Acc:HGNC:18531]	protein_coding
ENSG00000066557	70144805	70205579	1	LRRC40	leucine rich repeat containing 40 [Source:HGNC Symbol;Acc:HGNC:26004]	protein_coding
ENSG00000116754	70205682	70253052	1	SRSF11	serine and arginine rich splicing factor 11 [Source:HGNC Symbol;Acc:HGNC:10782]	protein_coding
ENSG00000228988	70218589	70221023	1	AL353771.1	novel transcript	antisense
ENSG00000118454	70258999	70354734	1	ANKRD13C	ankyrin repeat domain 13C [Source:HGNC Symbol;Acc:HGNC:25374]	protein_coding
ENSG00000197568	70354805	70385339	1	HHLA3	HERV-H LTR-associating 3 [Source:HGNC Symbol;Acc:HGNC:4906]	protein_coding
ENSG00000235079	71048855	71067184	1	ZRANB2-AS1	ZRANB2 antisense RNA 1 [Source:HGNC Symbol;Acc:HGNC:43594]	antisense
ENSG00000132485	71063291	71081289	1	ZRANB2	zinc finger RANBP2-type containing 2 [Source:HGNC Symbol;Acc:HGNC:13058]	protein_coding
ENSG00000207721	71067631	71067716	1	MIR186	microRNA 186 [Source:HGNC Symbol;Acc:HGNC:31557]	miRNA
ENSG00000172260	71395943	72282539	1	NEGR1	neuronal growth regulator 1 [Source:HGNC Symbol;Acc:HGNC:17302]	protein_coding
ENSG00000116791	74705482	74733408	1	CRYZ	crystallin zeta [Source:HGNC Symbol;Acc:HGNC:2419]	protein_coding
ENSG00000162623	74733152	74766678	1	TYW3	tRNA-yW synthesizing protein 3 homolog [Source:HGNC Symbol;Acc:HGNC:24757]	protein_coding
ENSG00000117054	75724347	75787575	1	ACADM	acyl-CoA dehydrogenase medium chain [Source:HGNC Symbol;Acc:HGNC:89]	protein_coding
ENSG00000137955	75786197	75795086	1	RABGGTB	Rab geranylgeranyltransferase subunit beta [Source:HGNC Symbol;Acc:HGNC:9796]	protein_coding
ENSG00000184005	76074746	76634603	1	ST6GALNAC3	ST6 N-acetylgalactosaminide alpha-2,6-sialyltransferase 3 [Source:HGNC Symbol;Acc:HGNC:19343]	protein_coding
ENSG00000226415	76699789	76700538	1	TPI1P1	triosephosphate isomerase 1 pseudogene 1 [Source:HGNC Symbol;Acc:HGNC:35449]	processed_pseudogene
ENSG00000142892	77088989	77219430	1	PIGK	phosphatidylinositol glycan anchor biosynthesis class K [Source:HGNC Symbol;Acc:HGNC:8965]	protein_coding
ENSG00000154027	77282019	77559966	1	AK5	adenylate kinase 5 [Source:HGNC Symbol;Acc:HGNC:365]	protein_coding
ENSG00000036549	77562416	77683419	1	AC118549.1	zinc finger ZZ-type containing 3 [Source:NCBI gene;Acc:26009]	protein_coding
ENSG00000077254	77695987	77759852	1	USP33	ubiquitin specific peptidase 33 [Source:HGNC Symbol;Acc:HGNC:20059]	protein_coding
ENSG00000180488	77779624	77879539	1	MIGA1	mitoguardin 1 [Source:HGNC Symbol;Acc:HGNC:24741]	protein_coding
ENSG00000162614	77888513	77943895	1	NEXN	nexilin F-actin binding protein [Source:HGNC Symbol;Acc:HGNC:29557]	protein_coding
ENSG00000162613	77944055	77979110	1	FUBP1	far upstream element binding protein 1 [Source:HGNC Symbol;Acc:HGNC:4004]	protein_coding
ENSG00000162616	77979175	78017964	1	DNAJB4	DnaJ heat shock protein family (Hsp40) member B4 [Source:HGNC Symbol;Acc:HGNC:14886]	protein_coding
ENSG00000137960	77979542	78138444	1	GIPC2	GIPC PDZ domain containing family member 2 [Source:HGNC Symbol;Acc:HGNC:18177]	protein_coding
ENSG00000273338	78004346	78004554	1	AC103591.3	novel transcript, antisense to DNAJB4	antisense
ENSG00000137959	78619922	78646145	1	IFI44L	interferon induced protein 44 like [Source:HGNC Symbol;Acc:HGNC:17817]	protein_coding
ENSG00000137965	78649796	78664078	1	IFI44	interferon induced protein 44 [Source:HGNC Symbol;Acc:HGNC:16938]	protein_coding
ENSG00000233008	83575776	83861023	1	LINC01725	long intergenic non-protein coding RNA 1725 [Source:HGNC Symbol;Acc:HGNC:52513]	lincRNA
ENSG00000137941	83865024	83999150	1	TTLL7	tubulin tyrosine ligase like 7 [Source:HGNC Symbol;Acc:HGNC:26242]	protein_coding
ENSG00000271576	84076331	84077931	1	AL359504.2	novel transcript	lincRNA
ENSG00000142875	84078062	84238498	1	PRKACB	protein kinase cAMP-activated catalytic subunit beta [Source:HGNC Symbol;Acc:HGNC:9381]	protein_coding
ENSG00000203943	84298366	84389957	1	SAMD13	sterile alpha motif domain containing 13 [Source:HGNC Symbol;Acc:HGNC:24582]	protein_coding
ENSG00000117133	84479259	84498352	1	RPF1	ribosome production factor 1 homolog [Source:HGNC Symbol;Acc:HGNC:30350]	protein_coding
ENSG00000174021	84498325	84506581	1	GNG5	G protein subunit gamma 5 [Source:HGNC Symbol;Acc:HGNC:4408]	protein_coding
ENSG00000122432	84506300	84566194	1	SPATA1	spermatogenesis associated 1 [Source:HGNC Symbol;Acc:HGNC:14682]	protein_coding
ENSG00000117151	84549611	84574480	1	CTBS	chitobiase [Source:HGNC Symbol;Acc:HGNC:2496]	protein_coding
ENSG00000117155	84643707	84690803	1	SSX2IP	SSX family member 2 interacting protein [Source:HGNC Symbol;Acc:HGNC:16509]	protein_coding
ENSG00000097096	85156889	85201016	1	SYDE2	synapse defective Rho GTPase homolog 2 [Source:HGNC Symbol;Acc:HGNC:25841]	protein_coding
ENSG00000162642	85249953	85259672	1	C1orf52	chromosome 1 open reading frame 52 [Source:HGNC Symbol;Acc:HGNC:24871]	protein_coding
ENSG00000142867	85265776	85276904	1	BCL10	BCL10, immune signaling adaptor [Source:HGNC Symbol;Acc:HGNC:989]	protein_coding
ENSG00000223653	85276715	85448124	1	AL078459.1	novel transcript	antisense
ENSG00000117174	85649417	85708433	1	ZNHIT6	zinc finger HIT-type containing 6 [Source:HGNC Symbol;Acc:HGNC:26089]	protein_coding
ENSG00000171502	85729233	86156943	1	COL24A1	collagen type XXIV alpha 1 chain [Source:HGNC Symbol;Acc:HGNC:20821]	protein_coding
ENSG00000122417	86346824	86396342	1	ODF2L	outer dense fiber of sperm tails 2 like [Source:HGNC Symbol;Acc:HGNC:29225]	protein_coding
ENSG00000097033	86704570	86748184	1	SH3GLB1	SH3 domain containing GRB2 like, endophilin B1 [Source:HGNC Symbol;Acc:HGNC:10833]	protein_coding
ENSG00000183291	86862445	86914424	1	SELENOF	selenoprotein F [Source:HGNC Symbol;Acc:HGNC:17705]	protein_coding
ENSG00000153936	86914635	87109982	1	HS2ST1	heparan sulfate 2-O-sulfotransferase 1 [Source:HGNC Symbol;Acc:HGNC:5193]	protein_coding
ENSG00000267734	86932199	86934891	1	AL121989.1	novel transcript, antisense to HS2ST1	antisense
ENSG00000143013	87328880	87348923	1	LMO4	LIM domain only 4 [Source:HGNC Symbol;Acc:HGNC:6644]	protein_coding
ENSG00000065243	88684222	88836255	1	PKN2	protein kinase N2 [Source:HGNC Symbol;Acc:HGNC:9406]	protein_coding
ENSG00000137947	88852633	88891944	1	GTF2B	general transcription factor IIB [Source:HGNC Symbol;Acc:HGNC:4648]	protein_coding
ENSG00000137944	88935773	88992953	1	KYAT3	kynurenine aminotransferase 3 [Source:HGNC Symbol;Acc:HGNC:33238]	protein_coding
ENSG00000213516	88979456	88992960	1	RBMXL1	RBMX like 1 [Source:HGNC Symbol;Acc:HGNC:25073]	protein_coding
ENSG00000117226	89006679	89022894	1	GBP3	guanylate binding protein 3 [Source:HGNC Symbol;Acc:HGNC:4184]	protein_coding
ENSG00000234518	89104285	89104767	1	PTGES3P1	prostaglandin E synthase 3 pseudogene 1 [Source:HGNC Symbol;Acc:HGNC:43824]	processed_pseudogene
ENSG00000162645	89106132	89150456	1	GBP2	guanylate binding protein 2 [Source:HGNC Symbol;Acc:HGNC:4183]	protein_coding
ENSG00000162654	89181144	89198942	1	GBP4	guanylate binding protein 4 [Source:HGNC Symbol;Acc:HGNC:20480]	protein_coding
ENSG00000154451	89258950	89272804	1	GBP5	guanylate binding protein 5 [Source:HGNC Symbol;Acc:HGNC:19895]	protein_coding
ENSG00000197147	89524836	89597864	1	LRRC8B	leucine rich repeat containing 8 VRAC subunit B [Source:HGNC Symbol;Acc:HGNC:30692]	protein_coding
ENSG00000231999	89583241	89632894	1	LRRC8C-DT	LRRC8C divergent transcript [Source:HGNC Symbol;Acc:HGNC:53731]	antisense
ENSG00000171488	89633072	89769903	1	LRRC8C	leucine rich repeat containing 8 VRAC subunit C [Source:HGNC Symbol;Acc:HGNC:25075]	protein_coding
ENSG00000271949	89633140	89933250	1	AC093423.3	novel transcript, LRRC8C-LRRC8D readthrough	protein_coding
ENSG00000171492	89821014	89936611	1	LRRC8D	leucine rich repeat containing 8 VRAC subunit D [Source:HGNC Symbol;Acc:HGNC:16992]	protein_coding
ENSG00000162664	89995110	90035533	1	ZNF326	zinc finger protein 326 [Source:HGNC Symbol;Acc:HGNC:14104]	protein_coding
ENSG00000122482	90915298	91022272	1	ZNF644	zinc finger protein 644 [Source:HGNC Symbol;Acc:HGNC:29222]	protein_coding
ENSG00000162669	91260766	91404856	1	HFM1	HFM1, ATP dependent DNA helicase homolog [Source:HGNC Symbol;Acc:HGNC:20193]	protein_coding
ENSG00000097046	91500851	91525764	1	CDC7	cell division cycle 7 [Source:HGNC Symbol;Acc:HGNC:1745]	protein_coding
ENSG00000174842	92246402	92298987	1	GLMN	glomulin, FKBP associated protein [Source:HGNC Symbol;Acc:HGNC:14373]	protein_coding
ENSG00000122484	92299059	92402056	1	RPAP2	RNA polymerase II associated protein 2 [Source:HGNC Symbol;Acc:HGNC:25791]	protein_coding
ENSG00000162676	92473043	92486925	1	GFI1	growth factor independent 1 transcriptional repressor [Source:HGNC Symbol;Acc:HGNC:4237]	protein_coding
ENSG00000067208	92508696	92792404	1	EVI5	ecotropic viral integration site 5 [Source:HGNC Symbol;Acc:HGNC:3501]	protein_coding
ENSG00000223896	92755794	92756956	1	CCNJP2	cyclin J pseudogene 2 [Source:HGNC Symbol;Acc:HGNC:37997]	processed_pseudogene
ENSG00000122406	92831983	92841924	1	RPL5	ribosomal protein L5 [Source:HGNC Symbol;Acc:HGNC:10360]	protein_coding
ENSG00000143033	93079235	93139079	1	MTF2	metal response element binding transcription factor 2 [Source:HGNC Symbol;Acc:HGNC:29535]	protein_coding
ENSG00000117500	93149742	93180516	1	TMED5	transmembrane p24 trafficking protein 5 [Source:HGNC Symbol;Acc:HGNC:24251]	protein_coding
ENSG00000122483	93179919	93278730	1	CCDC18	coiled-coil domain containing 18 [Source:HGNC Symbol;Acc:HGNC:30370]	protein_coding
ENSG00000223745	93262186	93346025	1	CCDC18-AS1	CCDC18 antisense RNA 1 [Source:HGNC Symbol;Acc:HGNC:52262]	processed_transcript
ENSG00000117505	93345907	93369493	1	DR1	down-regulator of transcription 1 [Source:HGNC Symbol;Acc:HGNC:3017]	protein_coding
ENSG00000137942	93448131	93554661	1	FNBP1L	formin binding protein 1 like [Source:HGNC Symbol;Acc:HGNC:20851]	protein_coding
ENSG00000137936	93561741	93847150	1	BCAR3	BCAR3, NSP family adaptor protein [Source:HGNC Symbol;Acc:HGNC:973]	protein_coding
ENSG00000067334	93866284	93879918	1	DNTTIP2	deoxynucleotidyltransferase terminal interacting protein 2 [Source:HGNC Symbol;Acc:HGNC:24013]	protein_coding
ENSG00000023909	93885199	93909456	1	GCLM	glutamate-cysteine ligase modifier subunit [Source:HGNC Symbol;Acc:HGNC:4312]	protein_coding
ENSG00000137962	94148988	94275068	1	ARHGAP29	Rho GTPase activating protein 29 [Source:HGNC Symbol;Acc:HGNC:30207]	protein_coding
ENSG00000117528	94418389	94518666	1	ABCD3	ATP binding cassette subfamily D member 3 [Source:HGNC Symbol;Acc:HGNC:67]	protein_coding
ENSG00000117519	94896949	94927223	1	CNN3	calponin 3 [Source:HGNC Symbol;Acc:HGNC:2157]	protein_coding
ENSG00000172339	94974405	95072951	1	ALG14	ALG14, UDP-N-acetylglucosaminyltransferase subunit [Source:HGNC Symbol;Acc:HGNC:28287]	protein_coding
ENSG00000271092	95117923	95247225	1	TMEM56-RWDD3	TMEM56-RWDD3 readthrough [Source:HGNC Symbol;Acc:HGNC:49388]	protein_coding
ENSG00000122481	95234210	95247225	1	RWDD3	RWD domain containing 3 [Source:HGNC Symbol;Acc:HGNC:21393]	protein_coding
ENSG00000228502	96446930	96448318	1	EEF1A1P11	eukaryotic translation elongation factor 1 alpha 1 pseudogene 11 [Source:HGNC Symbol;Acc:HGNC:3206]	processed_pseudogene
ENSG00000137970	96678874	96679620	1	RPL7P9	ribosomal protein L7 pseudogene 9 [Source:HGNC Symbol;Acc:HGNC:37028]	processed_pseudogene
ENSG00000117569	96721665	96823738	1	PTBP2	polypyrimidine tract binding protein 2 [Source:HGNC Symbol;Acc:HGNC:17662]	protein_coding
ENSG00000188641	97077743	97995000	1	DPYD	dihydropyrimidine dehydrogenase [Source:HGNC Symbol;Acc:HGNC:3012]	protein_coding
ENSG00000227034	99008218	99008474	1	AL445433.1	ribosomal protein L5 (RPL5) pseudogene	processed_pseudogene
ENSG00000162688	99850361	99924023	1	AGL	amylo-alpha-1, 6-glucosidase, 4-alpha-glucanotransferase [Source:HGNC Symbol;Acc:HGNC:321]	protein_coding
ENSG00000117620	99969351	100035634	1	SLC35A3	solute carrier family 35 member A3 [Source:HGNC Symbol;Acc:HGNC:11023]	protein_coding
ENSG00000156875	100038095	100083377	1	MFSD14A	major facilitator superfamily domain containing 14A [Source:HGNC Symbol;Acc:HGNC:23363]	protein_coding
ENSG00000156876	100083563	100132955	1	SASS6	SAS-6 centriolar assembly protein [Source:HGNC Symbol;Acc:HGNC:25403]	protein_coding
ENSG00000122435	100133150	100150498	1	TRMT13	tRNA methyltransferase 13 homolog [Source:HGNC Symbol;Acc:HGNC:25502]	protein_coding
ENSG00000137992	100186919	100249834	1	DBT	dihydrolipoamide branched chain transacylase E2 [Source:HGNC Symbol;Acc:HGNC:2698]	protein_coding
ENSG00000137996	100266207	100292769	1	RTCA	RNA 3'-terminal phosphate cyclase [Source:HGNC Symbol;Acc:HGNC:17981]	protein_coding
ENSG00000079335	100345001	100520277	1	CDC14A	cell division cycle 14A [Source:HGNC Symbol;Acc:HGNC:1718]	protein_coding
ENSG00000228086	100462399	100485997	1	AL589990.1	novel transcript	antisense
ENSG00000162692	100719742	100739045	1	VCAM1	vascular cell adhesion molecule 1 [Source:HGNC Symbol;Acc:HGNC:12663]	protein_coding
ENSG00000162694	100872372	100895179	1	EXTL2	exostosin like glycosyltransferase 2 [Source:HGNC Symbol;Acc:HGNC:3516]	protein_coding
ENSG00000273204	100894928	100895356	1	AC104506.1	novel transcript, antisense to EXTL2	antisense
ENSG00000162695	100896076	100981757	1	SLC30A7	solute carrier family 30 member 7 [Source:HGNC Symbol;Acc:HGNC:19306]	protein_coding
ENSG00000117543	100989623	101026088	1	DPH5	diphthamide biosynthesis 5 [Source:HGNC Symbol;Acc:HGNC:24270]	protein_coding
ENSG00000233184	101025878	101087268	1	AC093157.1	novel transcript	antisense
ENSG00000170989	101236865	101243713	1	S1PR1	sphingosine-1-phosphate receptor 1 [Source:HGNC Symbol;Acc:HGNC:3165]	protein_coding
ENSG00000228399	101256274	101256616	1	AL109741.2	ribosomal protein S20 (RPS20) pseudogene	processed_pseudogene
ENSG00000185946	103525691	103555239	1	RNPC3	RNA binding region (RNP1, RRM) containing 3 [Source:HGNC Symbol;Acc:HGNC:18666]	protein_coding
ENSG00000240038	103553815	103579534	1	AMY2B	amylase, alpha 2B (pancreatic) [Source:HGNC Symbol;Acc:HGNC:478]	protein_coding
ENSG00000198890	107056679	107067636	1	PRMT6	protein arginine methyltransferase 6 [Source:HGNC Symbol;Acc:HGNC:18241]	protein_coding
ENSG00000224550	107505203	107505448	1	AC114491.1	NADH dehydrogenase (ubiquinone) 1 alpha subcomplex, 4, 9kDa (NDUFA4) pseudogene	processed_pseudogene
ENSG00000134215	107571161	107965180	1	VAV3	vav guanine nucleotide exchange factor 3 [Source:HGNC Symbol;Acc:HGNC:12659]	protein_coding
ENSG00000085491	108134043	108200849	1	SLC25A24	solute carrier family 25 member 24 [Source:HGNC Symbol;Acc:HGNC:20662]	protein_coding
ENSG00000260879	108199926	108201491	1	AL359258.2	novel transcript, antisense to SLC25A24	antisense
ENSG00000162636	108560089	108644900	1	FAM102B	family with sequence similarity 102 member B [Source:HGNC Symbol;Acc:HGNC:27637]	protein_coding
ENSG00000162639	108648290	108661526	1	HENMT1	HEN methyltransferase 1 [Source:HGNC Symbol;Acc:HGNC:26400]	protein_coding
ENSG00000134186	108692310	108702928	1	PRPF38B	pre-mRNA processing factor 38B [Source:HGNC Symbol;Acc:HGNC:25512]	protein_coding
ENSG00000116266	108746674	108809523	1	STXBP3	syntaxin binding protein 3 [Source:HGNC Symbol;Acc:HGNC:11446]	protein_coding
ENSG00000121957	108875350	108934545	1	GPSM2	G protein signaling modulator 2 [Source:HGNC Symbol;Acc:HGNC:29501]	protein_coding
ENSG00000121940	108929508	108963457	1	CLCC1	chloride channel CLIC like 1 [Source:HGNC Symbol;Acc:HGNC:29675]	protein_coding
ENSG00000085433	108970214	109042113	1	WDR47	WD repeat domain 47 [Source:HGNC Symbol;Acc:HGNC:29141]	protein_coding
ENSG00000197780	109062486	109076002	1	TAF13	TATA-box binding protein associated factor 13 [Source:HGNC Symbol;Acc:HGNC:11546]	protein_coding
ENSG00000273382	109087971	109090858	1	AL356488.3	novel transcript, antisense to TMEM167B	antisense
ENSG00000215717	109089803	109096934	1	TMEM167B	transmembrane protein 167B [Source:HGNC Symbol;Acc:HGNC:30187]	protein_coding
ENSG00000278249	109100193	109100612	1	SCARNA2	small Cajal body-specific RNA 2 [Source:HGNC Symbol;Acc:HGNC:32558]	scaRNA
ENSG00000270066	109100193	109100619	1	AL356488.2	small Cajal body-specific RNA 2	lincRNA
ENSG00000031698	109213918	109238182	1	SARS	seryl-tRNA synthetase [Source:HGNC Symbol;Acc:HGNC:10537]	protein_coding
ENSG00000143126	109249539	109275751	1	CELSR2	cadherin EGF LAG seven-pass G-type receptor 2 [Source:HGNC Symbol;Acc:HGNC:3231]	protein_coding
ENSG00000134243	109309568	109397918	1	SORT1	sortilin 1 [Source:HGNC Symbol;Acc:HGNC:11186]	protein_coding
ENSG00000143106	109399042	109426448	1	PSMA5	proteasome subunit alpha 5 [Source:HGNC Symbol;Acc:HGNC:9534]	protein_coding
ENSG00000162650	109483479	109492804	1	ATXN7L2	ataxin 7 like 2 [Source:HGNC Symbol;Acc:HGNC:28713]	protein_coding
ENSG00000065135	109548615	109618324	1	GNAI3	G protein subunit alpha i3 [Source:HGNC Symbol;Acc:HGNC:4387]	protein_coding
ENSG00000116337	109616104	109632051	1	AMPD2	adenosine monophosphate deaminase 2 [Source:HGNC Symbol;Acc:HGNC:469]	protein_coding
ENSG00000228703	109628417	109630305	1	AL355310.2	novel transcript	antisense
ENSG00000168765	109656099	109674836	1	GSTM4	glutathione S-transferase mu 4 [Source:HGNC Symbol;Acc:HGNC:4636]	protein_coding
ENSG00000213366	109668022	109709551	1	GSTM2	glutathione S-transferase mu 2 [Source:HGNC Symbol;Acc:HGNC:4634]	protein_coding
ENSG00000134201	109711780	109775428	1	GSTM5	glutathione S-transferase mu 5 [Source:HGNC Symbol;Acc:HGNC:4637]	protein_coding
ENSG00000241720	109725820	109775252	1	AL158847.1	novel transcript	antisense
ENSG00000134202	109733932	109741038	1	GSTM3	glutathione S-transferase mu 3 [Source:HGNC Symbol;Acc:HGNC:4635]	protein_coding
ENSG00000184371	109910242	109930992	1	CSF1	colony stimulating factor 1 [Source:HGNC Symbol;Acc:HGNC:2432]	protein_coding
ENSG00000168710	109984765	110023742	1	AHCYL1	adenosylhomocysteinase like 1 [Source:HGNC Symbol;Acc:HGNC:344]	protein_coding
ENSG00000143093	110031577	110074641	1	STRIP1	striatin interacting protein 1 [Source:HGNC Symbol;Acc:HGNC:25916]	protein_coding
ENSG00000116396	110211343	110283100	1	KCNC4	potassium voltage-gated channel subfamily C member 4 [Source:HGNC Symbol;Acc:HGNC:6236]	protein_coding
ENSG00000162775	110338506	110346681	1	RBM15	RNA binding motif protein 15 [Source:HGNC Symbol;Acc:HGNC:14959]	protein_coding
ENSG00000224699	110347116	110443817	1	LAMTOR5-AS1	LAMTOR5 antisense RNA 1 [Source:HGNC Symbol;Acc:HGNC:40823]	processed_transcript
ENSG00000168679	110362851	110391082	1	SLC16A4	solute carrier family 16 member 4 [Source:HGNC Symbol;Acc:HGNC:10925]	protein_coding
ENSG00000273373	110370154	110373003	1	AL355488.1	novel transcript, antisense to SLC16A4	antisense
ENSG00000134248	110401249	110407942	1	LAMTOR5	late endosomal/lysosomal adaptor, MAPK and MTOR activator 5 [Source:HGNC Symbol;Acc:HGNC:17955]	protein_coding
ENSG00000143119	110871188	110899922	1	CD53	CD53 molecule [Source:HGNC Symbol;Acc:HGNC:1686]	protein_coding
ENSG00000261654	110936369	110942353	1	AL360270.2	novel transcript, sense overlapping C1orf103	sense_overlapping
ENSG00000232811	110943467	110952848	1	AL360270.1	novel transcript	antisense
ENSG00000121931	110947190	110963965	1	LRIF1	ligand dependent nuclear receptor interacting factor 1 [Source:HGNC Symbol;Acc:HGNC:30299]	protein_coding
ENSG00000273010	110963302	110964649	1	AL360270.3	novel transcript, antisense to LRIF1	antisense
ENSG00000156171	111117333	111140216	1	DRAM2	DNA damage regulated autophagy modulator 2 [Source:HGNC Symbol;Acc:HGNC:28769]	protein_coding
ENSG00000134255	111139627	111185104	1	CEPT1	choline/ethanolamine phosphotransferase 1 [Source:HGNC Symbol;Acc:HGNC:24289]	protein_coding
ENSG00000273221	111184415	111185061	1	AL355816.2	novel transcript, antisense to CEPT1	antisense
ENSG00000162777	111185969	111204535	1	DENND2D	DENN domain containing 2D [Source:HGNC Symbol;Acc:HGNC:26192]	protein_coding
ENSG00000260948	111431046	111433068	1	AL390195.2	novel transcript, sense overlapping WDR77 & OVGP1	sense_overlapping
ENSG00000243960	111438638	111441364	1	AL390195.1	novel transcript	sense_overlapping
ENSG00000116455	111439890	111449256	1	WDR77	WD repeat domain 77 [Source:HGNC Symbol;Acc:HGNC:29652]	protein_coding
ENSG00000116459	111448864	111462773	1	ATP5PB	ATP synthase peripheral stalk-membrane subunit b [Source:HGNC Symbol;Acc:HGNC:840]	protein_coding
ENSG00000143110	111473792	111478512	1	C1orf162	chromosome 1 open reading frame 162 [Source:HGNC Symbol;Acc:HGNC:28344]	protein_coding
ENSG00000116473	111542218	111716691	1	RAP1A	RAP1A, member of RAS oncogene family [Source:HGNC Symbol;Acc:HGNC:9855]	protein_coding
ENSG00000197852	111680630	111755824	1	INKA2	inka box actin regulator 2 [Source:HGNC Symbol;Acc:HGNC:28045]	protein_coding
ENSG00000064703	111755245	111768000	1	DDX20	DEAD-box helicase 20 [Source:HGNC Symbol;Acc:HGNC:2743]	protein_coding
ENSG00000134245	112466541	112530165	1	WNT2B	Wnt family member 2B [Source:HGNC Symbol;Acc:HGNC:12781]	protein_coding
ENSG00000007341	112523514	112620825	1	ST7L	suppression of tumorigenicity 7 like [Source:HGNC Symbol;Acc:HGNC:18441]	protein_coding
ENSG00000116489	112619805	112671616	1	CAPZA1	capping actin protein of muscle Z-line subunit alpha 1 [Source:HGNC Symbol;Acc:HGNC:1488]	protein_coding
ENSG00000235299	112625906	112626224	1	MRPL53P1	mitochondrial ribosomal protein L53 pseudogene 1 [Source:HGNC Symbol;Acc:HGNC:29725]	processed_pseudogene
ENSG00000155363	112673141	112700746	1	MOV10	Mov10 RISC complex RNA helicase [Source:HGNC Symbol;Acc:HGNC:7200]	protein_coding
ENSG00000225075	112693688	112696621	1	AL603832.1	novel transcript	antisense
ENSG00000155366	112701106	112707434	1	RHOC	ras homolog family member C [Source:HGNC Symbol;Acc:HGNC:669]	protein_coding
ENSG00000271810	112702614	112711433	1	AL603832.3	novel protein, PPM1J-RHOC readthrough	protein_coding
ENSG00000155380	112911847	112957013	1	SLC16A1	solute carrier family 16 member 1 [Source:HGNC Symbol;Acc:HGNC:10922]	protein_coding
ENSG00000226419	112956415	113047055	1	SLC16A1-AS1	SLC16A1 antisense RNA 1 [Source:HGNC Symbol;Acc:HGNC:49445]	antisense
ENSG00000198799	113073198	113132260	1	LRIG2	leucine rich repeats and immunoglobulin like domains 2 [Source:HGNC Symbol;Acc:HGNC:20889]	protein_coding
ENSG00000081026	113390515	113685923	1	MAGI3	membrane associated guanylate kinase, WW and PDZ domain containing 3 [Source:HGNC Symbol;Acc:HGNC:29647]	protein_coding
ENSG00000116793	113696831	113759489	1	PHTF1	putative homeodomain transcription factor 1 [Source:HGNC Symbol;Acc:HGNC:8939]	protein_coding
ENSG00000232450	113698884	113699631	1	AL133517.1	ribosomal protein S2 (RPS2) pseudogene	transcribed_processed_pseudogene
ENSG00000081019	113761832	113812476	1	RSBN1	round spermatid basic protein 1 [Source:HGNC Symbol;Acc:HGNC:25642]	protein_coding
ENSG00000231128	113812379	113829171	1	AL137856.1	novel transcript	antisense
ENSG00000134242	113813811	113871753	1	PTPN22	protein tyrosine phosphatase, non-receptor type 22 [Source:HGNC Symbol;Acc:HGNC:9652]	protein_coding
ENSG00000226167	113856635	113901237	1	AP4B1-AS1	AP4B1 antisense RNA 1 [Source:HGNC Symbol;Acc:HGNC:44114]	antisense
ENSG00000134262	113894194	113905201	1	AP4B1	adaptor related protein complex 4 subunit beta 1 [Source:HGNC Symbol;Acc:HGNC:572]	protein_coding
ENSG00000118655	113905141	113914086	1	DCLRE1B	DNA cross-link repair 1B [Source:HGNC Symbol;Acc:HGNC:17641]	protein_coding
ENSG00000163349	113929324	113977869	1	HIPK1	homeodomain interacting protein kinase 1 [Source:HGNC Symbol;Acc:HGNC:19006]	protein_coding
ENSG00000197323	114392790	114511203	1	TRIM33	tripartite motif containing 33 [Source:HGNC Symbol;Acc:HGNC:16290]	protein_coding
ENSG00000116752	114567557	114581629	1	BCAS2	BCAS2, pre-mRNA processing factor [Source:HGNC Symbol;Acc:HGNC:975]	protein_coding
ENSG00000213281	114704469	114716771	1	NRAS	NRAS proto-oncogene, GTPase [Source:HGNC Symbol;Acc:HGNC:7989]	protein_coding
ENSG00000009307	114716913	114758676	1	CSDE1	cold shock domain containing E1 [Source:HGNC Symbol;Acc:HGNC:29905]	protein_coding
ENSG00000052723	114769479	114780685	1	SIKE1	suppressor of IKBKE 1 [Source:HGNC Symbol;Acc:HGNC:26119]	protein_coding
ENSG00000134200	115029824	115034309	1	TSHB	thyroid stimulating hormone beta [Source:HGNC Symbol;Acc:HGNC:12372]	protein_coding
ENSG00000134198	115048011	115089503	1	TSPAN2	tetraspanin 2 [Source:HGNC Symbol;Acc:HGNC:20659]	protein_coding
ENSG00000233730	115099672	115102658	1	LINC01765	long intergenic non-protein coding RNA 1765 [Source:HGNC Symbol;Acc:HGNC:52555]	lincRNA
ENSG00000173218	115641970	115698224	1	VANGL1	VANGL planar cell polarity protein 1 [Source:HGNC Symbol;Acc:HGNC:15512]	protein_coding
ENSG00000163393	115976513	116070054	1	SLC22A15	solute carrier family 22 member 15 [Source:HGNC Symbol;Acc:HGNC:20301]	protein_coding
ENSG00000163399	116372668	116410261	1	ATP1A1	ATPase Na+/K+ transporting subunit alpha 1 [Source:HGNC Symbol;Acc:HGNC:799]	protein_coding
ENSG00000203865	116392247	116418622	1	ATP1A1-AS1	ATP1A1 antisense RNA 1 [Source:HGNC Symbol;Acc:HGNC:28262]	processed_transcript
ENSG00000116815	116514534	116571039	1	CD58	CD58 molecule [Source:HGNC Symbol;Acc:HGNC:1688]	protein_coding
ENSG00000231072	116713833	116714835	1	GAPDHP64	glyceraldehyde-3-phosphate dehydrogenase pseudogene 64 [Source:HGNC Symbol;Acc:HGNC:4158]	processed_pseudogene
ENSG00000116830	117060326	117107453	1	TTF2	transcription termination factor 2 [Source:HGNC Symbol;Acc:HGNC:12398]	protein_coding
ENSG00000134253	117111060	117122587	1	TRIM45	tripartite motif containing 45 [Source:HGNC Symbol;Acc:HGNC:19018]	protein_coding
ENSG00000198162	117367449	117528872	1	MAN1A2	mannosidase alpha class 1A member 2 [Source:HGNC Symbol;Acc:HGNC:6822]	protein_coding
ENSG00000183508	117606048	117628389	1	TENT5C	terminal nucleotidyltransferase 5C [Source:HGNC Symbol;Acc:HGNC:24712]	protein_coding
ENSG00000196505	117863485	117929621	1	GDAP2	ganglioside induced differentiation associated protein 2 [Source:HGNC Symbol;Acc:HGNC:18010]	protein_coding
ENSG00000116874	119031216	119140671	1	WARS2	tryptophanyl tRNA synthetase 2, mitochondrial [Source:HGNC Symbol;Acc:HGNC:12730]	protein_coding
ENSG00000231365	119140396	119275973	1	WARS2-AS1	WARS2 antisense RNA 1 [Source:HGNC Symbol;Acc:HGNC:40612]	antisense
ENSG00000092621	119648411	119744226	1	PHGDH	phosphoglycerate dehydrogenase [Source:HGNC Symbol;Acc:HGNC:8923]	protein_coding
ENSG00000134250	119911553	120100779	1	NOTCH2	notch 2 [Source:HGNC Symbol;Acc:HGNC:7882]	protein_coding
ENSG00000265808	120150898	120176515	1	SEC22B	SEC22 homolog B, vesicle trafficking protein (gene/pseudogene) [Source:HGNC Symbol;Acc:HGNC:10700]	protein_coding
ENSG00000223804	120267334	120341871	1	AC244669.1	Poly [ADP-ribose] polymerase 8 (PARP8) pseudogene	transcribed_unprocessed_pseudogene
ENSG00000273727	120354987	120355148	1	RF00003		snRNA
ENSG00000270231	120419850	120467739	1	NBPF8	NBPF member 8 [Source:HGNC Symbol;Acc:HGNC:31990]	transcribed_unprocessed_pseudogene
ENSG00000273136	120723949	120842110	1	NBPF26	NBPF member 26 [Source:HGNC Symbol;Acc:HGNC:49571]	protein_coding
ENSG00000275538	120850819	120850985	1	RNVU1-19	RNA, variant U1 small nuclear 19 [Source:HGNC Symbol;Acc:HGNC:48324]	snRNA
ENSG00000277610	120942600	120942763	1	RNVU1-4	RNA, variant U1 small nuclear 4 [Source:HGNC Symbol;Acc:HGNC:48312]	snRNA
ENSG00000207205	144412576	144412740	1	RNVU1-15	RNA, variant U1 small nuclear 15 [Source:HGNC Symbol;Acc:HGNC:48320]	snRNA
ENSG00000275291	144523860	144524021	1	RF00003		snRNA
ENSG00000272419	145164099	145216058	1	LINC01145	long intergenic non-protein coding RNA 1145 [Source:HGNC Symbol;Acc:HGNC:49462]	transcribed_unprocessed_pseudogene
ENSG00000281571	145214851	145215938	1	AC241585.2	TEC	TEC
ENSG00000276216	145281116	145281462	1	AC245014.3	novel transcript	lincRNA
ENSG00000207501	145281116	145281279	1	RNVU1-14	RNA, variant U1 small nuclear 14 [Source:HGNC Symbol;Acc:HGNC:48319]	snRNA
ENSG00000270722	145465617	145465780	1	RF00003		snRNA
ENSG00000117262	145607988	145670650	1	GPR89A	G protein-coupled receptor 89A [Source:HGNC Symbol;Acc:HGNC:31984]	protein_coding
ENSG00000117281	145719471	145739288	1	CD160	CD160 molecule [Source:HGNC Symbol;Acc:HGNC:17013]	protein_coding
ENSG00000265491	145738868	145824095	1	RNF115	ring finger protein 115 [Source:HGNC Symbol;Acc:HGNC:18154]	protein_coding
ENSG00000186141	145824088	145844402	1	POLR3C	RNA polymerase III subunit C [Source:HGNC Symbol;Acc:HGNC:30076]	protein_coding
ENSG00000186364	145845630	145848954	1	NUDT17	nudix hydrolase 17 [Source:HGNC Symbol;Acc:HGNC:26618]	protein_coding
ENSG00000131788	145848522	145859836	1	PIAS3	protein inhibitor of activated STAT 3 [Source:HGNC Symbol;Acc:HGNC:16861]	protein_coding
ENSG00000198483	145866560	145885866	1	ANKRD35	ankyrin repeat domain 35 [Source:HGNC Symbol;Acc:HGNC:26323]	protein_coding
ENSG00000131779	145911350	145918717	1	PEX11B	peroxisomal biogenesis factor 11 beta [Source:HGNC Symbol;Acc:HGNC:8853]	protein_coding
ENSG00000265241	145917714	145927678	1	RBM8A	RNA binding motif protein 8A [Source:HGNC Symbol;Acc:HGNC:9905]	protein_coding
ENSG00000211451	145919013	145925341	1	GNRHR2	gonadotropin releasing hormone receptor 2 (pseudogene) [Source:HGNC Symbol;Acc:HGNC:16341]	transcribed_unitary_pseudogene
ENSG00000234222	145926590	145959179	1	LIX1L-AS1	LIX1L antisense RNA 1 [Source:HGNC Symbol;Acc:HGNC:41210]	antisense
ENSG00000280778	145927258	145977811	1	AC243547.3	novel protein, lncRNA-POLR3GL readthrough	protein_coding
ENSG00000271601	145933423	145958017	1	LIX1L	limb and CNS expressed 1 like [Source:HGNC Symbol;Acc:HGNC:28715]	protein_coding
ENSG00000121851	145964690	145978848	1	POLR3GL	RNA polymerase III subunit G like [Source:HGNC Symbol;Acc:HGNC:28466]	protein_coding
ENSG00000265972	145992435	145996600	1	TXNIP	thioredoxin interacting protein [Source:HGNC Symbol;Acc:HGNC:16952]	protein_coding
ENSG00000201558	146052081	146052244	1	RNVU1-6	RNA, variant U1 small nuclear 6 [Source:HGNC Symbol;Acc:HGNC:48314]	snRNA
ENSG00000213240	NA	NA	NA	NA	NA	NA
ENSG00000264343	146146203	146229026	1	NOTCH2NLA	notch 2 N-terminal like A [Source:HGNC Symbol;Acc:HGNC:31862]	protein_coding
ENSG00000273768	146376807	146376970	1	RF00003		snRNA
ENSG00000277573	NA	NA	NA	NA	NA	NA
ENSG00000274428	146409903	146410062	1	RF00003		snRNA
ENSG00000268043	146938744	146996202	1	NBPF12	NBPF member 12 [Source:HGNC Symbol;Acc:HGNC:24297]	protein_coding
ENSG00000230832	147082338	147083578	1	AC241584.1	Sjogren syndrome antigen B (autoantigen La) (SSB) pseudogene	processed_pseudogene
ENSG00000131791	147155106	147172550	1	PRKAB2	protein kinase AMP-activated non-catalytic subunit beta 2 [Source:HGNC Symbol;Acc:HGNC:9379]	protein_coding
ENSG00000273071	NA	NA	NA	NA	NA	NA
ENSG00000131781	147175351	147243050	1	FMO5	flavin containing monooxygenase 5 [Source:HGNC Symbol;Acc:HGNC:3773]	protein_coding
ENSG00000180867	147172744	147179622	1	PDIA3P1	protein disulfide isomerase family A member 3 pseudogene 1 [Source:HGNC Symbol;Acc:HGNC:4607]	transcribed_processed_pseudogene
ENSG00000131778	147242654	147295765	1	CHD1L	chromodomain helicase DNA binding protein 1 like [Source:HGNC Symbol;Acc:HGNC:1916]	protein_coding
ENSG00000278811	147258885	147517875	1	LINC00624	long intergenic non-protein coding RNA 624 [Source:HGNC Symbol;Acc:HGNC:44254]	antisense
ENSG00000162836	147629652	147670524	1	ACP6	acid phosphatase 6, lysophosphatidic [Source:HGNC Symbol;Acc:HGNC:29609]	protein_coding
ENSG00000188092	147928393	147993521	1	GPR89B	G protein-coupled receptor 89B [Source:HGNC Symbol;Acc:HGNC:13840]	protein_coding
ENSG00000206585	148038753	148038916	1	RNVU1-7	RNA, variant U1 small nuclear 7 [Source:HGNC Symbol;Acc:HGNC:37500]	snRNA
ENSG00000263956	148102046	148152322	1	NBPF11	NBPF member 11 [Source:HGNC Symbol;Acc:HGNC:31993]	protein_coding
ENSG00000227733	148159213	148255012	1	AC239809.3	novel transcript	lincRNA
ENSG00000199879	148263476	148263632	1	RNU1-120P	RNA, U1 small nuclear 120, pseudogene [Source:HGNC Symbol;Acc:HGNC:48462]	snRNA
ENSG00000202408	148334612	148334767	1	RNU1-122P	RNA, U1 small nuclear 122, pseudogene [Source:HGNC Symbol;Acc:HGNC:48464]	snRNA
ENSG00000274020	148290889	148519604	1	LINC01138	long intergenic non-protein coding RNA 1138 [Source:HGNC Symbol;Acc:HGNC:49454]	processed_transcript
ENSG00000201183	148402715	148402875	1	RNVU1-3	RNA, variant U1 small nuclear 3 [Source:HGNC Symbol;Acc:HGNC:48311]	snRNA
ENSG00000280649	148458814	148459871	1	AC245100.8	TEC	TEC
ENSG00000274210	148522601	148522765	1	RF00003		snRNA
ENSG00000270629	148531385	148679742	1	NBPF14	NBPF member 14 [Source:HGNC Symbol;Acc:HGNC:25232]	protein_coding
ENSG00000274265	149176022	149251013	1	AC245297.3	novel transcript	lincRNA
ENSG00000271383	149475338	149556361	1	NBPF19	NBPF member 19 [Source:HGNC Symbol;Acc:HGNC:31999]	protein_coding
ENSG00000277147	149606334	149705716	1	LINC00869	long intergenic non-protein coding RNA 869 [Source:HGNC Symbol;Acc:HGNC:29050]	transcribed_unprocessed_pseudogene
ENSG00000206828	149636766	149636929	1	RF00003		snRNA
ENSG00000203814	149782689	149812373	1	HIST2H2BF	histone cluster 2 H2B family member f [Source:HGNC Symbol;Acc:HGNC:24700]	protein_coding
ENSG00000184678	149884459	149886652	1	HIST2H2BE	histone cluster 2 H2B family member e [Source:HGNC Symbol;Acc:HGNC:4760]	protein_coding
ENSG00000261716	149844498	149850937	1	AC239868.1	histone cluster 2, H2bc (pseudogene)	transcribed_unprocessed_pseudogene
ENSG00000272993	NA	NA	NA	NA	NA	NA
ENSG00000272196	149851061	149851624	1	HIST2H2AA4	histone cluster 2 H2A family member a4 [Source:HGNC Symbol;Acc:HGNC:29668]	protein_coding
ENSG00000184260	149886975	149887364	1	HIST2H2AC	histone cluster 2 H2A family member c [Source:HGNC Symbol;Acc:HGNC:4738]	protein_coding
ENSG00000280566	NA	NA	NA	NA	NA	NA
ENSG00000184270	149887484	149888013	1	HIST2H2AB	histone cluster 2 H2A family member b [Source:HGNC Symbol;Acc:HGNC:20508]	protein_coding
ENSG00000159164	149903318	149917844	1	SV2A	synaptic vesicle glycoprotein 2A [Source:HGNC Symbol;Acc:HGNC:20566]	protein_coding
ENSG00000143368	149923317	149927803	1	SF3B4	splicing factor 3b subunit 4 [Source:HGNC Symbol;Acc:HGNC:10771]	protein_coding
ENSG00000264522	149937812	150010726	1	OTUD7B	OTU deubiquitinase 7B [Source:HGNC Symbol;Acc:HGNC:16683]	protein_coding
ENSG00000136631	150067279	150145329	1	VPS45	vacuolar protein sorting 45 homolog [Source:HGNC Symbol;Acc:HGNC:14579]	protein_coding
ENSG00000023902	150149183	150164720	1	PLEKHO1	pleckstrin homology domain containing O1 [Source:HGNC Symbol;Acc:HGNC:24310]	protein_coding
ENSG00000143401	150218417	150236156	1	ANP32E	acidic nuclear phosphoprotein 32 family member E [Source:HGNC Symbol;Acc:HGNC:16673]	protein_coding
ENSG00000117362	150265399	150269580	1	APH1A	aph-1 homolog A, gamma-secretase subunit [Source:HGNC Symbol;Acc:HGNC:29509]	protein_coding
ENSG00000118292	150268200	150280916	1	C1orf54	chromosome 1 open reading frame 54 [Source:HGNC Symbol;Acc:HGNC:26258]	protein_coding
ENSG00000266472	150293720	150308979	1	MRPS21	mitochondrial ribosomal protein S21 [Source:HGNC Symbol;Acc:HGNC:14046]	protein_coding
ENSG00000117360	150321479	150353233	1	PRPF3	pre-mRNA processing factor 3 [Source:HGNC Symbol;Acc:HGNC:17348]	protein_coding
ENSG00000163125	150363091	150476566	1	RPRD2	regulation of nuclear pre-mRNA domain containing 2 [Source:HGNC Symbol;Acc:HGNC:29039]	protein_coding
ENSG00000143374	150487364	150507609	1	TARS2	threonyl-tRNA synthetase 2, mitochondrial [Source:HGNC Symbol;Acc:HGNC:30740]	protein_coding
ENSG00000143382	150549369	150560937	1	ADAMTSL4	ADAMTS like 4 [Source:HGNC Symbol;Acc:HGNC:19706]	protein_coding
ENSG00000203804	150560202	150574552	1	ADAMTSL4-AS1	ADAMTSL4 antisense RNA 1 [Source:HGNC Symbol;Acc:HGNC:32041]	processed_transcript
ENSG00000274963	150568971	150569269	1	RN7SL600P	RNA, 7SL, cytoplasmic 600, pseudogene [Source:HGNC Symbol;Acc:HGNC:46616]	misc_RNA
ENSG00000143384	150574551	150579738	1	MCL1	MCL1, BCL2 family apoptosis regulator [Source:HGNC Symbol;Acc:HGNC:6943]	protein_coding
ENSG00000143420	150600851	150629612	1	ENSA	endosulfine alpha [Source:HGNC Symbol;Acc:HGNC:3360]	protein_coding
ENSG00000143457	150646230	150697154	1	GOLPH3L	golgi phosphoprotein 3 like [Source:HGNC Symbol;Acc:HGNC:24882]	protein_coding
ENSG00000163131	150730188	150765792	1	CTSS	cathepsin S [Source:HGNC Symbol;Acc:HGNC:2545]	protein_coding
ENSG00000143437	150809713	150876708	1	ARNT	aryl hydrocarbon receptor nuclear translocator [Source:HGNC Symbol;Acc:HGNC:700]	protein_coding
ENSG00000143379	150926263	150964744	1	SETDB1	SET domain bifurcated histone lysine methyltransferase 1 [Source:HGNC Symbol;Acc:HGNC:10761]	protein_coding
ENSG00000143418	150960583	150975004	1	CERS2	ceramide synthase 2 [Source:HGNC Symbol;Acc:HGNC:14076]	protein_coding
ENSG00000259357	150965245	150966256	1	AL590133.2	novel transcript, antisense to CERS2	antisense
ENSG00000143409	150996086	151008375	1	MINDY1	MINDY lysine 48 deubiquitinase 1 [Source:HGNC Symbol;Acc:HGNC:25648]	protein_coding
ENSG00000143363	151008420	151035713	1	PRUNE1	prune exopolyphosphatase 1 [Source:HGNC Symbol;Acc:HGNC:13420]	protein_coding
ENSG00000143443	151047740	151051986	1	C1orf56	chromosome 1 open reading frame 56 [Source:HGNC Symbol;Acc:HGNC:26045]	protein_coding
ENSG00000197622	151050971	151070325	1	CDC42SE1	CDC42 small effector 1 [Source:HGNC Symbol;Acc:HGNC:17719]	protein_coding
ENSG00000213190	151057758	151068497	1	MLLT11	MLLT11, transcription factor 7 cofactor [Source:HGNC Symbol;Acc:HGNC:16997]	protein_coding
ENSG00000143458	151070578	151125542	1	GABPB2	GA binding protein transcription factor subunit beta 2 [Source:HGNC Symbol;Acc:HGNC:28441]	protein_coding
ENSG00000143434	151131685	151146664	1	SEMA6C	semaphorin 6C [Source:HGNC Symbol;Acc:HGNC:10740]	protein_coding
ENSG00000163154	151156649	151159749	1	TNFAIP8L2	TNF alpha induced protein 8 like 2 [Source:HGNC Symbol;Acc:HGNC:26277]	protein_coding
ENSG00000163156	151156664	151170297	1	SCNM1	sodium channel modifier 1 [Source:HGNC Symbol;Acc:HGNC:23136]	protein_coding
ENSG00000163155	151159748	151165948	1	LYSMD1	LysM domain containing 1 [Source:HGNC Symbol;Acc:HGNC:32070]	protein_coding
ENSG00000163159	151169987	151195321	1	VPS72	vacuolar protein sorting 72 homolog [Source:HGNC Symbol;Acc:HGNC:11644]	protein_coding
ENSG00000143398	151197949	151249536	1	PIP5K1A	phosphatidylinositol-4-phosphate 5-kinase type 1 alpha [Source:HGNC Symbol;Acc:HGNC:8994]	protein_coding
ENSG00000159352	151254703	151267479	1	PSMD4	proteasome 26S subunit, non-ATPase 4 [Source:HGNC Symbol;Acc:HGNC:9561]	protein_coding
ENSG00000232671	151280024	151281929	1	ZNF687-AS1	ZNF687 antisense RNA 1 [Source:HGNC Symbol;Acc:HGNC:54048]	antisense
ENSG00000143373	151281618	151292176	1	ZNF687	zinc finger protein 687 [Source:HGNC Symbol;Acc:HGNC:29277]	protein_coding
ENSG00000143393	151291797	151327715	1	PI4KB	phosphatidylinositol 4-kinase beta [Source:HGNC Symbol;Acc:HGNC:8984]	protein_coding
ENSG00000143390	151340640	151347357	1	RFX5	regulatory factor X5 [Source:HGNC Symbol;Acc:HGNC:9986]	protein_coding
ENSG00000224645	151340648	151341966	1	AL391069.1	novel transcript	antisense
ENSG00000237976	151346967	151348027	1	AL391069.2	novel transcript	antisense
ENSG00000159377	151399560	151401937	1	PSMB4	proteasome subunit beta 4 [Source:HGNC Symbol;Acc:HGNC:9541]	protein_coding
ENSG00000143442	151402724	151459494	1	POGZ	pogo transposable element derived with ZNF domain [Source:HGNC Symbol;Acc:HGNC:18801]	protein_coding
ENSG00000143367	151540305	151583583	1	TUFT1	tuftelin 1 [Source:HGNC Symbol;Acc:HGNC:12422]	protein_coding
ENSG00000269621	151755541	151759911	1	AL589765.7	novel transcript, antisense to MRPL9	antisense
ENSG00000143436	151759647	151763496	1	MRPL9	mitochondrial ribosomal protein L9 [Source:HGNC Symbol;Acc:HGNC:14277]	protein_coding
ENSG00000143450	151762899	151771334	1	OAZ3	ornithine decarboxylase antizyme 3 [Source:HGNC Symbol;Acc:HGNC:8097]	protein_coding
ENSG00000249602	151763384	151769501	1	AL589765.4	novel transcript	antisense
ENSG00000182134	151770107	151791416	1	TDRKH	tudor and KH domain containing [Source:HGNC Symbol;Acc:HGNC:11713]	protein_coding
ENSG00000159445	151870866	151909637	1	THEM4	thioesterase superfamily member 4 [Source:HGNC Symbol;Acc:HGNC:17947]	protein_coding
ENSG00000197747	151982915	151993859	1	S100A10	S100 calcium binding protein A10 [Source:HGNC Symbol;Acc:HGNC:10487]	protein_coding
ENSG00000163191	152032506	152047907	1	S100A11	S100 calcium binding protein A11 [Source:HGNC Symbol;Acc:HGNC:10488]	protein_coding
ENSG00000143546	153390032	153391073	1	S100A8	S100 calcium binding protein A8 [Source:HGNC Symbol;Acc:HGNC:10498]	protein_coding
ENSG00000197956	153534599	153536244	1	S100A6	S100 calcium binding protein A6 [Source:HGNC Symbol;Acc:HGNC:10496]	protein_coding
ENSG00000196154	153543613	153550136	1	S100A4	S100 calcium binding protein A4 [Source:HGNC Symbol;Acc:HGNC:10494]	protein_coding
ENSG00000189171	153618787	153631360	1	S100A13	S100 calcium binding protein A13 [Source:HGNC Symbol;Acc:HGNC:10490]	protein_coding
ENSG00000271853	153626332	153634340	1	AL162258.1	novel transcript	processed_transcript
ENSG00000160678	153627926	153632039	1	S100A1	S100 calcium binding protein A1 [Source:HGNC Symbol;Acc:HGNC:10486]	protein_coding
ENSG00000272030	153631438	153634397	1	AL162258.2	novel transcript, antisense to S100A1 and CHTOP	antisense
ENSG00000160679	153633982	153646306	1	CHTOP	chromatin target of PRMT1 [Source:HGNC Symbol;Acc:HGNC:24511]	protein_coding
ENSG00000143553	153658654	153661830	1	SNAPIN	SNAP associated protein [Source:HGNC Symbol;Acc:HGNC:17145]	protein_coding
ENSG00000143621	153661788	153671028	1	ILF2	interleukin enhancer binding factor 2 [Source:HGNC Symbol;Acc:HGNC:6037]	protein_coding
ENSG00000143624	153728050	153774808	1	INTS3	integrator complex subunit 3 [Source:HGNC Symbol;Acc:HGNC:26153]	protein_coding
ENSG00000279767	NA	NA	NA	NA	NA	NA
ENSG00000143614	153789030	153923360	1	GATAD2B	GATA zinc finger domain containing 2B [Source:HGNC Symbol;Acc:HGNC:30778]	protein_coding
ENSG00000198837	153929501	153946718	1	DENND4B	DENN domain containing 4B [Source:HGNC Symbol;Acc:HGNC:29044]	protein_coding
ENSG00000160741	153947669	153958615	1	CRTC2	CREB regulated transcription coactivator 2 [Source:HGNC Symbol;Acc:HGNC:27301]	protein_coding
ENSG00000143570	153959099	153968184	1	SLC39A1	solute carrier family 39 member 1 [Source:HGNC Symbol;Acc:HGNC:12876]	protein_coding
ENSG00000143578	153967534	153974361	1	CREB3L4	cAMP responsive element binding protein 3 like 4 [Source:HGNC Symbol;Acc:HGNC:18854]	protein_coding
ENSG00000143543	153974269	153977674	1	JTB	jumping translocation breakpoint [Source:HGNC Symbol;Acc:HGNC:6201]	protein_coding
ENSG00000143545	153981617	153986358	1	RAB13	RAB13, member RAS oncogene family [Source:HGNC Symbol;Acc:HGNC:9762]	protein_coding
ENSG00000177954	153990755	153992155	1	RPS27	ribosomal protein S27 [Source:HGNC Symbol;Acc:HGNC:10416]	protein_coding
ENSG00000143552	153992685	154155116	1	NUP210L	nucleoporin 210 like [Source:HGNC Symbol;Acc:HGNC:29915]	protein_coding
ENSG00000143549	154155304	154194648	1	TPM3	tropomyosin 3 [Source:HGNC Symbol;Acc:HGNC:12012]	protein_coding
ENSG00000143612	154206696	154220637	1	C1orf43	chromosome 1 open reading frame 43 [Source:HGNC Symbol;Acc:HGNC:29876]	protein_coding
ENSG00000143569	154220179	154271510	1	UBAP2L	ubiquitin associated protein 2 like [Source:HGNC Symbol;Acc:HGNC:29877]	protein_coding
ENSG00000143575	154272511	154275875	1	HAX1	HCLS1 associated protein X-1 [Source:HGNC Symbol;Acc:HGNC:16915]	protein_coding
ENSG00000143515	154325553	154351304	1	ATP8B2	ATPase phospholipid transporting 8B2 [Source:HGNC Symbol;Acc:HGNC:13534]	protein_coding
ENSG00000160712	154405193	154469450	1	IL6R	interleukin 6 receptor [Source:HGNC Symbol;Acc:HGNC:6019]	protein_coding
ENSG00000160714	154548577	154559028	1	UBE2Q1	ubiquitin conjugating enzyme E2 Q1 [Source:HGNC Symbol;Acc:HGNC:15698]	protein_coding
ENSG00000229780	154553609	154555017	1	UBE2Q1-AS1	UBE2Q1 antisense RNA 1 [Source:HGNC Symbol;Acc:HGNC:40722]	antisense
ENSG00000160710	154582057	154628013	1	ADAR	adenosine deaminase, RNA specific [Source:HGNC Symbol;Acc:HGNC:225]	protein_coding
ENSG00000143603	154697455	154870281	1	KCNN3	potassium calcium-activated channel subfamily N member 3 [Source:HGNC Symbol;Acc:HGNC:6292]	protein_coding
ENSG00000163344	154924740	154936719	1	PMVK	phosphomevalonate kinase [Source:HGNC Symbol;Acc:HGNC:9141]	protein_coding
ENSG00000270361	154937370	154938059	1	AL451085.1	novel transcript	lincRNA
ENSG00000163346	154944076	154956123	1	PBXIP1	PBX homeobox interacting protein 1 [Source:HGNC Symbol;Acc:HGNC:21199]	protein_coding
ENSG00000163348	154957026	154963853	1	PYGO2	pygopus family PHD finger 2 [Source:HGNC Symbol;Acc:HGNC:30257]	protein_coding
ENSG00000271380	154961825	154962623	1	AL451085.2	uncharacterized LOC101928120 [Source:NCBI gene;Acc:101928120]	antisense
ENSG00000160691	154962298	154974395	1	SHC1	SHC adaptor protein 1 [Source:HGNC Symbol;Acc:HGNC:10840]	protein_coding
ENSG00000173207	154974653	154979251	1	CKS1B	CDC28 protein kinase regulatory subunit 1B [Source:HGNC Symbol;Acc:HGNC:19083]	protein_coding
ENSG00000160688	154983338	154993111	1	FLAD1	flavin adenine dinucleotide synthetase 1 [Source:HGNC Symbol;Acc:HGNC:24671]	protein_coding
ENSG00000143537	155050566	155062775	1	ADAM15	ADAM metallopeptidase domain 15 [Source:HGNC Symbol;Acc:HGNC:193]	protein_coding
ENSG00000169242	155127876	155134899	1	EFNA1	ephrin A1 [Source:HGNC Symbol;Acc:HGNC:3221]	protein_coding
ENSG00000169241	155135344	155138857	1	SLC50A1	solute carrier family 50 member 1 [Source:HGNC Symbol;Acc:HGNC:30657]	protein_coding
ENSG00000179085	155139891	155140595	1	DPM3	dolichyl-phosphate mannosyltransferase subunit 3 [Source:HGNC Symbol;Acc:HGNC:3007]	protein_coding
ENSG00000163463	155169408	155173475	1	KRTCAP2	keratinocyte associated protein 2 [Source:HGNC Symbol;Acc:HGNC:28942]	protein_coding
ENSG00000273088	155169409	155187272	1	AL713999.1	novel transcript	protein_coding
ENSG00000185499	155185824	155192916	1	MUC1	mucin 1, cell surface associated [Source:HGNC Symbol;Acc:HGNC:7508]	protein_coding
ENSG00000231064	155195004	155205495	1	AC234582.1	novel transcript, antisense to THBS3	antisense
ENSG00000169231	155195588	155209051	1	THBS3	thrombospondin 3 [Source:HGNC Symbol;Acc:HGNC:11787]	protein_coding
ENSG00000173171	155208699	155213824	1	MTX1	metaxin 1 [Source:HGNC Symbol;Acc:HGNC:7504]	protein_coding
ENSG00000160766	155213821	155227422	1	GBAP1	glucosylceramidase beta pseudogene 1 [Source:HGNC Symbol;Acc:HGNC:4178]	transcribed_unprocessed_pseudogene
ENSG00000160767	155247205	155255483	1	FAM189B	family with sequence similarity 189 member B [Source:HGNC Symbol;Acc:HGNC:1233]	protein_coding
ENSG00000116521	155255979	155262430	1	SCAMP3	secretory carrier membrane protein 3 [Source:HGNC Symbol;Acc:HGNC:10565]	protein_coding
ENSG00000176444	155262868	155278491	1	CLK2	CDC like kinase 2 [Source:HGNC Symbol;Acc:HGNC:2069]	protein_coding
ENSG00000143630	155277463	155289848	1	HCN3	hyperpolarization activated cyclic nucleotide gated potassium channel 3 [Source:HGNC Symbol;Acc:HGNC:19183]	protein_coding
ENSG00000160752	155308748	155320666	1	FDPS	farnesyl diphosphate synthase [Source:HGNC Symbol;Acc:HGNC:3631]	protein_coding
ENSG00000225855	155316863	155324176	1	RUSC1-AS1	RUSC1 antisense RNA 1 [Source:HGNC Symbol;Acc:HGNC:26680]	antisense
ENSG00000160753	155320894	155331114	1	RUSC1	RUN and SH3 domain containing 1 [Source:HGNC Symbol;Acc:HGNC:17153]	protein_coding
ENSG00000116539	155335268	155562807	1	ASH1L	ASH1 like histone lysine methyltransferase [Source:HGNC Symbol;Acc:HGNC:19088]	protein_coding
ENSG00000235919	155562042	155563944	1	ASH1L-AS1	ASH1L antisense RNA 1 [Source:HGNC Symbol;Acc:HGNC:44146]	antisense
ENSG00000125459	155610205	155614967	1	MSTO1	misato mitochondrial distribution and morphology regulator 1 [Source:HGNC Symbol;Acc:HGNC:29678]	protein_coding
ENSG00000246203	155614726	155660245	1	AL353807.3	novel pseudogene	unprocessed_pseudogene
ENSG00000163374	155659443	155689000	1	YY1AP1	YY1 associated protein 1 [Source:HGNC Symbol;Acc:HGNC:30935]	protein_coding
ENSG00000132676	155687960	155739010	1	DAP3	death associated protein 3 [Source:HGNC Symbol;Acc:HGNC:2673]	protein_coding
ENSG00000116580	155749662	155859400	1	GON4L	gon-4 like [Source:HGNC Symbol;Acc:HGNC:25973]	protein_coding
ENSG00000132718	155859567	155885199	1	SYT11	synaptotagmin 11 [Source:HGNC Symbol;Acc:HGNC:19239]	protein_coding
ENSG00000143622	155897808	155911404	1	RIT1	Ras like without CAAX 1 [Source:HGNC Symbol;Acc:HGNC:10023]	protein_coding
ENSG00000132680	155913045	155934413	1	KHDC4	KH domain containing 4, pre-mRNA splicing factor [Source:HGNC Symbol;Acc:HGNC:29145]	protein_coding
ENSG00000280466	155925958	155926085	1	SCARNA4	small Cajal body-specific RNA 4 [Source:HGNC Symbol;Acc:HGNC:32560]	scaRNA
ENSG00000281394	155925958	155926086	1	SCARNA4	small Cajal body-specific RNA 4 [Source:HGNC Symbol;Acc:HGNC:32560]	scaRNA
ENSG00000116584	155946851	156007070	1	ARHGEF2	Rho/Rac guanine nucleotide exchange factor 2 [Source:HGNC Symbol;Acc:HGNC:682]	protein_coding
ENSG00000163479	156009048	156020951	1	SSR2	signal sequence receptor subunit 2 [Source:HGNC Symbol;Acc:HGNC:11324]	protein_coding
ENSG00000160803	156035299	156053798	1	UBQLN4	ubiquilin 4 [Source:HGNC Symbol;Acc:HGNC:1237]	protein_coding
ENSG00000116586	156054752	156058510	1	LAMTOR2	late endosomal/lysosomal adaptor, MAPK and MTOR activator 2 [Source:HGNC Symbol;Acc:HGNC:29796]	protein_coding
ENSG00000254726	156072013	156082465	1	MEX3A	mex-3 RNA binding family member A [Source:HGNC Symbol;Acc:HGNC:33482]	protein_coding
ENSG00000160789	156082573	156140089	1	LMNA	lamin A/C [Source:HGNC Symbol;Acc:HGNC:6636]	protein_coding
ENSG00000196189	156147366	156177752	1	SEMA4A	semaphorin 4A [Source:HGNC Symbol;Acc:HGNC:10729]	protein_coding
ENSG00000160785	156193932	156212796	1	SLC25A44	solute carrier family 25 member 44 [Source:HGNC Symbol;Acc:HGNC:29036]	protein_coding
ENSG00000260238	156212982	156243332	1	PMF1-BGLAP	PMF1-BGLAP readthrough [Source:HGNC Symbol;Acc:HGNC:42953]	protein_coding
ENSG00000160783	156212993	156240042	1	PMF1	polyamine modulated factor 1 [Source:HGNC Symbol;Acc:HGNC:9112]	protein_coding
ENSG00000242252	156242184	156243317	1	BGLAP	bone gamma-carboxyglutamate protein [Source:HGNC Symbol;Acc:HGNC:1043]	protein_coding
ENSG00000198952	156249224	156282825	1	SMG5	SMG5, nonsense mediated mRNA decay factor [Source:HGNC Symbol;Acc:HGNC:24644]	protein_coding
ENSG00000163472	156282935	156293185	1	TMEM79	transmembrane protein 79 [Source:HGNC Symbol;Acc:HGNC:28196]	protein_coding
ENSG00000198715	156290089	156295689	1	GLMP	glycosylated lysosomal membrane protein [Source:HGNC Symbol;Acc:HGNC:29436]	protein_coding
ENSG00000163468	156308968	156367873	1	CCT3	chaperonin containing TCP1 subunit 3 [Source:HGNC Symbol;Acc:HGNC:1616]	protein_coding
ENSG00000116604	156463727	156500779	1	MEF2D	myocyte enhancer factor 2D [Source:HGNC Symbol;Acc:HGNC:6997]	protein_coding
ENSG00000183856	156525405	156572604	1	IQGAP3	IQ motif containing GTPase activating protein 3 [Source:HGNC Symbol;Acc:HGNC:20669]	protein_coding
ENSG00000163382	156591762	156594299	1	NAXE	NAD(P)HX epimerase [Source:HGNC Symbol;Acc:HGNC:18453]	protein_coding
ENSG00000160818	156594487	156601496	1	GPATCH4	G-patch domain containing 4 [Source:HGNC Symbol;Acc:HGNC:25982]	protein_coding
ENSG00000280316	NA	NA	NA	NA	NA	NA
ENSG00000143319	156721891	156728799	1	ISG20L2	interferon stimulated exonuclease gene 20 like 2 [Source:HGNC Symbol;Acc:HGNC:25745]	protein_coding
ENSG00000143303	156728442	156736960	1	RRNAD1	ribosomal RNA adenine dimethylase domain containing 1 [Source:HGNC Symbol;Acc:HGNC:24273]	protein_coding
ENSG00000143314	156737303	156741590	1	MRPL24	mitochondrial ribosomal protein L24 [Source:HGNC Symbol;Acc:HGNC:14037]	protein_coding
ENSG00000143321	156742109	156766925	1	HDGF	heparin binding growth factor [Source:HGNC Symbol;Acc:HGNC:4856]	protein_coding
ENSG00000143294	156750610	156800815	1	PRCC	proline rich mitotic checkpoint control factor [Source:HGNC Symbol;Acc:HGNC:9343]	protein_coding
ENSG00000027869	156806243	156816862	1	SH2D2A	SH2 domain containing 2A [Source:HGNC Symbol;Acc:HGNC:10821]	protein_coding
ENSG00000187800	156893698	156916434	1	PEAR1	platelet endothelial aggregation receptor 1 [Source:HGNC Symbol;Acc:HGNC:33631]	protein_coding
ENSG00000132694	156934840	157045370	1	ARHGEF11	Rho guanine nucleotide exchange factor 11 [Source:HGNC Symbol;Acc:HGNC:14580]	protein_coding
ENSG00000117036	157121191	157138474	1	ETV3	ETS variant 3 [Source:HGNC Symbol;Acc:HGNC:3492]	protein_coding
ENSG00000235700	157128362	157128671	1	CYCSP52	cytochrome c, somatic pseudogene 52 [Source:HGNC Symbol;Acc:HGNC:24393]	processed_pseudogene
ENSG00000183853	157993273	158100262	1	KIRREL1	kirre like nephrin family adhesion molecule 1 [Source:HGNC Symbol;Acc:HGNC:15734]	protein_coding
ENSG00000163554	158610706	158686715	1	SPTA1	spectrin alpha, erythrocytic 1 [Source:HGNC Symbol;Acc:HGNC:11272]	protein_coding
ENSG00000163565	158999968	159055155	1	IFI16	interferon gamma inducible protein 16 [Source:HGNC Symbol;Acc:HGNC:5395]	protein_coding
ENSG00000179639	159289714	159308224	1	FCER1A	Fc fragment of IgE receptor Ia [Source:HGNC Symbol;Acc:HGNC:3609]	protein_coding
ENSG00000158716	159780932	159782543	1	DUSP23	dual specificity phosphatase 23 [Source:HGNC Symbol;Acc:HGNC:21480]	protein_coding
ENSG00000213085	159872364	159900165	1	CFAP45	cilia and flagella associated protein 45 [Source:HGNC Symbol;Acc:HGNC:17229]	protein_coding
ENSG00000158710	159918107	159925732	1	TAGLN2	transgelin 2 [Source:HGNC Symbol;Acc:HGNC:11554]	protein_coding
ENSG00000085552	159927039	159945613	1	IGSF9	immunoglobulin superfamily member 9 [Source:HGNC Symbol;Acc:HGNC:18132]	protein_coding
ENSG00000224259	159961218	159984750	1	LINC01133	long intergenic non-protein coding RNA 1133 [Source:HGNC Symbol;Acc:HGNC:49447]	lincRNA
ENSG00000143315	160024953	160031991	1	PIGM	phosphatidylinositol glycan anchor biosynthesis class M [Source:HGNC Symbol;Acc:HGNC:18858]	protein_coding
ENSG00000162729	160091340	160098943	1	IGSF8	immunoglobulin superfamily member 8 [Source:HGNC Symbol;Acc:HGNC:17813]	protein_coding
ENSG00000227741	160202199	160208869	1	AL121987.2	novel transcript	antisense
ENSG00000162734	160205337	160215376	1	PEA15	proliferation and apoptosis adaptor protein 15 [Source:HGNC Symbol;Acc:HGNC:8822]	protein_coding
ENSG00000132716	160215715	160262531	1	DCAF8	DDB1 and CUL4 associated factor 8 [Source:HGNC Symbol;Acc:HGNC:24891]	protein_coding
ENSG00000258465	160216800	160285130	1	AL139011.2	novel protein	protein_coding
ENSG00000228606	160261744	160262778	1	AL139011.1	novel transcript	antisense
ENSG00000162735	160276812	160286348	1	PEX19	peroxisomal biogenesis factor 19 [Source:HGNC Symbol;Acc:HGNC:9713]	protein_coding
ENSG00000122218	160288686	160343400	1	COPA	coatomer protein complex subunit alpha [Source:HGNC Symbol;Acc:HGNC:2230]	protein_coding
ENSG00000162736	160343316	160358952	1	NCSTN	nicastrin [Source:HGNC Symbol;Acc:HGNC:17091]	protein_coding
ENSG00000066294	160541095	160579516	1	CD84	CD84 molecule [Source:HGNC Symbol;Acc:HGNC:1704]	protein_coding
ENSG00000228863	160670778	160699761	1	AL121985.1	novel transcript, antisense to CD48	antisense
ENSG00000117091	160678746	160711831	1	CD48	CD48 molecule [Source:HGNC Symbol;Acc:HGNC:1683]	protein_coding
ENSG00000122223	160830160	160862887	1	CD244	CD244 molecule [Source:HGNC Symbol;Acc:HGNC:18171]	protein_coding
ENSG00000158769	160995211	161021343	1	F11R	F11 receptor [Source:HGNC Symbol;Acc:HGNC:14685]	protein_coding
ENSG00000270149	160997957	161038962	1	AL591806.3	novel transcript, TSTD1 - F11R readthrough	protein_coding
ENSG00000215845	161037631	161038977	1	TSTD1	thiosulfate sulfurtransferase like domain containing 1 [Source:HGNC Symbol;Acc:HGNC:35410]	protein_coding
ENSG00000186517	161046946	161069970	1	ARHGAP30	Rho GTPase activating protein 30 [Source:HGNC Symbol;Acc:HGNC:27414]	protein_coding
ENSG00000143256	161100556	161118055	1	PFDN2	prefoldin subunit 2 [Source:HGNC Symbol;Acc:HGNC:8867]	protein_coding
ENSG00000158793	161118086	161125445	1	NIT1	nitrilase 1 [Source:HGNC Symbol;Acc:HGNC:7828]	protein_coding
ENSG00000158796	161120974	161132688	1	DEDD	death effector domain containing [Source:HGNC Symbol;Acc:HGNC:2755]	protein_coding
ENSG00000143222	161152776	161158856	1	UFC1	ubiquitin-fold modifier conjugating enzyme 1 [Source:HGNC Symbol;Acc:HGNC:26941]	protein_coding
ENSG00000224985	161153760	161159349	1	AL590714.1	novel transcript	antisense
ENSG00000143258	161159450	161165723	1	USP21	ubiquitin specific peptidase 21 [Source:HGNC Symbol;Acc:HGNC:12620]	protein_coding
ENSG00000143224	161166056	161178013	1	PPOX	protoporphyrinogen oxidase [Source:HGNC Symbol;Acc:HGNC:9280]	protein_coding
ENSG00000158850	161171310	161177968	1	B4GALT3	beta-1,4-galactosyltransferase 3 [Source:HGNC Symbol;Acc:HGNC:926]	protein_coding
ENSG00000158864	161197104	161214395	1	NDUFS2	NADH:ubiquinone oxidoreductase core subunit S2 [Source:HGNC Symbol;Acc:HGNC:7708]	protein_coding
ENSG00000158869	161215234	161220699	1	FCER1G	Fc fragment of IgE receptor Ig [Source:HGNC Symbol;Acc:HGNC:3611]	protein_coding
ENSG00000158882	161225939	161230746	1	TOMM40L	translocase of outer mitochondrial membrane 40 like [Source:HGNC Symbol;Acc:HGNC:25756]	protein_coding
ENSG00000143252	161314257	161375340	1	SDHC	succinate dehydrogenase complex subunit C [Source:HGNC Symbol;Acc:HGNC:10682]	protein_coding
ENSG00000143226	161505430	161524013	1	FCGR2A	Fc fragment of IgG receptor IIa [Source:HGNC Symbol;Acc:HGNC:3616]	protein_coding
ENSG00000081721	161749758	161757238	1	DUSP12	dual specificity phosphatase 12 [Source:HGNC Symbol;Acc:HGNC:3067]	protein_coding
ENSG00000118217	161766320	161964070	1	ATF6	activating transcription factor 6 [Source:HGNC Symbol;Acc:HGNC:791]	protein_coding
ENSG00000152332	162497251	162529631	1	UHMK1	U2AF homology motif kinase 1 [Source:HGNC Symbol;Acc:HGNC:19683]	protein_coding
ENSG00000117143	162561506	162599842	1	UAP1	UDP-N-acetylglucosamine pyrophosphorylase 1 [Source:HGNC Symbol;Acc:HGNC:12457]	protein_coding
ENSG00000132196	162790702	162812817	1	HSD17B7	hydroxysteroid 17-beta dehydrogenase 7 [Source:HGNC Symbol;Acc:HGNC:5215]	protein_coding
ENSG00000143248	163111121	163321791	1	RGS5	regulator of G protein signaling 5 [Source:HGNC Symbol;Acc:HGNC:10001]	protein_coding
ENSG00000232995	163244505	163321894	1	AL592435.1	novel transcript	antisense
ENSG00000143228	163266576	163355764	1	NUF2	NDC80 kinetochore complex component NUF2 [Source:HGNC Symbol;Acc:HGNC:14621]	protein_coding
ENSG00000185630	164555584	164899296	1	PBX1	PBX homeobox 1 [Source:HGNC Symbol;Acc:HGNC:8632]	protein_coding
ENSG00000269887	164680085	164680799	1	AL391001.1	novel transcript, sense intronic to PBX1	sense_intronic
ENSG00000143198	165631213	165661796	1	MGST3	microsomal glutathione S-transferase 3 [Source:HGNC Symbol;Acc:HGNC:7064]	protein_coding
ENSG00000143149	165662216	165698863	1	ALDH9A1	aldehyde dehydrogenase 9 family member A1 [Source:HGNC Symbol;Acc:HGNC:412]	protein_coding
ENSG00000206990	165662585	165662687	1	RF00019		misc_RNA
ENSG00000143183	165724293	165827755	1	TMCO1	transmembrane and coiled-coil domains 1 [Source:HGNC Symbol;Acc:HGNC:18188]	protein_coding
ENSG00000224358	165768929	165775176	1	TMCO1-AS1	TMCO1 antisense RNA 1 [Source:HGNC Symbol;Acc:HGNC:54046]	antisense
ENSG00000143179	165827614	165911618	1	UCK2	uridine-cytidine kinase 2 [Source:HGNC Symbol;Acc:HGNC:12562]	protein_coding
ENSG00000236364	165890795	165900683	1	AL358115.1	novel transcript, antisense to UCK2	antisense
ENSG00000143157	166839447	166856344	1	POGK	pogo transposable element derived with KRAB domain [Source:HGNC Symbol;Acc:HGNC:18800]	protein_coding
ENSG00000152382	166856510	166876264	1	TADA1	transcriptional adaptor 1 [Source:HGNC Symbol;Acc:HGNC:30631]	protein_coding
ENSG00000143190	167220876	167427345	1	POU2F1	POU class 2 homeobox 1 [Source:HGNC Symbol;Acc:HGNC:9212]	protein_coding
ENSG00000143162	167529117	167553805	1	CREG1	cellular repressor of E1A stimulated genes 1 [Source:HGNC Symbol;Acc:HGNC:2351]	protein_coding
ENSG00000241666	167627385	167630674	1	AL031733.2	novel transcript	antisense
ENSG00000198771	167630093	167708696	1	RCSD1	RCSD domain containing 1 [Source:HGNC Symbol;Acc:HGNC:28310]	protein_coding
ENSG00000197965	167721192	167791919	1	MPZL1	myelin protein zero like 1 [Source:HGNC Symbol;Acc:HGNC:7226]	protein_coding
ENSG00000143158	167916675	167937072	1	MPC2	mitochondrial pyruvate carrier 2 [Source:HGNC Symbol;Acc:HGNC:24515]	protein_coding
ENSG00000143164	167935783	168075843	1	DCAF6	DDB1 and CUL4 associated factor 6 [Source:HGNC Symbol;Acc:HGNC:30002]	protein_coding
ENSG00000143147	168079543	168137667	1	GPR161	G protein-coupled receptor 161 [Source:HGNC Symbol;Acc:HGNC:23694]	protein_coding
ENSG00000143155	168178962	168202109	1	TIPRL	TOR signaling pathway regulator [Source:HGNC Symbol;Acc:HGNC:30231]	protein_coding
ENSG00000213064	168225938	168253021	1	SFT2D2	SFT2 domain containing 2 [Source:HGNC Symbol;Acc:HGNC:25140]	protein_coding
ENSG00000143153	169105697	169132722	1	ATP1B1	ATPase Na+/K+ transporting subunit beta 1 [Source:HGNC Symbol;Acc:HGNC:804]	protein_coding
ENSG00000143156	169132531	169367948	1	NME7	NME/NM23 family member 7 [Source:HGNC Symbol;Acc:HGNC:20461]	protein_coding
ENSG00000117475	169367970	169396540	1	BLZF1	basic leucine zipper nuclear factor 1 [Source:HGNC Symbol;Acc:HGNC:1065]	protein_coding
ENSG00000117477	169394870	169460669	1	CCDC181	coiled-coil domain containing 181 [Source:HGNC Symbol;Acc:HGNC:28051]	protein_coding
ENSG00000198734	169514166	169586588	1	F5	coagulation factor V [Source:HGNC Symbol;Acc:HGNC:3542]	protein_coding
ENSG00000000460	169662007	169854080	1	C1orf112	chromosome 1 open reading frame 112 [Source:HGNC Symbol;Acc:HGNC:25565]	protein_coding
ENSG00000188404	169690665	169711702	1	SELL	selectin L [Source:HGNC Symbol;Acc:HGNC:10720]	protein_coding
ENSG00000171806	169792529	169794963	1	METTL18	methyltransferase like 18 [Source:HGNC Symbol;Acc:HGNC:28793]	protein_coding
ENSG00000000457	169849631	169894267	1	SCYL3	SCY1 like pseudokinase 3 [Source:HGNC Symbol;Acc:HGNC:19285]	protein_coding
ENSG00000075945	169921326	170085208	1	KIFAP3	kinesin associated protein 3 [Source:HGNC Symbol;Acc:HGNC:17060]	protein_coding
ENSG00000232959	170024077	170024683	1	AL356475.1	novel transcript	antisense
ENSG00000233985	170174403	170241287	1	LINC01681	long intergenic non-protein coding RNA 1681 [Source:HGNC Symbol;Acc:HGNC:52468]	lincRNA
ENSG00000010932	171248471	171285978	1	FMO1	flavin containing monooxygenase 1 [Source:HGNC Symbol;Acc:HGNC:3769]	protein_coding
ENSG00000117523	171485551	171593511	1	PRRC2C	proline rich coiled-coil 2C [Source:HGNC Symbol;Acc:HGNC:24903]	protein_coding
ENSG00000233328	171670517	171670939	1	PFN1P1	profilin 1 pseudogene 1 [Source:HGNC Symbol;Acc:HGNC:42989]	processed_pseudogene
ENSG00000117533	171700160	171742074	1	VAMP4	vesicle associated membrane protein 4 [Source:HGNC Symbol;Acc:HGNC:12645]	protein_coding
ENSG00000010165	171781660	171814023	1	EEF1AKNMT	eEF1A lysine and N-terminal methyltransferase [Source:HGNC Symbol;Acc:HGNC:24248]	protein_coding
ENSG00000197959	171841498	172418466	1	DNM3	dynamin 3 [Source:HGNC Symbol;Acc:HGNC:29125]	protein_coding
ENSG00000230630	172138397	172144840	1	DNM3OS	DNM3 opposite strand/antisense RNA [Source:HGNC Symbol;Acc:HGNC:41228]	antisense
ENSG00000135845	172370189	172444086	1	PIGC	phosphatidylinositol glycan anchor biosynthesis class C [Source:HGNC Symbol;Acc:HGNC:8960]	protein_coding
ENSG00000094975	172532349	172611833	1	SUCO	SUN domain containing ossification factor [Source:HGNC Symbol;Acc:HGNC:1240]	protein_coding
ENSG00000203739	173417793	173461362	1	AL645568.1	novel transcript	antisense
ENSG00000117592	173477330	173488815	1	PRDX6	peroxiredoxin 6 [Source:HGNC Symbol;Acc:HGNC:16753]	protein_coding
ENSG00000076321	173714941	173786692	1	KLHL20	kelch like family member 20 [Source:HGNC Symbol;Acc:HGNC:25056]	protein_coding
ENSG00000120334	173799550	173824720	1	CENPL	centromere protein L [Source:HGNC Symbol;Acc:HGNC:17879]	protein_coding
ENSG00000117593	173824568	173858808	1	DARS2	aspartyl-tRNA synthetase 2, mitochondrial [Source:HGNC Symbol;Acc:HGNC:25538]	protein_coding
ENSG00000270084	173862473	173863941	1	GAS5-AS1	GAS5 antisense RNA 1 [Source:HGNC Symbol;Acc:HGNC:44119]	antisense
ENSG00000234741	173858559	173868882	1	GAS5	growth arrest specific 5 [Source:HGNC Symbol;Acc:HGNC:16355]	processed_transcript
ENSG00000185278	173868082	173903549	1	ZBTB37	zinc finger and BTB domain containing 37 [Source:HGNC Symbol;Acc:HGNC:28365]	protein_coding
ENSG00000135870	173931214	174022297	1	RC3H1	ring finger and CCCH-type domains 1 [Source:HGNC Symbol;Acc:HGNC:29434]	protein_coding
ENSG00000224977	174022509	174022985	1	AL121983.1	novel transcript	lincRNA
ENSG00000152061	174159410	174995308	1	RABGAP1L	RAB GTPase activating protein 1 like [Source:HGNC Symbol;Acc:HGNC:24663]	protein_coding
ENSG00000116161	174999163	175011715	1	CACYBP	calcyclin binding protein [Source:HGNC Symbol;Acc:HGNC:30423]	protein_coding
ENSG00000120333	175010789	175023425	1	MRPS14	mitochondrial ribosomal protein S14 [Source:HGNC Symbol;Acc:HGNC:14049]	protein_coding
ENSG00000235750	175156986	175192999	1	KIAA0040	KIAA0040 [Source:HGNC Symbol;Acc:HGNC:28950]	protein_coding
ENSG00000235628	175538775	175556818	1	TNR-IT1	TNR intronic transcript 1 [Source:HGNC Symbol;Acc:HGNC:41391]	sense_intronic
ENSG00000230777	175921975	175922145	1	RPS29P5	ribosomal protein S29 pseudogene 5 [Source:HGNC Symbol;Acc:HGNC:35584]	processed_pseudogene
ENSG00000143207	175944831	176207286	1	COP1	COP1, E3 ubiquitin ligase [Source:HGNC Symbol;Acc:HGNC:17440]	protein_coding
ENSG00000236021	176207648	176229330	1	AL359265.3	novel transcript	antisense
ENSG00000232463	176231200	176231830	1	AL359265.2	ribosomal protein L13 (RPL13) pseudogene	processed_pseudogene
ENSG00000254154	177928788	178038007	1	CRYZL2P-SEC16B	CRYZL2P-SEC16B readthrough [Source:HGNC Symbol;Acc:HGNC:53757]	processed_transcript
ENSG00000242193	178006136	178037950	1	CRYZL2P	crystallin zeta like 2, pseudogene [Source:HGNC Symbol;Acc:HGNC:52164]	transcribed_unitary_pseudogene
ENSG00000075391	178094141	178484147	1	RASAL2	RAS protein activator like 2 [Source:HGNC Symbol;Acc:HGNC:9874]	protein_coding
ENSG00000213058	178411616	178411972	1	AL365357.1	ribosomal protein S14 (RPS14) pseudogene	processed_pseudogene
ENSG00000273062	178724306	178726285	1	AL449106.1	novel transcript, antisense to RALGPS2	antisense
ENSG00000116191	178725147	178921841	1	RALGPS2	Ral GEF with PH domain and SH3 binding motif 2 [Source:HGNC Symbol;Acc:HGNC:30279]	protein_coding
ENSG00000116194	178849535	178871077	1	ANGPTL1	angiopoietin like 1 [Source:HGNC Symbol;Acc:HGNC:489]	protein_coding
ENSG00000116199	179025804	179076567	1	FAM20B	FAM20B, glycosaminoglycan xylosylkinase [Source:HGNC Symbol;Acc:HGNC:23017]	protein_coding
ENSG00000186283	179082070	179098023	1	TOR3A	torsin family 3 member A [Source:HGNC Symbol;Acc:HGNC:11997]	protein_coding
ENSG00000143322	179099330	179229684	1	ABL2	ABL proto-oncogene 2, non-receptor tyrosine kinase [Source:HGNC Symbol;Acc:HGNC:77]	protein_coding
ENSG00000057252	179293714	179358680	1	SOAT1	sterol O-acyltransferase 1 [Source:HGNC Symbol;Acc:HGNC:11177]	protein_coding
ENSG00000162779	179365720	179554735	1	AXDND1	axonemal dynein light chain domain containing 1 [Source:HGNC Symbol;Acc:HGNC:26564]	protein_coding
ENSG00000236539	179447602	179457315	1	HNRNPA1P54	heterogeneous nuclear ribonucleoprotein A1 pseudogene 54 [Source:HGNC Symbol;Acc:HGNC:48784]	processed_pseudogene
ENSG00000169905	179839967	179877803	1	TOR1AIP2	torsin 1A interacting protein 2 [Source:HGNC Symbol;Acc:HGNC:24055]	protein_coding
ENSG00000272906	179881607	179882595	1	AL353708.3	novel transcript, antisense to TOR1AIP1	lincRNA
ENSG00000143337	179882042	179925000	1	TOR1AIP1	torsin 1A interacting protein 1 [Source:HGNC Symbol;Acc:HGNC:29456]	protein_coding
ENSG00000264916	179900262	179900564	1	RN7SL230P	RNA, 7SL, cytoplasmic 230, pseudogene [Source:HGNC Symbol;Acc:HGNC:46246]	misc_RNA
ENSG00000135837	179954773	180114875	1	CEP350	centrosomal protein 350 [Source:HGNC Symbol;Acc:HGNC:24238]	protein_coding
ENSG00000116260	180154869	180204030	1	QSOX1	quiescin sulfhydryl oxidase 1 [Source:HGNC Symbol;Acc:HGNC:9756]	protein_coding
ENSG00000121454	180230264	180278984	1	LHX4	LIM homeobox 4 [Source:HGNC Symbol;Acc:HGNC:21734]	protein_coding
ENSG00000230124	180269653	180502954	1	ACBD6	acyl-CoA binding domain containing 6 [Source:HGNC Symbol;Acc:HGNC:23339]	protein_coding
ENSG00000143324	180632004	180890251	1	XPR1	xenotropic and polytropic retrovirus receptor 1 [Source:HGNC Symbol;Acc:HGNC:12827]	protein_coding
ENSG00000135823	180972712	181023121	1	STX6	syntaxin 6 [Source:HGNC Symbol;Acc:HGNC:11441]	protein_coding
ENSG00000153029	181033425	181061938	1	MR1	major histocompatibility complex, class I-related [Source:HGNC Symbol;Acc:HGNC:4975]	protein_coding
ENSG00000162783	181088712	181092899	1	IER5	immediate early response 5 [Source:HGNC Symbol;Acc:HGNC:5393]	protein_coding
ENSG00000135821	182381704	182392206	1	GLUL	glutamate-ammonia ligase [Source:HGNC Symbol;Acc:HGNC:4341]	protein_coding
ENSG00000143333	182598623	182604389	1	RGS16	regulator of G protein signaling 16 [Source:HGNC Symbol;Acc:HGNC:9997]	protein_coding
ENSG00000135829	182839347	182887982	1	DHX9	DExH-box helicase 9 [Source:HGNC Symbol;Acc:HGNC:2750]	protein_coding
ENSG00000135862	183023420	183145592	1	LAMC1	laminin subunit gamma 1 [Source:HGNC Symbol;Acc:HGNC:6492]	protein_coding
ENSG00000232860	183460874	183472265	1	SMG7-AS1	SMG7 antisense RNA 1 [Source:HGNC Symbol;Acc:HGNC:24518]	processed_transcript
ENSG00000116698	183472216	183598246	1	SMG7	SMG7, nonsense mediated mRNA decay factor [Source:HGNC Symbol;Acc:HGNC:16792]	protein_coding
ENSG00000162704	183620846	183635783	1	ARPC5	actin related protein 2/3 complex subunit 5 [Source:HGNC Symbol;Acc:HGNC:708]	protein_coding
ENSG00000198860	184051651	184123978	1	TSEN15	tRNA splicing endonuclease subunit 15 [Source:HGNC Symbol;Acc:HGNC:16791]	protein_coding
ENSG00000116667	184387029	184629019	1	C1orf21	chromosome 1 open reading frame 21 [Source:HGNC Symbol;Acc:HGNC:15494]	protein_coding
ENSG00000116406	184690237	184754907	1	EDEM3	ER degradation enhancing alpha-mannosidase like protein 3 [Source:HGNC Symbol;Acc:HGNC:16787]	protein_coding
ENSG00000135842	184790724	184974508	1	FAM129A	family with sequence similarity 129 member A [Source:HGNC Symbol;Acc:HGNC:16784]	protein_coding
ENSG00000121481	185045526	185102603	1	RNF2	ring finger protein 2 [Source:HGNC Symbol;Acc:HGNC:10061]	protein_coding
ENSG00000121486	185118101	185157072	1	TRMT1L	tRNA methyltransferase 1 like [Source:HGNC Symbol;Acc:HGNC:16782]	protein_coding
ENSG00000116668	185157080	185291781	1	SWT1	SWT1, RNA endoribonuclease homolog [Source:HGNC Symbol;Acc:HGNC:16785]	protein_coding
ENSG00000279838	185292384	185294372	1	AL356273.3	TEC	TEC
ENSG00000116679	185296388	185317273	1	IVNS1ABP	influenza virus NS1A binding protein [Source:HGNC Symbol;Acc:HGNC:16951]	protein_coding
ENSG00000116690	186296279	186314562	1	PRG4	proteoglycan 4 [Source:HGNC Symbol;Acc:HGNC:9364]	protein_coding
ENSG00000047410	186311652	186375693	1	TPR	translocated promoter region, nuclear basket protein [Source:HGNC Symbol;Acc:HGNC:12017]	protein_coding
ENSG00000157181	186375838	186421378	1	ODR4	odr-4 GPCR localization factor homolog [Source:HGNC Symbol;Acc:HGNC:24299]	protein_coding
ENSG00000073756	186671791	186680423	1	PTGS2	prostaglandin-endoperoxide synthase 2 [Source:HGNC Symbol;Acc:HGNC:9605]	protein_coding
ENSG00000273129	186680622	186681446	1	PACERR	PTGS2 antisense NFKB1 complex-mediated expression regulator RNA [Source:HGNC Symbol;Acc:HGNC:50552]	lincRNA
ENSG00000116711	186828949	186988981	1	PLA2G4A	phospholipase A2 group IVA [Source:HGNC Symbol;Acc:HGNC:9035]	protein_coding
ENSG00000236030	NA	NA	NA	NA	NA	NA
ENSG00000231599	NA	NA	NA	NA	NA	NA
ENSG00000150681	192158462	192185815	1	RGS18	regulator of G protein signaling 18 [Source:HGNC Symbol;Acc:HGNC:14261]	protein_coding
ENSG00000232498	NA	NA	NA	NA	NA	NA
ENSG00000090104	192575763	192580024	1	RGS1	regulator of G protein signaling 1 [Source:HGNC Symbol;Acc:HGNC:9991]	protein_coding
ENSG00000231767	192716132	192716653	1	AL136454.1	novel protein similar to ribosomal protein S27a RPS27A	protein_coding
ENSG00000116741	192809039	192812275	1	RGS2	regulator of G protein signaling 2 [Source:HGNC Symbol;Acc:HGNC:9998]	protein_coding
ENSG00000116750	193012250	193060080	1	UCHL5	ubiquitin C-terminal hydrolase L5 [Source:HGNC Symbol;Acc:HGNC:19678]	protein_coding
ENSG00000116747	193059422	193091777	1	RO60	Ro60, Y RNA binding protein [Source:HGNC Symbol;Acc:HGNC:11313]	protein_coding
ENSG00000272579	NA	NA	NA	NA	NA	NA
ENSG00000023572	193090866	193106114	1	GLRX2	glutaredoxin 2 [Source:HGNC Symbol;Acc:HGNC:16065]	protein_coding
ENSG00000134371	193121800	193254815	1	CDC73	cell division cycle 73 [Source:HGNC Symbol;Acc:HGNC:16783]	protein_coding
ENSG00000162630	193179045	193186654	1	B3GALT2	beta-1,3-galactosyltransferase 2 [Source:HGNC Symbol;Acc:HGNC:917]	protein_coding
ENSG00000000971	196651878	196747504	1	CFH	complement factor H [Source:HGNC Symbol;Acc:HGNC:4883]	protein_coding
ENSG00000066279	197084127	197146694	1	ASPM	abnormal spindle microtubule assembly [Source:HGNC Symbol;Acc:HGNC:19048]	protein_coding
ENSG00000177888	197153680	197200542	1	ZBTB41	zinc finger and BTB domain containing 41 [Source:HGNC Symbol;Acc:HGNC:24819]	protein_coding
ENSG00000213047	197504748	197775696	1	DENND1B	DENN domain containing 1B [Source:HGNC Symbol;Acc:HGNC:28404]	protein_coding
ENSG00000143355	197911902	197935478	1	LHX9	LIM homeobox 9 [Source:HGNC Symbol;Acc:HGNC:14222]	protein_coding
ENSG00000151414	198156994	198322420	1	NEK7	NIMA related kinase 7 [Source:HGNC Symbol;Acc:HGNC:13386]	protein_coding
ENSG00000081237	198638457	198757476	1	PTPRC	protein tyrosine phosphatase, receptor type C [Source:HGNC Symbol;Acc:HGNC:9666]	protein_coding
ENSG00000261573	198657553	198667061	1	AL157402.2	novel transcript	antisense
ENSG00000229989	198807493	198937429	1	MIR181A1HG	MIR181A1 host gene [Source:HGNC Symbol;Acc:HGNC:48659]	lincRNA
ENSG00000162702	200404940	200410056	1	ZNF281	zinc finger protein 281 [Source:HGNC Symbol;Acc:HGNC:13075]	protein_coding
ENSG00000118193	200551497	200620751	1	KIF14	kinesin family member 14 [Source:HGNC Symbol;Acc:HGNC:19181]	protein_coding
ENSG00000118197	200623896	200669907	1	DDX59	DEAD-box helicase 59 [Source:HGNC Symbol;Acc:HGNC:25360]	protein_coding
ENSG00000260088	200669507	200694250	1	AL445483.1	novel transcript	lincRNA
ENSG00000116852	200969390	201023700	1	KIF21B	kinesin family member 21B [Source:HGNC Symbol;Acc:HGNC:29442]	protein_coding
ENSG00000116857	201134772	201171574	1	TMEM9	transmembrane protein 9 [Source:HGNC Symbol;Acc:HGNC:18823]	protein_coding
ENSG00000159176	201483530	201509456	1	CSRP1	cysteine and glycine rich protein 1 [Source:HGNC Symbol;Acc:HGNC:2469]	protein_coding
ENSG00000224536	201507241	201534784	1	AC096677.1	novel transcript	antisense
ENSG00000223396	201518703	201584367	1	RPS10P7	ribosomal protein S10 pseudogene 7 [Source:HGNC Symbol;Acc:HGNC:36423]	transcribed_processed_pseudogene
ENSG00000134369	201622885	201826969	1	NAV1	neuron navigator 1 [Source:HGNC Symbol;Acc:HGNC:15989]	protein_coding
ENSG00000231871	201688259	201829559	1	IPO9-AS1	IPO9 antisense RNA 1 [Source:HGNC Symbol;Acc:HGNC:40892]	antisense
ENSG00000198700	201829149	201884291	1	IPO9	importin 9 [Source:HGNC Symbol;Acc:HGNC:19425]	protein_coding
ENSG00000134375	201955503	201970664	1	TIMM17A	translocase of inner mitochondrial membrane 17A [Source:HGNC Symbol;Acc:HGNC:17315]	protein_coding
ENSG00000176393	201982372	202006147	1	RNPEP	arginyl aminopeptidase [Source:HGNC Symbol;Acc:HGNC:10078]	protein_coding
ENSG00000273478	NA	NA	NA	NA	NA	NA
ENSG00000170075	202122917	202133592	1	GPR37L1	G protein-coupled receptor 37 like 1 [Source:HGNC Symbol;Acc:HGNC:14923]	protein_coding
ENSG00000143862	202133404	202144743	1	ARL8A	ADP ribosylation factor like GTPase 8A [Source:HGNC Symbol;Acc:HGNC:25192]	protein_coding
ENSG00000143851	202147013	202161588	1	PTPN7	protein tyrosine phosphatase, non-receptor type 7 [Source:HGNC Symbol;Acc:HGNC:9659]	protein_coding
ENSG00000077152	202331657	202341980	1	UBE2T	ubiquitin conjugating enzyme E2 T [Source:HGNC Symbol;Acc:HGNC:25009]	protein_coding
ENSG00000077157	202348699	202592706	1	PPP1R12B	protein phosphatase 1 regulatory subunit 12B [Source:HGNC Symbol;Acc:HGNC:7619]	protein_coding
ENSG00000117139	202724495	202809470	1	KDM5B	lysine demethylase 5B [Source:HGNC Symbol;Acc:HGNC:18039]	protein_coding
ENSG00000228288	202810954	202812156	1	PCAT6	prostate cancer associated transcript 6 [Source:HGNC Symbol;Acc:HGNC:43714]	antisense
ENSG00000214796	202851828	202861620	1	AC098934.1	tubulin, alpha (TUBA) pseudogene	transcribed_unprocessed_pseudogene
ENSG00000183155	202878957	202889135	1	RABIF	RAB interacting factor [Source:HGNC Symbol;Acc:HGNC:9797]	protein_coding
ENSG00000117153	202891116	202928636	1	KLHL12	kelch like family member 12 [Source:HGNC Symbol;Acc:HGNC:19360]	protein_coding
ENSG00000159346	202940826	202958572	1	ADIPOR1	adiponectin receptor 1 [Source:HGNC Symbol;Acc:HGNC:24040]	protein_coding
ENSG00000159348	202961873	202967275	1	CYB5R1	cytochrome b5 reductase 1 [Source:HGNC Symbol;Acc:HGNC:13397]	protein_coding
ENSG00000163444	203007374	203024848	1	TMEM183A	transmembrane protein 183A [Source:HGNC Symbol;Acc:HGNC:20173]	protein_coding
ENSG00000143847	203026498	203078740	1	PPFIA4	PTPRF interacting protein alpha 4 [Source:HGNC Symbol;Acc:HGNC:9248]	protein_coding
ENSG00000159388	203305491	203309602	1	BTG2	BTG anti-proliferation factor 2 [Source:HGNC Symbol;Acc:HGNC:1131]	protein_coding
ENSG00000188783	203475806	203491352	1	PRELP	proline and arginine rich end leucine rich repeat protein [Source:HGNC Symbol;Acc:HGNC:9357]	protein_coding
ENSG00000058668	203626561	203744081	1	ATP2B4	ATPase plasma membrane Ca2+ transporting 4 [Source:HGNC Symbol;Acc:HGNC:817]	protein_coding
ENSG00000122188	203765176	203776233	1	LAX1	lymphocyte transmembrane adaptor 1 [Source:HGNC Symbol;Acc:HGNC:26005]	protein_coding
ENSG00000058673	203795654	203854999	1	ZC3H11A	zinc finger CCCH-type containing 11A [Source:HGNC Symbol;Acc:HGNC:29093]	protein_coding
ENSG00000257315	203795714	203854999	1	ZBED6	zinc finger BED-type containing 6 [Source:HGNC Symbol;Acc:HGNC:33273]	protein_coding
ENSG00000182004	203861599	203871152	1	SNRPE	small nuclear ribonucleoprotein polypeptide E [Source:HGNC Symbol;Acc:HGNC:11161]	protein_coding
ENSG00000143845	204131062	204152044	1	ETNK2	ethanolamine kinase 2 [Source:HGNC Symbol;Acc:HGNC:25575]	protein_coding
ENSG00000261065	204131062	204131966	1	AL592146.1	novel transcript	antisense
ENSG00000230550	204141408	204143009	1	ERLNC1	estrogen receptor responsive lncRNA 1 [Source:HGNC Symbol;Acc:HGNC:41109]	antisense
ENSG00000174567	204198163	204213988	1	GOLT1A	golgi transport 1A [Source:HGNC Symbol;Acc:HGNC:24766]	protein_coding
ENSG00000143850	204218853	204377665	1	PLEKHA6	pleckstrin homology domain containing A6 [Source:HGNC Symbol;Acc:HGNC:17053]	protein_coding
ENSG00000158615	204403381	204411817	1	PPP1R15B	protein phosphatase 1 regulatory subunit 15B [Source:HGNC Symbol;Acc:HGNC:14951]	protein_coding
ENSG00000133056	204422628	204494724	1	PIK3C2B	phosphatidylinositol-4-phosphate 3-kinase catalytic subunit type 2 beta [Source:HGNC Symbol;Acc:HGNC:8972]	protein_coding
ENSG00000198625	204516379	204558120	1	MDM4	MDM4, p53 regulator [Source:HGNC Symbol;Acc:HGNC:6974]	protein_coding
ENSG00000163531	204828651	205022822	1	NFASC	neurofascin [Source:HGNC Symbol;Acc:HGNC:29866]	protein_coding
ENSG00000184144	205042937	205078289	1	CNTN2	contactin 2 [Source:HGNC Symbol;Acc:HGNC:2172]	protein_coding
ENSG00000117222	205086142	205122015	1	RBBP5	RB binding protein 5, histone lysine methyltransferase complex subunit [Source:HGNC Symbol;Acc:HGNC:9888]	protein_coding
ENSG00000133059	205142505	205211702	1	DSTYK	dual serine/threonine and tyrosine protein kinase [Source:HGNC Symbol;Acc:HGNC:29043]	protein_coding
ENSG00000235363	205351247	205351471	1	SNRPGP10	small nuclear ribonucleoprotein polypeptide G pseudogene 10 [Source:HGNC Symbol;Acc:HGNC:39329]	processed_pseudogene
ENSG00000174514	205568885	205602918	1	MFSD4A	major facilitator superfamily domain containing 4A [Source:HGNC Symbol;Acc:HGNC:25433]	protein_coding
ENSG00000158711	205597556	205631962	1	ELK4	ELK4, ETS transcription factor [Source:HGNC Symbol;Acc:HGNC:3326]	protein_coding
ENSG00000158715	205657851	205680509	1	SLC45A3	solute carrier family 45 member 3 [Source:HGNC Symbol;Acc:HGNC:8642]	protein_coding
ENSG00000069275	205712822	205750182	1	NUCKS1	nuclear casein kinase and cyclin dependent kinase substrate 1 [Source:HGNC Symbol;Acc:HGNC:29923]	protein_coding
ENSG00000117280	205767986	205775482	1	RAB29	RAB29, member RAS oncogene family [Source:HGNC Symbol;Acc:HGNC:9789]	protein_coding
ENSG00000162877	205828025	205850132	1	PM20D1	peptidase M20 domain containing 1 [Source:HGNC Symbol;Acc:HGNC:26518]	protein_coding
ENSG00000263961	206053173	206102449	1	RHEX	regulator of hemoglobinization and erythroid cell expansion [Source:HGNC Symbol;Acc:HGNC:25341]	protein_coding
ENSG00000266028	206203345	206464443	1	SRGAP2	SLIT-ROBO Rho GTPase activating protein 2 [Source:HGNC Symbol;Acc:HGNC:19751]	protein_coding
ENSG00000263528	206470476	206496889	1	IKBKE	inhibitor of nuclear factor kappa B kinase subunit epsilon [Source:HGNC Symbol;Acc:HGNC:14552]	protein_coding
ENSG00000266094	206507530	206589448	1	RASSF5	Ras association domain family member 5 [Source:HGNC Symbol;Acc:HGNC:17609]	protein_coding
ENSG00000143486	206571292	206612465	1	EIF2D	eukaryotic translation initiation factor 2D [Source:HGNC Symbol;Acc:HGNC:6583]	protein_coding
ENSG00000143479	206635536	206684419	1	DYRK3	dual specificity tyrosine phosphorylation regulated kinase 3 [Source:HGNC Symbol;Acc:HGNC:3094]	protein_coding
ENSG00000162889	206684944	206734283	1	MAPKAPK2	mitogen-activated protein kinase-activated protein kinase 2 [Source:HGNC Symbol;Acc:HGNC:6887]	protein_coding
ENSG00000224114	206695837	206696269	1	AL591846.1	ribosomal protein S14 (RPS14) pseudogene	processed_pseudogene
ENSG00000162894	206903317	206923247	1	FCMR	Fc fragment of IgM receptor [Source:HGNC Symbol;Acc:HGNC:14315]	protein_coding
ENSG00000123836	207034366	207081024	1	PFKFB2	6-phosphofructo-2-kinase/fructose-2,6-biphosphatase 2 [Source:HGNC Symbol;Acc:HGNC:8873]	protein_coding
ENSG00000180667	207043849	207052980	1	YOD1	YOD1 deubiquitinase [Source:HGNC Symbol;Acc:HGNC:25035]	protein_coding
ENSG00000196352	207321376	207386804	1	CD55	CD55 molecule (Cromer blood group) [Source:HGNC Symbol;Acc:HGNC:2665]	protein_coding
ENSG00000117335	207752057	207795513	1	CD46	CD46 molecule [Source:HGNC Symbol;Acc:HGNC:6953]	protein_coding
ENSG00000203709	207801518	207879096	1	MIR29B2CHG	MIR29B2 and MIR29C host gene [Source:HGNC Symbol;Acc:HGNC:32018]	lincRNA
ENSG00000174059	207880972	207911402	1	CD34	CD34 molecule [Source:HGNC Symbol;Acc:HGNC:1662]	protein_coding
ENSG00000009790	209756032	209782320	1	TRAF3IP3	TRAF3 interacting protein 3 [Source:HGNC Symbol;Acc:HGNC:30766]	protein_coding
ENSG00000162757	209779208	209784559	1	C1orf74	chromosome 1 open reading frame 74 [Source:HGNC Symbol;Acc:HGNC:26319]	protein_coding
ENSG00000117597	209827972	209857565	1	UTP25	UTP25, small subunit processor component [Source:HGNC Symbol;Acc:HGNC:28440]	protein_coding
ENSG00000082497	210232796	210246631	1	SERTAD4	SERTA domain containing 4 [Source:HGNC Symbol;Acc:HGNC:25236]	protein_coding
ENSG00000054392	210328252	210676296	1	HHAT	hedgehog acyltransferase [Source:HGNC Symbol;Acc:HGNC:18270]	protein_coding
ENSG00000200972	210374154	210374267	1	RNU5A-8P	RNA, U5A small nuclear 8, pseudogene [Source:HGNC Symbol;Acc:HGNC:42530]	snRNA
ENSG00000117625	211258377	211316385	1	RCOR3	REST corepressor 3 [Source:HGNC Symbol;Acc:HGNC:25594]	protein_coding
ENSG00000082512	211326615	211374946	1	TRAF5	TNF receptor associated factor 5 [Source:HGNC Symbol;Acc:HGNC:12035]	protein_coding
ENSG00000153363	211382803	211435333	1	LINC00467	long intergenic non-protein coding RNA 467 [Source:HGNC Symbol;Acc:HGNC:28227]	lincRNA
ENSG00000170385	211571568	211579161	1	SLC30A1	solute carrier family 30 member 1 [Source:HGNC Symbol;Acc:HGNC:11012]	protein_coding
ENSG00000117650	211658657	211675630	1	NEK2	NIMA related kinase 2 [Source:HGNC Symbol;Acc:HGNC:7745]	protein_coding
ENSG00000123684	211743457	211830763	1	LPGAT1	lysophosphatidylglycerol acyltransferase 1 [Source:HGNC Symbol;Acc:HGNC:28985]	protein_coding
ENSG00000143493	211940399	212035557	1	INTS7	integrator complex subunit 7 [Source:HGNC Symbol;Acc:HGNC:24484]	protein_coding
ENSG00000143476	212035553	212107400	1	DTL	denticleless E3 ubiquitin protein ligase homolog [Source:HGNC Symbol;Acc:HGNC:30288]	protein_coding
ENSG00000220749	212051524	212052006	1	RPL21P28	ribosomal protein L21 pseudogene 28 [Source:HGNC Symbol;Acc:HGNC:36258]	processed_pseudogene
ENSG00000066027	212285410	212361853	1	PPP2R5A	protein phosphatase 2 regulatory subunit B'alpha [Source:HGNC Symbol;Acc:HGNC:9309]	protein_coding
ENSG00000225338	212309051	212309518	1	RPL23AP18	ribosomal protein L23a pseudogene 18 [Source:HGNC Symbol;Acc:HGNC:36726]	processed_pseudogene
ENSG00000065600	212363931	212414901	1	TMEM206	transmembrane protein 206 [Source:HGNC Symbol;Acc:HGNC:25593]	protein_coding
ENSG00000117691	212432920	212446379	1	NENF	neudesin neurotrophic factor [Source:HGNC Symbol;Acc:HGNC:30384]	protein_coding
ENSG00000162772	212565334	212620777	1	ATF3	activating transcription factor 3 [Source:HGNC Symbol;Acc:HGNC:785]	protein_coding
ENSG00000117697	212726153	212791782	1	NSL1	NSL1, MIS12 kinetochore complex component [Source:HGNC Symbol;Acc:HGNC:24548]	protein_coding
ENSG00000203705	212791828	212816830	1	TATDN3	TatD DNase domain containing 3 [Source:HGNC Symbol;Acc:HGNC:27010]	protein_coding
ENSG00000198468	212852105	212858126	1	FLVCR1-DT	FLVCR1 divergent transcript [Source:HGNC Symbol;Acc:HGNC:39077]	lincRNA
ENSG00000162769	212858275	212899363	1	FLVCR1	feline leukemia virus subgroup C cellular receptor 1 [Source:HGNC Symbol;Acc:HGNC:24682]	protein_coding
ENSG00000174606	212992182	213015867	1	ANGEL2	angel homolog 2 [Source:HGNC Symbol;Acc:HGNC:30534]	protein_coding
ENSG00000136643	213051233	213274774	1	RPS6KC1	ribosomal protein S6 kinase C1 [Source:HGNC Symbol;Acc:HGNC:10439]	protein_coding
ENSG00000143499	214281102	214337131	1	SMYD2	SET and MYND domain containing 2 [Source:HGNC Symbol;Acc:HGNC:20982]	protein_coding
ENSG00000152104	214348700	214552449	1	PTPN14	protein tyrosine phosphatase, non-receptor type 14 [Source:HGNC Symbol;Acc:HGNC:9647]	protein_coding
ENSG00000117724	214603195	214664571	1	CENPF	centromere protein F [Source:HGNC Symbol;Acc:HGNC:1857]	protein_coding
ENSG00000136636	215567304	215621807	1	KCTD3	potassium channel tetramerization domain containing 3 [Source:HGNC Symbol;Acc:HGNC:21305]	protein_coding
ENSG00000042781	215622891	216423448	1	USH2A	usherin [Source:HGNC Symbol;Acc:HGNC:12601]	protein_coding
ENSG00000092978	217426992	217631090	1	GPATCH2	G-patch domain containing 2 [Source:HGNC Symbol;Acc:HGNC:25499]	protein_coding
ENSG00000067533	218285293	218337983	1	RRP15	ribosomal RNA processing 15 homolog [Source:HGNC Symbol;Acc:HGNC:24255]	protein_coding
ENSG00000228063	219086602	219173961	1	LYPLAL1-DT	LYPLAL1 divergent transcript [Source:HGNC Symbol;Acc:HGNC:50560]	antisense
ENSG00000143353	219173869	219212865	1	LYPLAL1	lysophospholipase like 1 [Source:HGNC Symbol;Acc:HGNC:20440]	protein_coding
ENSG00000136628	219968600	220046530	1	EPRS	glutamyl-prolyl-tRNA synthetase [Source:HGNC Symbol;Acc:HGNC:3418]	protein_coding
ENSG00000162813	220057482	220090462	1	BPNT1	3'(2'), 5'-bisphosphate nucleotidase 1 [Source:HGNC Symbol;Acc:HGNC:1096]	protein_coding
ENSG00000067704	220094132	220148041	1	IARS2	isoleucyl-tRNA synthetase 2, mitochondrial [Source:HGNC Symbol;Acc:HGNC:29685]	protein_coding
ENSG00000232134	220143964	220144351	1	RPS15AP12	ribosomal protein S15a pseudogene 12 [Source:HGNC Symbol;Acc:HGNC:36759]	processed_pseudogene
ENSG00000118873	220148293	220272453	1	RAB3GAP2	RAB3 GTPase activating non-catalytic protein subunit 2 [Source:HGNC Symbol;Acc:HGNC:17168]	protein_coding
ENSG00000218283	220253570	220254536	1	MORF4L1P1	mortality factor 4 like 1 pseudogene 1 [Source:HGNC Symbol;Acc:HGNC:20400]	processed_pseudogene
ENSG00000257551	220832763	220880140	1	HLX-AS1	HLX antisense RNA 1 [Source:HGNC Symbol;Acc:HGNC:42509]	antisense
ENSG00000136630	220879431	220885059	1	HLX	H2.0 like homeobox [Source:HGNC Symbol;Acc:HGNC:4978]	protein_coding
ENSG00000143507	221701424	221742089	1	DUSP10	dual specificity phosphatase 10 [Source:HGNC Symbol;Acc:HGNC:3065]	protein_coding
ENSG00000154305	222618097	222668007	1	MIA3	MIA SH3 domain ER export factor 3 [Source:HGNC Symbol;Acc:HGNC:24008]	protein_coding
ENSG00000272750	222658867	222661512	1	AL592148.3	novel transcript, antisense to MIA3	antisense
ENSG00000186063	222668013	222713210	1	AIDA	axin interactor, dorsalization associated [Source:HGNC Symbol;Acc:HGNC:25761]	protein_coding
ENSG00000162819	222712553	222735196	1	BROX	BRO1 domain and CAAX motif containing [Source:HGNC Symbol;Acc:HGNC:26512]	protein_coding
ENSG00000228106	222815022	222837384	1	AL392172.1	novel transcript	lincRNA
ENSG00000278610	222815064	222994906	1	AC093152.1	novel transcript, lincRNA-DISP1 readthrough	lincRNA
ENSG00000162909	223701593	223776018	1	CAPN2	calpain 2 [Source:HGNC Symbol;Acc:HGNC:1479]	protein_coding
ENSG00000143514	223779893	223845954	1	TP53BP2	tumor protein p53 binding protein 2 [Source:HGNC Symbol;Acc:HGNC:12000]	protein_coding
ENSG00000185495	223992743	224010612	1	AC138393.1	septin 7 (SEPT7) pseudogene	transcribed_unprocessed_pseudogene
ENSG00000143756	224114111	224162047	1	FBXO28	F-box protein 28 [Source:HGNC Symbol;Acc:HGNC:29046]	protein_coding
ENSG00000143753	224175756	224193441	1	DEGS1	delta 4-desaturase, sphingolipid 1 [Source:HGNC Symbol;Acc:HGNC:13709]	protein_coding
ENSG00000237101	224219613	224228043	1	AC092809.4	novel transcript	antisense
ENSG00000143748	224227334	224330189	1	NVL	nuclear VCP-like [Source:HGNC Symbol;Acc:HGNC:8070]	protein_coding
ENSG00000143771	224356858	224379459	1	CNIH4	cornichon family AMPA receptor auxiliary protein 4 [Source:HGNC Symbol;Acc:HGNC:25013]	protein_coding
ENSG00000162923	224385143	224437033	1	WDR26	WD repeat domain 26 [Source:HGNC Symbol;Acc:HGNC:21208]	protein_coding
ENSG00000143786	224434660	224740554	1	CNIH3	cornichon family AMPA receptor auxiliary protein 3 [Source:HGNC Symbol;Acc:HGNC:26802]	protein_coding
ENSG00000185842	224896262	225399292	1	DNAH14	dynein axonemal heavy chain 14 [Source:HGNC Symbol;Acc:HGNC:2945]	protein_coding
ENSG00000143815	225401502	225428925	1	LBR	lamin B receptor [Source:HGNC Symbol;Acc:HGNC:6518]	protein_coding
ENSG00000143742	225777813	225790468	1	SRP9	signal recognition particle 9 [Source:HGNC Symbol;Acc:HGNC:11304]	protein_coding
ENSG00000143819	225810092	225845563	1	EPHX1	epoxide hydrolase 1 [Source:HGNC Symbol;Acc:HGNC:3401]	protein_coding
ENSG00000242861	225840883	225846522	1	AL591895.1	novel transcript	antisense
ENSG00000196187	225845536	225882380	1	TMEM63A	transmembrane protein 63A [Source:HGNC Symbol;Acc:HGNC:29118]	protein_coding
ENSG00000255835	225886696	225924278	1	AL117348.2	novel protein	protein_coding
ENSG00000143811	225919877	225924340	1	PYCR2	pyrroline-5-carboxylate reductase 2 [Source:HGNC Symbol;Acc:HGNC:30262]	protein_coding
ENSG00000143751	225982702	225999343	1	SDE2	SDE2 telomere maintenance homolog [Source:HGNC Symbol;Acc:HGNC:26643]	protein_coding
ENSG00000163041	226061851	226072007	1	H3F3A	H3 histone family member 3A [Source:HGNC Symbol;Acc:HGNC:4764]	protein_coding
ENSG00000182827	226144679	226186741	1	ACBD3	acyl-CoA binding domain containing 3 [Source:HGNC Symbol;Acc:HGNC:15453]	protein_coding
ENSG00000234478	226148003	226155071	1	ACBD3-AS1	ACBD3 antisense RNA 1 [Source:HGNC Symbol;Acc:HGNC:40701]	antisense
ENSG00000183814	226231149	226309869	1	LIN9	lin-9 DREAM MuvB core complex component [Source:HGNC Symbol;Acc:HGNC:30830]	protein_coding
ENSG00000143799	226360691	226408093	1	PARP1	poly(ADP-ribose) polymerase 1 [Source:HGNC Symbol;Acc:HGNC:270]	protein_coding
ENSG00000143772	226631690	226739323	1	ITPKB	inositol-trisphosphate 3-kinase B [Source:HGNC Symbol;Acc:HGNC:6179]	protein_coding
ENSG00000163050	226897536	226987545	1	COQ8A	coenzyme Q8A [Source:HGNC Symbol;Acc:HGNC:16812]	protein_coding
ENSG00000143776	226989865	227318474	1	CDC42BPA	CDC42 binding protein kinase alpha [Source:HGNC Symbol;Acc:HGNC:1737]	protein_coding
ENSG00000181450	227563543	227677443	1	ZNF678	zinc finger protein 678 [Source:HGNC Symbol;Acc:HGNC:28652]	protein_coding
ENSG00000143740	227728539	227781231	1	SNAP47	synaptosome associated protein 47 [Source:HGNC Symbol;Acc:HGNC:30669]	protein_coding
ENSG00000143761	228082660	228099212	1	ARF1	ADP ribosylation factor 1 [Source:HGNC Symbol;Acc:HGNC:652]	protein_coding
ENSG00000264944	NA	NA	NA	NA	NA	NA
ENSG00000143793	228100726	228105411	1	C1orf35	chromosome 1 open reading frame 35 [Source:HGNC Symbol;Acc:HGNC:19032]	protein_coding
ENSG00000162910	228106679	228109312	1	MRPL55	mitochondrial ribosomal protein L55 [Source:HGNC Symbol;Acc:HGNC:16686]	protein_coding
ENSG00000143774	228139962	228148984	1	GUK1	guanylate kinase 1 [Source:HGNC Symbol;Acc:HGNC:4693]	protein_coding
ENSG00000181873	228165804	228182257	1	IBA57	IBA57, iron-sulfur cluster assembly [Source:HGNC Symbol;Acc:HGNC:27302]	protein_coding
ENSG00000162913	228203506	228213664	1	OBSCN-AS1	OBSCN antisense RNA 1 [Source:HGNC Symbol;Acc:HGNC:32047]	antisense
ENSG00000154358	228208130	228378874	1	OBSCN	obscurin, cytoskeletal calmodulin and titin-interacting RhoGEF [Source:HGNC Symbol;Acc:HGNC:15719]	protein_coding
ENSG00000154370	228393673	228406835	1	TRIM11	tripartite motif containing 11 [Source:HGNC Symbol;Acc:HGNC:16281]	protein_coding
ENSG00000181218	228456979	228457873	1	HIST3H2A	histone cluster 3 H2A [Source:HGNC Symbol;Acc:HGNC:20507]	protein_coding
ENSG00000281451	NA	NA	NA	NA	NA	NA
ENSG00000168159	228487382	228496188	1	RNF187	ring finger protein 187 [Source:HGNC Symbol;Acc:HGNC:27146]	protein_coding
ENSG00000234975	228687415	228687826	1	FTH1P2	ferritin heavy chain 1 pseudogene 2 [Source:HGNC Symbol;Acc:HGNC:3989]	processed_pseudogene
ENSG00000116574	228735479	228746664	1	RHOU	ras homolog family member U [Source:HGNC Symbol;Acc:HGNC:17794]	protein_coding
ENSG00000240524	NA	NA	NA	NA	NA	NA
ENSG00000168118	229271062	229305894	1	RAB4A	RAB4A, member RAS oncogene family [Source:HGNC Symbol;Acc:HGNC:9781]	protein_coding
ENSG00000213029	229304857	229305504	1	SPHAR	S-phase response (cyclin related) [Source:HGNC Symbol;Acc:HGNC:16957]	protein_coding
ENSG00000237481	229319403	229323087	1	AL117350.1	novel transcript	antisense
ENSG00000154429	229321011	229343294	1	CCSAP	centriole, cilia and spindle associated protein [Source:HGNC Symbol;Acc:HGNC:29578]	protein_coding
ENSG00000069248	229440259	229508341	1	NUP133	nucleoporin 133 [Source:HGNC Symbol;Acc:HGNC:18016]	protein_coding
ENSG00000135776	229516582	229558707	1	ABCB10	ATP binding cassette subfamily B member 10 [Source:HGNC Symbol;Acc:HGNC:41]	protein_coding
ENSG00000135801	229593111	229626047	1	TAF5L	TATA-box binding protein associated factor 5 like [Source:HGNC Symbol;Acc:HGNC:17304]	protein_coding
ENSG00000135763	229626247	229660200	1	URB2	URB2 ribosome biogenesis homolog [Source:HGNC Symbol;Acc:HGNC:28967]	protein_coding
ENSG00000143641	230057990	230282122	1	GALNT2	polypeptide N-acetylgalactosaminyltransferase 2 [Source:HGNC Symbol;Acc:HGNC:4124]	protein_coding
ENSG00000224407	230280312	230281893	1	AL136988.1	novel transcript	antisense
ENSG00000135775	230642481	230693982	1	COG2	component of oligomeric golgi complex 2 [Source:HGNC Symbol;Acc:HGNC:6546]	protein_coding
ENSG00000119280	230837119	230869589	1	C1orf198	chromosome 1 open reading frame 198 [Source:HGNC Symbol;Acc:HGNC:25900]	protein_coding
ENSG00000143643	230906243	230978875	1	TTC13	tetratricopeptide repeat domain 13 [Source:HGNC Symbol;Acc:HGNC:26204]	protein_coding
ENSG00000173409	230978981	231000733	1	ARV1	ARV1 homolog, fatty acid homeostasis modulator [Source:HGNC Symbol;Acc:HGNC:29561]	protein_coding
ENSG00000182118	231018958	231040254	1	FAM89A	family with sequence similarity 89 member A [Source:HGNC Symbol;Acc:HGNC:25057]	protein_coding
ENSG00000143633	231223763	231241187	1	C1orf131	chromosome 1 open reading frame 131 [Source:HGNC Symbol;Acc:HGNC:25332]	protein_coding
ENSG00000116906	231241207	231277973	1	GNPAT	glyceronephosphate O-acyltransferase [Source:HGNC Symbol;Acc:HGNC:4416]	protein_coding
ENSG00000116903	231332753	231337852	1	EXOC8	exocyst complex component 8 [Source:HGNC Symbol;Acc:HGNC:24659]	protein_coding
ENSG00000010072	231337104	231355023	1	SPRTN	SprT-like N-terminal domain [Source:HGNC Symbol;Acc:HGNC:25356]	protein_coding
ENSG00000135766	231363751	231425044	1	EGLN1	egl-9 family hypoxia inducible factor 1 [Source:HGNC Symbol;Acc:HGNC:1232]	protein_coding
ENSG00000233461	231522388	231528556	1	AL445524.1	novel transcript	antisense
ENSG00000270106	231528653	231819244	1	TSNAX-DISC1	TSNAX-DISC1 readthrough (NMD candidate) [Source:HGNC Symbol;Acc:HGNC:49177]	protein_coding
ENSG00000116918	231528655	231566524	1	TSNAX	translin associated factor X [Source:HGNC Symbol;Acc:HGNC:12380]	protein_coding
ENSG00000212916	232804892	232808407	1	MAP10	microtubule associated protein 10 [Source:HGNC Symbol;Acc:HGNC:29265]	protein_coding
ENSG00000135778	232950605	232983882	1	NTPCR	nucleoside-triphosphatase, cancer-related [Source:HGNC Symbol;Acc:HGNC:28204]	protein_coding
ENSG00000135749	232983435	233295725	1	PCNX2	pecanex 2 [Source:HGNC Symbol;Acc:HGNC:8736]	protein_coding
ENSG00000143674	233327724	233385148	1	MAP3K21	mitogen-activated protein kinase kinase kinase 21 [Source:HGNC Symbol;Acc:HGNC:29798]	protein_coding
ENSG00000231663	234372807	234373593	1	COA6-AS1	COA6 antisense RNA 1 [Source:HGNC Symbol;Acc:HGNC:40825]	antisense
ENSG00000168275	234373456	234385068	1	COA6	cytochrome c oxidase assembly factor 6 [Source:HGNC Symbol;Acc:HGNC:18025]	protein_coding
ENSG00000059588	234391313	234479179	1	TARBP1	TAR (HIV-1) RNA binding protein 1 [Source:HGNC Symbol;Acc:HGNC:11568]	protein_coding
ENSG00000168264	234604269	234609525	1	IRF2BP2	interferon regulatory factor 2 binding protein 2 [Source:HGNC Symbol;Acc:HGNC:21729]	protein_coding
ENSG00000228830	234607008	234609483	1	AL160408.2	novel transcript	antisense
ENSG00000238005	234957342	234970062	1	AL391832.2	novel transcript	lincRNA
ENSG00000258082	234979647	234980804	1	AL391832.3	novel transcript	lincRNA
ENSG00000173726	235109341	235128837	1	TOMM20	translocase of outer mitochondrial membrane 20 [Source:HGNC Symbol;Acc:HGNC:20947]	protein_coding
ENSG00000188739	235131183	235161283	1	RBM34	RNA binding motif protein 34 [Source:HGNC Symbol;Acc:HGNC:28965]	protein_coding
ENSG00000054267	235131634	235328219	1	ARID4B	AT-rich interaction domain 4B [Source:HGNC Symbol;Acc:HGNC:15550]	protein_coding
ENSG00000152904	235327350	235344532	1	GGPS1	geranylgeranyl diphosphate synthase 1 [Source:HGNC Symbol;Acc:HGNC:4249]	protein_coding
ENSG00000116957	NA	NA	NA	NA	NA	NA
ENSG00000162885	235447190	235504452	1	B3GALNT2	beta-1,3-N-acetylgalactosaminyltransferase 2 [Source:HGNC Symbol;Acc:HGNC:28596]	protein_coding
ENSG00000143669	235661041	235883640	1	LYST	lysosomal trafficking regulator [Source:HGNC Symbol;Acc:HGNC:1968]	protein_coding
ENSG00000077585	236142505	236221865	1	GPR137B	G protein-coupled receptor 137B [Source:HGNC Symbol;Acc:HGNC:11862]	protein_coding
ENSG00000086619	236215555	236281985	1	ERO1B	endoplasmic reticulum oxidoreductase 1 beta [Source:HGNC Symbol;Acc:HGNC:14355]	protein_coding
ENSG00000186197	236348257	236502915	1	EDARADD	EDAR associated death domain [Source:HGNC Symbol;Acc:HGNC:14341]	protein_coding
ENSG00000244457	236483165	236484468	1	ENO1P1	enolase 1 pseudogene 1 [Source:HGNC Symbol;Acc:HGNC:3352]	transcribed_processed_pseudogene
ENSG00000116977	236518000	236552981	1	LGALS8	galectin 8 [Source:HGNC Symbol;Acc:HGNC:6569]	protein_coding
ENSG00000223776	236523052	236524508	1	LGALS8-AS1	LGALS8 antisense RNA 1 [Source:HGNC Symbol;Acc:HGNC:40340]	antisense
ENSG00000230325	236540094	236550280	1	AL359921.1	novel transcript	antisense
ENSG00000119285	236549005	236604516	1	HEATR1	HEAT repeat containing 1 [Source:HGNC Symbol;Acc:HGNC:25517]	protein_coding
ENSG00000116984	236795292	236921278	1	MTR	5-methyltetrahydrofolate-homocysteine methyltransferase [Source:HGNC Symbol;Acc:HGNC:7468]	protein_coding
ENSG00000133019	239386565	239915452	1	CHRM3	cholinergic receptor muscarinic 3 [Source:HGNC Symbol;Acc:HGNC:1952]	protein_coding
ENSG00000233355	239703381	239770130	1	CHRM3-AS2	CHRM3 antisense RNA 2 [Source:HGNC Symbol;Acc:HGNC:43725]	processed_transcript
ENSG00000225554	241424292	241433492	1	AL359764.1	novel transcript	lincRNA
ENSG00000091483	241497603	241519761	1	FH	fumarate hydratase [Source:HGNC Symbol;Acc:HGNC:3700]	protein_coding
ENSG00000054277	241590102	241677376	1	OPN3	opsin 3 [Source:HGNC Symbol;Acc:HGNC:14007]	protein_coding
ENSG00000203668	241628853	241640254	1	CHML	CHM like, Rab escort protein 2 [Source:HGNC Symbol;Acc:HGNC:1941]	protein_coding
ENSG00000162843	241652278	241802133	1	WDR64	WD repeat domain 64 [Source:HGNC Symbol;Acc:HGNC:26570]	protein_coding
ENSG00000174371	241847967	241895148	1	EXO1	exonuclease 1 [Source:HGNC Symbol;Acc:HGNC:3511]	protein_coding
ENSG00000143702	243124428	243255348	1	CEP170	centrosomal protein 170 [Source:HGNC Symbol;Acc:HGNC:28920]	protein_coding
ENSG00000054282	243256034	243500091	1	SDCCAG8	serologically defined colon cancer antigen 8 [Source:HGNC Symbol;Acc:HGNC:10671]	protein_coding
ENSG00000117020	243488233	243851079	1	AKT3	AKT serine/threonine kinase 3 [Source:HGNC Symbol;Acc:HGNC:393]	protein_coding
ENSG00000236031	243545532	243548329	1	AL591721.1	novel transcript	antisense
ENSG00000179456	244048939	244057476	1	ZBTB18	zinc finger and BTB domain containing 18 [Source:HGNC Symbol;Acc:HGNC:13030]	protein_coding
ENSG00000240963	244375100	244409592	1	AL645465.1	novel transcript, antisense to C1orf100	antisense
ENSG00000035687	244408494	244451909	1	ADSS	adenylosuccinate synthase [Source:HGNC Symbol;Acc:HGNC:292]	protein_coding
ENSG00000121644	244653103	244709033	1	DESI2	desumoylating isopeptidase 2 [Source:HGNC Symbol;Acc:HGNC:24264]	protein_coding
ENSG00000203667	244835616	244845057	1	COX20	cytochrome c oxidase assembly factor COX20 [Source:HGNC Symbol;Acc:HGNC:26970]	protein_coding
ENSG00000188206	NA	NA	NA	NA	NA	NA
ENSG00000277877	NA	NA	NA	NA	NA	NA
ENSG00000153187	244840638	244864560	1	HNRNPU	heterogeneous nuclear ribonucleoprotein U [Source:HGNC Symbol;Acc:HGNC:5048]	protein_coding
ENSG00000273175	244864738	244865272	1	BX323046.1	novel transcript	lincRNA
ENSG00000272195	244969350	244971088	1	AL356512.1	novel transcript, antisense to EFCAB2	antisense
ENSG00000203666	244969705	245127164	1	EFCAB2	EF-hand calcium binding domain 2 [Source:HGNC Symbol;Acc:HGNC:28166]	protein_coding
ENSG00000162849	245154985	245709432	1	KIF26B	kinesin family member 26B [Source:HGNC Symbol;Acc:HGNC:25484]	protein_coding
ENSG00000185420	245749342	246507312	1	SMYD3	SET and MYND domain containing 3 [Source:HGNC Symbol;Acc:HGNC:15513]	protein_coding
ENSG00000162851	246540561	246566261	1	TFB2M	transcription factor B2, mitochondrial [Source:HGNC Symbol;Acc:HGNC:18559]	protein_coding
ENSG00000162852	246566444	246668595	1	CNST	consortin, connexin sorting protein [Source:HGNC Symbol;Acc:HGNC:26486]	protein_coding
ENSG00000143653	246724409	246768137	1	SCCPDH	saccharopine dehydrogenase (putative) [Source:HGNC Symbol;Acc:HGNC:24275]	protein_coding
ENSG00000153207	246839098	246931967	1	AHCTF1	AT-hook containing transcription factor 1 [Source:HGNC Symbol;Acc:HGNC:24618]	protein_coding
ENSG00000197472	246945547	247008093	1	ZNF695	zinc finger protein 695 [Source:HGNC Symbol;Acc:HGNC:30954]	protein_coding
ENSG00000135747	246945547	247078811	1	ZNF670-ZNF695	ZNF670-ZNF695 readthrough (NMD candidate) [Source:HGNC Symbol;Acc:HGNC:49200]	protein_coding
ENSG00000188295	247099962	247104372	1	ZNF669	zinc finger protein 669 [Source:HGNC Symbol;Acc:HGNC:25736]	protein_coding
ENSG00000196418	247121975	247172016	1	ZNF124	zinc finger protein 124 [Source:HGNC Symbol;Acc:HGNC:12907]	protein_coding
ENSG00000259865	247187281	247188526	1	AL390728.6	novel transcript	lincRNA
ENSG00000227671	247189851	247210856	1	AL390728.4	zinc finger protein pseudogene	transcribed_unprocessed_pseudogene
ENSG00000232347	247210691	247241823	1	AL390728.5	novel transcript	lincRNA
ENSG00000162714	247297412	247331846	1	ZNF496	zinc finger protein 496 [Source:HGNC Symbol;Acc:HGNC:23713]	protein_coding
ENSG00000169224	247507058	247577690	1	GCSAML	germinal center associated signaling and motility like [Source:HGNC Symbol;Acc:HGNC:29583]	protein_coding
ENSG00000236817	247565639	247640854	1	AL606804.1	novel transcript	antisense
ENSG00000162722	247857187	247880138	1	TRIM58	tripartite motif containing 58 [Source:HGNC Symbol;Acc:HGNC:24150]	protein_coding
ENSG00000238243	247895587	247896531	1	OR2W3	olfactory receptor family 2 subfamily W member 3 [Source:HGNC Symbol;Acc:HGNC:15021]	protein_coding
ENSG00000175137	248810446	248825915	1	SH3BP5L	SH3 binding domain protein 5 like [Source:HGNC Symbol;Acc:HGNC:29360]	protein_coding
ENSG00000171161	248838210	248849517	1	ZNF672	zinc finger protein 672 [Source:HGNC Symbol;Acc:HGNC:26179]	protein_coding
ENSG00000171163	248850006	248859144	1	ZNF692	zinc finger protein 692 [Source:HGNC Symbol;Acc:HGNC:26049]	protein_coding
ENSG00000185220	248906196	248919946	1	PGBD2	piggyBac transposable element derived 2 [Source:HGNC Symbol;Acc:HGNC:19399]	protein_coding
ENSG00000035115	217730	266398	2	SH3YL1	SH3 and SYLF domain containing 1 [Source:HGNC Symbol;Acc:HGNC:29546]	protein_coding
ENSG00000143727	264140	278283	2	ACP1	acid phosphatase 1 [Source:HGNC Symbol;Acc:HGNC:122]	protein_coding
ENSG00000151353	663877	677406	2	TMEM18	transmembrane protein 18 [Source:HGNC Symbol;Acc:HGNC:25257]	protein_coding
ENSG00000233296	677186	697371	2	AC092159.2	novel transcript	antisense
ENSG00000130508	1631887	1744852	2	PXDN	peroxidasin [Source:HGNC Symbol;Acc:HGNC:14966]	protein_coding
ENSG00000032389	3188925	3377882	2	EIPR1	EARP complex and GARP complex interacting protein 1 [Source:HGNC Symbol;Acc:HGNC:12383]	protein_coding
ENSG00000171853	3379675	3485094	2	TRAPPC12	trafficking protein particle complex 12 [Source:HGNC Symbol;Acc:HGNC:24284]	protein_coding
ENSG00000182551	3497366	3519531	2	ADI1	acireductone dioxygenase 1 [Source:HGNC Symbol;Acc:HGNC:30576]	protein_coding
ENSG00000235078	3519275	3523197	2	AC231981.1	novel transcript, antisense to ADI1	antisense
ENSG00000255767	3531984	3547957	2	AC108488.2	novel protein similar to ribonuclease H1 RNASEH1	protein_coding
ENSG00000171865	3541430	3558333	2	RNASEH1	ribonuclease H1 [Source:HGNC Symbol;Acc:HGNC:18466]	protein_coding
ENSG00000234171	3558492	3561745	2	RNASEH1-AS1	RNASEH1 antisense RNA 1 [Source:HGNC Symbol;Acc:HGNC:49289]	antisense
ENSG00000171863	3575205	3580920	2	RPS7	ribosomal protein S7 [Source:HGNC Symbol;Acc:HGNC:10440]	protein_coding
ENSG00000134326	6840570	6866635	2	CMPK2	cytidine/uridine monophosphate kinase 2 [Source:HGNC Symbol;Acc:HGNC:27015]	protein_coding
ENSG00000134321	6865806	6898239	2	RSAD2	radical S-adenosyl methionine domain containing 2 [Source:HGNC Symbol;Acc:HGNC:30908]	protein_coding
ENSG00000151692	6917412	7068286	2	RNF144A	ring finger protein 144A [Source:HGNC Symbol;Acc:HGNC:20457]	protein_coding
ENSG00000236790	8007771	8383621	2	LINC00299	long intergenic non-protein coding RNA 299 [Source:HGNC Symbol;Acc:HGNC:27940]	lincRNA
ENSG00000236008	8506446	8592903	2	LINC01814	long intergenic non-protein coding RNA 1814 [Source:HGNC Symbol;Acc:HGNC:52618]	lincRNA
ENSG00000115738	8678845	8684461	2	ID2	inhibitor of DNA binding 2 [Source:HGNC Symbol;Acc:HGNC:5361]	protein_coding
ENSG00000134313	8721081	8837630	2	KIDINS220	kinase D interacting substrate 220 [Source:HGNC Symbol;Acc:HGNC:29508]	protein_coding
ENSG00000143797	8852690	9003709	2	MBOAT2	membrane bound O-acyltransferase domain containing 2 [Source:HGNC Symbol;Acc:HGNC:25193]	protein_coding
ENSG00000151693	9206765	9405683	2	ASAP2	ArfGAP with SH3 domain, ankyrin repeat and PH domain 2 [Source:HGNC Symbol;Acc:HGNC:2721]	protein_coding
ENSG00000119185	9403475	9423547	2	ITGB1BP1	integrin subunit beta 1 binding protein 1 [Source:HGNC Symbol;Acc:HGNC:23927]	protein_coding
ENSG00000119203	9423651	9473101	2	CPSF3	cleavage and polyadenylation specific factor 3 [Source:HGNC Symbol;Acc:HGNC:2326]	protein_coding
ENSG00000134330	9473658	9496543	2	IAH1	isoamyl acetate hydrolyzing esterase 1 (putative) [Source:HGNC Symbol;Acc:HGNC:27696]	protein_coding
ENSG00000151694	9488486	9556732	2	ADAM17	ADAM metallopeptidase domain 17 [Source:HGNC Symbol;Acc:HGNC:195]	protein_coding
ENSG00000239300	9505445	9512412	2	AC080162.1	novel transcript	antisense
ENSG00000271855	9555899	9556775	2	AC073195.1	novel transcript	lincRNA
ENSG00000134308	9583967	9630997	2	YWHAQ	tyrosine 3-monooxygenase/tryptophan 5-monooxygenase activation protein theta [Source:HGNC Symbol;Acc:HGNC:12854]	protein_coding
ENSG00000115750	9843443	9934416	2	TAF1B	TATA-box binding protein associated factor, RNA polymerase I subunit B [Source:HGNC Symbol;Acc:HGNC:11533]	protein_coding
ENSG00000260077	10039092	10040663	2	AC104794.2	novel transcript	lincRNA
ENSG00000172059	10042849	10054836	2	KLF11	Kruppel like factor 11 [Source:HGNC Symbol;Acc:HGNC:11811]	protein_coding
ENSG00000271787	10054421	10054866	2	AC104794.4	novel transcript, antisense to KLF11	antisense
ENSG00000171848	10120698	10211725	2	RRM2	ribonucleotide reductase regulatory subunit M2 [Source:HGNC Symbol;Acc:HGNC:10452]	protein_coding
ENSG00000163009	NA	NA	NA	NA	NA	NA
ENSG00000115756	10302889	10427617	2	HPCAL1	hippocalcin like 1 [Source:HGNC Symbol;Acc:HGNC:5145]	protein_coding
ENSG00000115758	10439968	10448327	2	ODC1	ornithine decarboxylase 1 [Source:HGNC Symbol;Acc:HGNC:8109]	protein_coding
ENSG00000206633	10446714	10446849	2	SNORA80B	small nucleolar RNA, H/ACA box 80B [Source:HGNC Symbol;Acc:HGNC:34355]	snoRNA
ENSG00000115761	10570754	10689987	2	NOL10	nucleolar protein 10 [Source:HGNC Symbol;Acc:HGNC:25862]	protein_coding
ENSG00000234818	10589166	10604830	2	AC007314.1	novel transcript	antisense
ENSG00000143882	10721100	10785110	2	ATP6V1C2	ATPase H+ transporting V1 subunit C2 [Source:HGNC Symbol;Acc:HGNC:18264]	protein_coding
ENSG00000143870	10783391	10837977	2	PDIA6	protein disulfide isomerase family A member 6 [Source:HGNC Symbol;Acc:HGNC:30168]	protein_coding
ENSG00000162976	11155198	11178870	2	PQLC3	PQ loop repeat containing 3 [Source:HGNC Symbol;Acc:HGNC:28503]	protein_coding
ENSG00000134318	11179759	11348330	2	ROCK2	Rho associated coiled-coil containing protein kinase 2 [Source:HGNC Symbol;Acc:HGNC:10252]	protein_coding
ENSG00000134324	11677595	11827409	2	LPIN1	lipin 1 [Source:HGNC Symbol;Acc:HGNC:13345]	protein_coding
ENSG00000071575	12716889	12742734	2	TRIB2	tribbles pseudokinase 2 [Source:HGNC Symbol;Acc:HGNC:30809]	protein_coding
ENSG00000151779	15166914	15561334	2	NBAS	neuroblastoma amplified sequence [Source:HGNC Symbol;Acc:HGNC:15625]	protein_coding
ENSG00000079785	15591178	15631111	2	DDX1	DEAD-box helicase 1 [Source:HGNC Symbol;Acc:HGNC:2734]	protein_coding
ENSG00000233718	15921037	15942249	2	MYCNOS	MYCN opposite strand [Source:HGNC Symbol;Acc:HGNC:16911]	antisense
ENSG00000134323	15940550	15947007	2	MYCN	MYCN proto-oncogene, bHLH transcription factor [Source:HGNC Symbol;Acc:HGNC:7559]	protein_coding
ENSG00000197872	16549459	16666331	2	FAM49A	family with sequence similarity 49 member A [Source:HGNC Symbol;Acc:HGNC:25373]	protein_coding
ENSG00000163029	17663812	17800242	2	SMC6	structural maintenance of chromosomes 6 [Source:HGNC Symbol;Acc:HGNC:20466]	protein_coding
ENSG00000178295	17753858	17788946	2	GEN1	GEN1, Holliday junction 5' flap endonuclease [Source:HGNC Symbol;Acc:HGNC:26881]	protein_coding
ENSG00000240857	18554723	18560679	2	RDH14	retinol dehydrogenase 14 [Source:HGNC Symbol;Acc:HGNC:19979]	protein_coding
ENSG00000250741	18555545	18589564	2	NT5C1B-RDH14	NT5C1B-RDH14 readthrough [Source:HGNC Symbol;Acc:HGNC:38831]	protein_coding
ENSG00000185013	18562872	18589572	2	NT5C1B	5'-nucleotidase, cytosolic IB [Source:HGNC Symbol;Acc:HGNC:17818]	protein_coding
ENSG00000183891	19896631	19901983	2	TTC32	tetratricopeptide repeat domain 32 [Source:HGNC Symbol;Acc:HGNC:32954]	protein_coding
ENSG00000118965	19910260	19990131	2	WDR35	WD repeat domain 35 [Source:HGNC Symbol;Acc:HGNC:29250]	protein_coding
ENSG00000068697	20032650	20051628	2	LAPTM4A	lysosomal protein transmembrane 4 alpha [Source:HGNC Symbol;Acc:HGNC:6924]	protein_coding
ENSG00000115884	20200797	20225433	2	SDC1	syndecan 1 [Source:HGNC Symbol;Acc:HGNC:10658]	protein_coding
ENSG00000055917	20248691	20352234	2	PUM2	pumilio RNA binding family member 2 [Source:HGNC Symbol;Acc:HGNC:14958]	protein_coding
ENSG00000143878	20447074	20449445	2	RHOB	ras homolog family member B [Source:HGNC Symbol;Acc:HGNC:668]	protein_coding
ENSG00000118960	20560448	20651130	2	HS1BP3	HCLS1 binding protein 3 [Source:HGNC Symbol;Acc:HGNC:24979]	protein_coding
ENSG00000143869	20667144	20679243	2	GDF7	growth differentiation factor 7 [Source:HGNC Symbol;Acc:HGNC:4222]	protein_coding
ENSG00000270100	20678254	20678932	2	AC012065.4	novel transcript	lincRNA
ENSG00000118961	20684014	20823130	2	LDAH	lipid droplet associated hydrolase [Source:HGNC Symbol;Acc:HGNC:26145]	protein_coding
ENSG00000119771	23385179	23708611	2	KLHL29	kelch like family member 29 [Source:HGNC Symbol;Acc:HGNC:29404]	protein_coding
ENSG00000119778	23748664	23927123	2	ATAD2B	ATPase family, AAA domain containing 2B [Source:HGNC Symbol;Acc:HGNC:29230]	protein_coding
ENSG00000173960	23927285	24004909	2	UBXN2A	UBX domain protein 2A [Source:HGNC Symbol;Acc:HGNC:27265]	protein_coding
ENSG00000205639	24010081	24063321	2	MFSD2B	major facilitator superfamily domain containing 2B [Source:HGNC Symbol;Acc:HGNC:37207]	protein_coding
ENSG00000115128	24067586	24076373	2	SF3B6	splicing factor 3b subunit 6 [Source:HGNC Symbol;Acc:HGNC:30096]	protein_coding
ENSG00000219626	24076526	24169640	2	FAM228B	family with sequence similarity 228 member B [Source:HGNC Symbol;Acc:HGNC:24736]	protein_coding
ENSG00000115129	24077433	24085861	2	TP53I3	tumor protein p53 inducible protein 3 [Source:HGNC Symbol;Acc:HGNC:19373]	protein_coding
ENSG00000276087	24124366	24190436	2	AC008073.3	novel transcript	protein_coding
ENSG00000198399	24202864	24360714	2	ITSN2	intersectin 2 [Source:HGNC Symbol;Acc:HGNC:6184]	protein_coding
ENSG00000084676	24491914	24770702	2	NCOA1	nuclear receptor coactivator 1 [Source:HGNC Symbol;Acc:HGNC:7668]	protein_coding
ENSG00000184924	24789734	24793382	2	PTRHD1	peptidyl-tRNA hydrolase domain containing 1 [Source:HGNC Symbol;Acc:HGNC:33782]	protein_coding
ENSG00000138092	24793136	24822376	2	CENPO	centromere protein O [Source:HGNC Symbol;Acc:HGNC:28152]	protein_coding
ENSG00000138031	24819169	24919839	2	ADCY3	adenylate cyclase 3 [Source:HGNC Symbol;Acc:HGNC:234]	protein_coding
ENSG00000115137	24943636	24972094	2	DNAJC27	DnaJ heat shock protein family (Hsp40) member C27 [Source:HGNC Symbol;Acc:HGNC:30290]	protein_coding
ENSG00000224165	24971390	25039694	2	DNAJC27-AS1	DNAJC27 antisense RNA 1 [Source:HGNC Symbol;Acc:HGNC:42943]	antisense
ENSG00000115138	25160853	25168903	2	POMC	proopiomelanocortin [Source:HGNC Symbol;Acc:HGNC:9201]	protein_coding
ENSG00000119772	25227855	25342590	2	DNMT3A	DNA methyltransferase 3 alpha [Source:HGNC Symbol;Acc:HGNC:2978]	protein_coding
ENSG00000138101	25377198	25673647	2	DTNB	dystrobrevin beta [Source:HGNC Symbol;Acc:HGNC:3058]	protein_coding
ENSG00000143970	25733753	25878516	2	ASXL2	ASXL transcriptional regulator 2 [Source:HGNC Symbol;Acc:HGNC:23805]	protein_coding
ENSG00000084731	25926598	25982749	2	KIF3C	kinesin family member 3C [Source:HGNC Symbol;Acc:HGNC:6321]	protein_coding
ENSG00000084733	26034084	26137454	2	RAB10	RAB10, member RAS oncogene family [Source:HGNC Symbol;Acc:HGNC:9759]	protein_coding
ENSG00000084754	26190635	26244672	2	HADHA	hydroxyacyl-CoA dehydrogenase trifunctional multienzyme complex subunit alpha [Source:HGNC Symbol;Acc:HGNC:4801]	protein_coding
ENSG00000138029	26243170	26290465	2	HADHB	hydroxyacyl-CoA dehydrogenase trifunctional multienzyme complex subunit beta [Source:HGNC Symbol;Acc:HGNC:4803]	protein_coding
ENSG00000173567	26308173	26346817	2	ADGRF3	adhesion G protein-coupled receptor F3 [Source:HGNC Symbol;Acc:HGNC:18989]	protein_coding
ENSG00000138018	26308547	26395891	2	SELENOI	selenoprotein I [Source:HGNC Symbol;Acc:HGNC:29361]	protein_coding
ENSG00000115155	26457203	26558698	2	OTOF	otoferlin [Source:HGNC Symbol;Acc:HGNC:8515]	protein_coding
ENSG00000213699	26764284	26781231	2	SLC35F6	solute carrier family 35 member F6 [Source:HGNC Symbol;Acc:HGNC:26055]	protein_coding
ENSG00000115163	26764289	26801067	2	CENPA	centromere protein A [Source:HGNC Symbol;Acc:HGNC:1851]	protein_coding
ENSG00000084764	26970612	27027196	2	MAPRE3	microtubule associated protein RP/EB family member 3 [Source:HGNC Symbol;Acc:HGNC:6892]	protein_coding
ENSG00000119777	27032910	27041694	2	TMEM214	transmembrane protein 214 [Source:HGNC Symbol;Acc:HGNC:25983]	protein_coding
ENSG00000084693	27042364	27070622	2	AGBL5	ATP/GTP binding protein like 5 [Source:HGNC Symbol;Acc:HGNC:26147]	protein_coding
ENSG00000272056	27053618	27054276	2	AC013472.3	novel transcript, antisense to AGBL5	antisense
ENSG00000228474	27070472	27071654	2	OST4	oligosaccharyltransferase complex subunit 4, non-catalytic [Source:HGNC Symbol;Acc:HGNC:32483]	protein_coding
ENSG00000138080	27078567	27086408	2	EMILIN1	elastin microfibril interfacer 1 [Source:HGNC Symbol;Acc:HGNC:19880]	protein_coding
ENSG00000138030	27086747	27100762	2	KHK	ketohexokinase [Source:HGNC Symbol;Acc:HGNC:6315]	protein_coding
ENSG00000138028	27098889	27119128	2	CGREF1	cell growth regulator with EF-hand domain 1 [Source:HGNC Symbol;Acc:HGNC:16962]	protein_coding
ENSG00000143994	27123789	27130812	2	ABHD1	abhydrolase domain containing 1 [Source:HGNC Symbol;Acc:HGNC:17553]	protein_coding
ENSG00000138073	27130756	27134666	2	PREB	prolactin regulatory element binding [Source:HGNC Symbol;Acc:HGNC:9356]	protein_coding
ENSG00000138074	27199587	27212958	2	SLC5A6	solute carrier family 5 member 6 [Source:HGNC Symbol;Acc:HGNC:11041]	protein_coding
ENSG00000138085	27212027	27217178	2	ATRAID	all-trans retinoic acid induced differentiation factor [Source:HGNC Symbol;Acc:HGNC:24090]	protein_coding
ENSG00000084774	27217369	27243943	2	CAD	carbamoyl-phosphate synthetase 2, aspartate transcarbamylase, and dihydroorotase [Source:HGNC Symbol;Acc:HGNC:1424]	protein_coding
ENSG00000138100	27282392	27307439	2	TRIM54	tripartite motif containing 54 [Source:HGNC Symbol;Acc:HGNC:16008]	protein_coding
ENSG00000115204	27309492	27325680	2	MPV17	mitochondrial inner membrane protein MPV17 [Source:HGNC Symbol;Acc:HGNC:7224]	protein_coding
ENSG00000115207	27325849	27357034	2	GTF3C2	general transcription factor IIIC subunit 2 [Source:HGNC Symbol;Acc:HGNC:4665]	protein_coding
ENSG00000234945	27335535	27342599	2	GTF3C2-AS1	GTF3C2 antisense RNA 1 [Source:HGNC Symbol;Acc:HGNC:40269]	antisense
ENSG00000234072	27356246	27367622	2	AC074117.1	novel transcript, antisense to GTF3C2 and EIF2B4	antisense
ENSG00000115211	27364352	27370486	2	EIF2B4	eukaryotic translation initiation factor 2B subunit delta [Source:HGNC Symbol;Acc:HGNC:3260]	protein_coding
ENSG00000115234	27370496	27377535	2	SNX17	sorting nexin 17 [Source:HGNC Symbol;Acc:HGNC:14979]	protein_coding
ENSG00000163795	27377235	27380790	2	ZNF513	zinc finger protein 513 [Source:HGNC Symbol;Acc:HGNC:26498]	protein_coding
ENSG00000115241	27381195	27409591	2	PPM1G	protein phosphatase, Mg2+/Mn2+ dependent 1G [Source:HGNC Symbol;Acc:HGNC:9278]	protein_coding
ENSG00000213453	27392784	27393367	2	FTH1P3	ferritin heavy chain 1 pseudogene 3 [Source:HGNC Symbol;Acc:HGNC:3990]	processed_pseudogene
ENSG00000115216	27427790	27442259	2	NRBP1	nuclear receptor binding protein 1 [Source:HGNC Symbol;Acc:HGNC:7993]	protein_coding
ENSG00000157992	27442366	27446481	2	KRTCAP3	keratinocyte associated protein 3 [Source:HGNC Symbol;Acc:HGNC:28943]	protein_coding
ENSG00000138002	27444377	27489789	2	IFT172	intraflagellar transport 172 [Source:HGNC Symbol;Acc:HGNC:30391]	protein_coding
ENSG00000243943	27582969	27623217	2	ZNF512	zinc finger protein 512 [Source:HGNC Symbol;Acc:HGNC:29380]	protein_coding
ENSG00000259080	27583046	27635174	2	AC074091.1	novel transcript	processed_transcript
ENSG00000198522	27628247	27651508	2	GPN1	GPN-loop GTPase 1 [Source:HGNC Symbol;Acc:HGNC:17030]	protein_coding
ENSG00000119760	27650809	27663840	2	SUPT7L	SPT7 like, STAGA complex gamma subunit [Source:HGNC Symbol;Acc:HGNC:30632]	protein_coding
ENSG00000163798	27663471	27694976	2	SLC4A1AP	solute carrier family 4 member 1 adaptor protein [Source:HGNC Symbol;Acc:HGNC:13813]	protein_coding
ENSG00000243147	27771717	27988087	2	MRPL33	mitochondrial ribosomal protein L33 [Source:HGNC Symbol;Acc:HGNC:14487]	protein_coding
ENSG00000171174	27781379	27890681	2	RBKS	ribokinase [Source:HGNC Symbol;Acc:HGNC:30325]	protein_coding
ENSG00000158019	27889941	28338901	2	BABAM2	BRISC and BRCA1 A complex member 2 [Source:HGNC Symbol;Acc:HGNC:1106]	protein_coding
ENSG00000223522	28307691	28310459	2	AC093690.1	novel transcript	antisense
ENSG00000075426	28392448	28417317	2	FOSL2	FOS like 2, AP-1 transcription factor subunit [Source:HGNC Symbol;Acc:HGNC:3798]	protein_coding
ENSG00000270640	28396815	28397110	2	AC104695.4	novel transcript, sense intronic to FOSL2	sense_intronic
ENSG00000163803	28457145	28644142	2	PLB1	phospholipase B1 [Source:HGNC Symbol;Acc:HGNC:30041]	protein_coding
ENSG00000213639	28751640	28802940	2	PPP1CB	protein phosphatase 1 catalytic subunit beta [Source:HGNC Symbol;Acc:HGNC:9282]	protein_coding
ENSG00000163806	28782517	28850611	2	SPDYA	speedy/RINGO cell cycle regulator family member A [Source:HGNC Symbol;Acc:HGNC:30613]	protein_coding
ENSG00000171103	28849821	28870309	2	TRMT61B	tRNA methyltransferase 61B [Source:HGNC Symbol;Acc:HGNC:26070]	protein_coding
ENSG00000163811	28894667	28948219	2	WDR43	WD repeat domain 43 [Source:HGNC Symbol;Acc:HGNC:28945]	protein_coding
ENSG00000115295	29097705	29189643	2	CLIP4	CAP-Gly domain containing linker protein family member 4 [Source:HGNC Symbol;Acc:HGNC:26108]	protein_coding
ENSG00000119801	30146941	30160533	2	YPEL5	yippee like 5 [Source:HGNC Symbol;Acc:HGNC:18329]	protein_coding
ENSG00000213626	30231534	30323730	2	LBH	limb bud and heart development [Source:HGNC Symbol;Acc:HGNC:29532]	protein_coding
ENSG00000172954	30447226	30644225	2	LCLAT1	lysocardiolipin acyltransferase 1 [Source:HGNC Symbol;Acc:HGNC:26756]	protein_coding
ENSG00000158089	30910467	31155202	2	GALNT14	polypeptide N-acetylgalactosaminyltransferase 14 [Source:HGNC Symbol;Acc:HGNC:22946]	protein_coding
ENSG00000162959	31865060	32011230	2	MEMO1	mediator of cell motility 1 [Source:HGNC Symbol;Acc:HGNC:14014]	protein_coding
ENSG00000162961	31867809	32039805	2	DPY30	dpy-30, histone methyltransferase complex regulatory subunit [Source:HGNC Symbol;Acc:HGNC:24590]	protein_coding
ENSG00000021574	32063547	32157637	2	SPAST	spastin [Source:HGNC Symbol;Acc:HGNC:11233]	protein_coding
ENSG00000272716	32165046	32165757	2	AL121658.1	novel transcript	lincRNA
ENSG00000152683	32165841	32224379	2	SLC30A6	solute carrier family 30 member 6 [Source:HGNC Symbol;Acc:HGNC:19305]	protein_coding
ENSG00000119820	32277904	32316594	2	YIPF4	Yip1 domain family member 4 [Source:HGNC Symbol;Acc:HGNC:28145]	protein_coding
ENSG00000115760	32357028	32618899	2	BIRC6	baculoviral IAP repeat containing 6 [Source:HGNC Symbol;Acc:HGNC:13516]	protein_coding
ENSG00000230046	32377631	32379599	2	BIRC6-AS1	BIRC6 antisense RNA 1 [Source:HGNC Symbol;Acc:HGNC:40641]	antisense
ENSG00000276334	32521927	32523547	2	AL133243.2	novel transcript, sense intronic to BIRC6	sense_intronic
ENSG00000276517	32526504	32529507	2	AL133243.3	novel transcript, sense intronic to BIRC6	sense_intronic
ENSG00000018699	32628032	32821051	2	TTC27	tetratricopeptide repeat domain 27 [Source:HGNC Symbol;Acc:HGNC:25986]	protein_coding
ENSG00000049323	32946953	33399509	2	LTBP1	latent transforming growth factor beta binding protein 1 [Source:HGNC Symbol;Acc:HGNC:6714]	protein_coding
ENSG00000119812	33583660	33599382	2	FAM98A	family with sequence similarity 98 member A [Source:HGNC Symbol;Acc:HGNC:24520]	protein_coding
ENSG00000150938	36355778	36551135	2	CRIM1	cysteine rich transmembrane BMP regulator 1 [Source:HGNC Symbol;Acc:HGNC:2359]	protein_coding
ENSG00000171055	36531805	36646087	2	FEZ2	fasciculation and elongation protein zeta 2 [Source:HGNC Symbol;Acc:HGNC:3660]	protein_coding
ENSG00000279519	36839922	36842539	2	AC007382.1	TEC	TEC
ENSG00000115808	36837698	36966536	2	STRN	striatin [Source:HGNC Symbol;Acc:HGNC:11424]	protein_coding
ENSG00000008869	36968383	37084372	2	HEATR5B	HEAT repeat containing 5B [Source:HGNC Symbol;Acc:HGNC:29273]	protein_coding
ENSG00000152133	37084451	37099244	2	GPATCH11	G-patch domain containing 11 [Source:HGNC Symbol;Acc:HGNC:26768]	protein_coding
ENSG00000055332	37099210	37157065	2	EIF2AK2	eukaryotic translation initiation factor 2 alpha kinase 2 [Source:HGNC Symbol;Acc:HGNC:9437]	protein_coding
ENSG00000224891	37148530	37149304	2	AC007899.1	chromosome 11 open reading frame 46 (C11orf46) pseudogene	processed_pseudogene
ENSG00000138068	37167820	37196598	2	SULT6B1	sulfotransferase family 6B member 1 [Source:HGNC Symbol;Acc:HGNC:33433]	protein_coding
ENSG00000218739	37196488	37216193	2	CEBPZOS	CEBPZ opposite strand [Source:HGNC Symbol;Acc:HGNC:49288]	protein_coding
ENSG00000115816	37201612	37231596	2	CEBPZ	CCAAT enhancer binding protein zeta [Source:HGNC Symbol;Acc:HGNC:24218]	protein_coding
ENSG00000272054	37208875	37212677	2	AC007390.2	novel transcript	sense_intronic
ENSG00000003509	37231631	37253403	2	NDUFAF7	NADH:ubiquinone oxidoreductase complex assembly factor 7 [Source:HGNC Symbol;Acc:HGNC:28816]	protein_coding
ENSG00000115825	37250502	37324808	2	PRKD3	protein kinase D3 [Source:HGNC Symbol;Acc:HGNC:9408]	protein_coding
ENSG00000115828	37342827	37373322	2	QPCT	glutaminyl-peptide cyclotransferase [Source:HGNC Symbol;Acc:HGNC:9753]	protein_coding
ENSG00000163171	37641882	37738468	2	CDC42EP3	CDC42 effector protein 3 [Source:HGNC Symbol;Acc:HGNC:16943]	protein_coding
ENSG00000115841	37923187	38067142	2	RMDN2	regulator of microtubule dynamics 2 [Source:HGNC Symbol;Acc:HGNC:26567]	protein_coding
ENSG00000235848	37949911	38067041	2	RMDN2-AS1	RMDN2 antisense RNA 1 [Source:HGNC Symbol;Acc:HGNC:41150]	antisense
ENSG00000138061	38066973	38109902	2	CYP1B1	cytochrome P450 family 1 subfamily B member 1 [Source:HGNC Symbol;Acc:HGNC:2597]	protein_coding
ENSG00000232973	38073447	38231651	2	CYP1B1-AS1	CYP1B1 antisense RNA 1 [Source:HGNC Symbol;Acc:HGNC:28543]	antisense
ENSG00000119787	38293954	38377285	2	ATL2	atlastin GTPase 2 [Source:HGNC Symbol;Acc:HGNC:24047]	protein_coding
ENSG00000213553	38481851	38482804	2	RPLP0P6	ribosomal protein lateral stalk subunit P0 pseudogene 6 [Source:HGNC Symbol;Acc:HGNC:36404]	processed_pseudogene
ENSG00000143889	38561969	38603586	2	HNRNPLL	heterogeneous nuclear ribonucleoprotein L like [Source:HGNC Symbol;Acc:HGNC:25127]	protein_coding
ENSG00000143891	38666081	38741237	2	GALM	galactose mutarotase [Source:HGNC Symbol;Acc:HGNC:24063]	protein_coding
ENSG00000115875	38743599	38751494	2	SRSF7	serine and arginine rich splicing factor 7 [Source:HGNC Symbol;Acc:HGNC:10789]	protein_coding
ENSG00000163214	38797729	38875934	2	DHX57	DExH-box helicase 57 [Source:HGNC Symbol;Acc:HGNC:20086]	protein_coding
ENSG00000188010	38875962	38929072	2	MORN2	MORN repeat containing 2 [Source:HGNC Symbol;Acc:HGNC:30166]	protein_coding
ENSG00000115904	38981396	39124345	2	SOS1	SOS Ras/Rac guanine nucleotide exchange factor 1 [Source:HGNC Symbol;Acc:HGNC:11187]	protein_coding
ENSG00000011566	39249266	39437301	2	MAP4K3	mitogen-activated protein kinase kinase kinase kinase 3 [Source:HGNC Symbol;Acc:HGNC:6865]	protein_coding
ENSG00000231312	39436637	39665343	2	MAP4K3-DT	MAP4K3 divergent transcript [Source:HGNC Symbol;Acc:HGNC:54056]	antisense
ENSG00000138050	39736060	39779267	2	THUMPD2	THUMP domain containing 2 [Source:HGNC Symbol;Acc:HGNC:14890]	protein_coding
ENSG00000227028	39786453	40255209	2	SLC8A1-AS1	SLC8A1 antisense RNA 1 [Source:HGNC Symbol;Acc:HGNC:44102]	antisense
ENSG00000183023	40097270	40611053	2	SLC8A1	solute carrier family 8 member A1 [Source:HGNC Symbol;Acc:HGNC:11068]	protein_coding
ENSG00000236533	41850203	41850601	2	AC009413.1	ribosomal protein S12 (RPS12) pseudogene	processed_pseudogene
ENSG00000205086	41935368	41956806	2	C2orf91	chromosome 2 open reading frame 91 [Source:HGNC Symbol;Acc:HGNC:42966]	protein_coding
ENSG00000224875	42143238	42170301	2	AC083949.1	novel transcript	antisense
ENSG00000143924	42169353	42332548	2	EML4	EMAP like 4 [Source:HGNC Symbol;Acc:HGNC:1316]	protein_coding
ENSG00000115944	42333546	42425088	2	COX7A2L	cytochrome c oxidase subunit 7A2 like [Source:HGNC Symbol;Acc:HGNC:2289]	protein_coding
ENSG00000057935	42494569	42756947	2	MTA3	metastasis associated 1 family member 3 [Source:HGNC Symbol;Acc:HGNC:23784]	protein_coding
ENSG00000162882	42767089	42792593	2	HAAO	3-hydroxyanthranilate 3,4-dioxygenase [Source:HGNC Symbol;Acc:HGNC:4796]	protein_coding
ENSG00000224739	43001355	43006060	2	AC016735.1	novel transcript	lincRNA
ENSG00000152518	43222402	43226606	2	ZFP36L2	ZFP36 ring finger protein like 2 [Source:HGNC Symbol;Acc:HGNC:1108]	protein_coding
ENSG00000279873	43227210	43228855	2	LINC01126	long intergenic non-protein coding RNA 1126 [Source:HGNC Symbol;Acc:HGNC:49275]	lincRNA
ENSG00000234936	43229573	43233394	2	AC010883.1	novel transcript	antisense
ENSG00000115970	43230836	43596046	2	THADA	THADA, armadillo repeat containing [Source:HGNC Symbol;Acc:HGNC:19217]	protein_coding
ENSG00000138036	43774039	43810010	2	DYNC2LI1	dynein cytoplasmic 2 light intermediate chain 1 [Source:HGNC Symbol;Acc:HGNC:24595]	protein_coding
ENSG00000138095	43886224	43995989	2	LRPPRC	leucine rich pentatricopeptide repeat containing [Source:HGNC Symbol;Acc:HGNC:15714]	protein_coding
ENSG00000138032	44167969	44244384	2	PPM1B	protein phosphatase, Mg2+/Mn2+ dependent 1B [Source:HGNC Symbol;Acc:HGNC:9276]	protein_coding
ENSG00000138078	44316281	44361862	2	PREPL	prolyl endopeptidase like [Source:HGNC Symbol;Acc:HGNC:30228]	protein_coding
ENSG00000143919	44361947	44772592	2	CAMKMT	calmodulin-lysine N-methyltransferase [Source:HGNC Symbol;Acc:HGNC:26276]	protein_coding
ENSG00000231848	44996413	44996873	2	AC012354.2	keratinocyte associated protein 2 (KRTCAP2) pseudogene	processed_pseudogene
ENSG00000068784	45388680	45612165	2	SRBD1	S1 RNA binding domain 1 [Source:HGNC Symbol;Acc:HGNC:25521]	protein_coding
ENSG00000171132	45651345	46187990	2	PRKCE	protein kinase C epsilon [Source:HGNC Symbol;Acc:HGNC:9401]	protein_coding
ENSG00000250565	46490750	46542577	2	ATP6V1E2	ATPase H+ transporting V1 subunit E2 [Source:HGNC Symbol;Acc:HGNC:18125]	protein_coding
ENSG00000119729	46541806	46584688	2	RHOQ	ras homolog family member Q [Source:HGNC Symbol;Acc:HGNC:17736]	protein_coding
ENSG00000151665	46580937	46617119	2	PIGF	phosphatidylinositol glycan anchor biosynthesis class F [Source:HGNC Symbol;Acc:HGNC:8962]	protein_coding
ENSG00000119878	46616416	46625742	2	CRIPT	CXXC repeat containing interactor of PDZ3 domain [Source:HGNC Symbol;Acc:HGNC:14312]	protein_coding
ENSG00000171150	46698952	46780245	2	SOCS5	suppressor of cytokine signaling 5 [Source:HGNC Symbol;Acc:HGNC:16852]	protein_coding
ENSG00000228925	46899275	46908678	2	AC016722.2	novel transcript, antisense to MCFD2	antisense
ENSG00000180398	46901870	46941855	2	MCFD2	multiple coagulation factor deficiency 2 [Source:HGNC Symbol;Acc:HGNC:18451]	protein_coding
ENSG00000068724	46916157	47076137	2	TTC7A	tetratricopeptide repeat domain 7A [Source:HGNC Symbol;Acc:HGNC:19750]	protein_coding
ENSG00000273269	47065941	47176511	2	AC073283.3	novel transcript	protein_coding
ENSG00000143933	47160083	47176601	2	CALM2	calmodulin 2 [Source:HGNC Symbol;Acc:HGNC:1445]	protein_coding
ENSG00000236824	47335315	47335514	2	BCYRN1	brain cytoplasmic RNA 1 [Source:HGNC Symbol;Acc:HGNC:1022]	scRNA
ENSG00000119888	47345158	47387601	2	EPCAM	epithelial cell adhesion molecule [Source:HGNC Symbol;Acc:HGNC:11529]	protein_coding
ENSG00000095002	47402969	47663146	2	MSH2	mutS homolog 2 [Source:HGNC Symbol;Acc:HGNC:7325]	protein_coding
ENSG00000116062	47695530	47810101	2	MSH6	mutS homolog 6 [Source:HGNC Symbol;Acc:HGNC:7329]	protein_coding
ENSG00000138081	47789316	47905793	2	FBXO11	F-box protein 11 [Source:HGNC Symbol;Acc:HGNC:13590]	protein_coding
ENSG00000233230	47905678	47907810	2	AC079807.1	novel transcript	antisense
ENSG00000170802	48314637	48379295	2	FOXN2	forkhead box N2 [Source:HGNC Symbol;Acc:HGNC:5281]	protein_coding
ENSG00000272663	48440043	48440597	2	AC093635.1	novel transcript	lincRNA
ENSG00000162869	48440598	48515391	2	PPP1R21	protein phosphatase 1 regulatory subunit 21 [Source:HGNC Symbol;Acc:HGNC:30595]	protein_coding
ENSG00000179915	49918503	51225575	2	NRXN1	neurexin 1 [Source:HGNC Symbol;Acc:HGNC:8008]	protein_coding
ENSG00000115239	53532672	53787610	2	ASB3	ankyrin repeat and SOCS box containing 3 [Source:HGNC Symbol;Acc:HGNC:16013]	protein_coding
ENSG00000270898	53670293	53860160	2	GPR75-ASB3	GPR75-ASB3 readthrough [Source:HGNC Symbol;Acc:HGNC:40043]	protein_coding
ENSG00000143942	53767804	53775196	2	CHAC2	ChaC cation transport regulator homolog 2 [Source:HGNC Symbol;Acc:HGNC:32363]	protein_coding
ENSG00000068912	53787044	53818819	2	ERLEC1	endoplasmic reticulum lectin 1 [Source:HGNC Symbol;Acc:HGNC:25222]	protein_coding
ENSG00000265452	53849122	53849205	2	MIR3682	microRNA 3682 [Source:HGNC Symbol;Acc:HGNC:38916]	miRNA
ENSG00000068878	53864069	53970993	2	PSME4	proteasome activator subunit 4 [Source:HGNC Symbol;Acc:HGNC:20635]	protein_coding
ENSG00000170634	53970838	54305300	2	ACYP2	acylphosphatase 2 [Source:HGNC Symbol;Acc:HGNC:180]	protein_coding
ENSG00000115306	54456317	54671446	2	SPTBN1	spectrin beta, non-erythrocytic 1 [Source:HGNC Symbol;Acc:HGNC:11275]	protein_coding
ENSG00000238018	54661011	54680045	2	AC093110.1	novel transcript, antisense to SPTBN1	antisense
ENSG00000214595	54723499	54972025	2	EML6	EMAP like 6 [Source:HGNC Symbol;Acc:HGNC:35412]	protein_coding
ENSG00000115310	54972187	55112621	2	RTN4	reticulon 4 [Source:HGNC Symbol;Acc:HGNC:14085]	protein_coding
ENSG00000162994	55172547	55232563	2	CLHC1	clathrin heavy chain linker domain containing 1 [Source:HGNC Symbol;Acc:HGNC:26453]	protein_coding
ENSG00000143947	55231903	55235853	2	RPS27A	ribosomal protein S27a [Source:HGNC Symbol;Acc:HGNC:10417]	protein_coding
ENSG00000085760	55236595	55269347	2	MTIF2	mitochondrial translational initiation factor 2 [Source:HGNC Symbol;Acc:HGNC:7441]	protein_coding
ENSG00000162997	55282319	55284522	2	PRORSD1P	prolyl-tRNA synthetase associated domain containing 1, pseudogene [Source:HGNC Symbol;Acc:HGNC:34379]	transcribed_unitary_pseudogene
ENSG00000240401	55282350	55346049	2	AC012358.3	novel transcript, antisense to CCDC88A	antisense
ENSG00000115355	55287842	55419895	2	CCDC88A	coiled-coil domain containing 88A [Source:HGNC Symbol;Acc:HGNC:25523]	protein_coding
ENSG00000163001	55519604	55545879	2	CFAP36	cilia and flagella associated protein 36 [Source:HGNC Symbol;Acc:HGNC:30540]	protein_coding
ENSG00000275052	55547292	55618880	2	PPP4R3B	protein phosphatase 4 regulatory subunit 3B [Source:HGNC Symbol;Acc:HGNC:29267]	protein_coding
ENSG00000272606	55617909	55618373	2	AC015982.1	novel transcript	antisense
ENSG00000138035	55634061	55693863	2	PNPT1	polyribonucleotide nucleotidyltransferase 1 [Source:HGNC Symbol;Acc:HGNC:23166]	protein_coding
ENSG00000028116	57907629	58159920	2	VRK2	VRK serine/threonine kinase 2 [Source:HGNC Symbol;Acc:HGNC:12719]	protein_coding
ENSG00000115392	58159243	58241372	2	FANCL	FA complementation group L [Source:HGNC Symbol;Acc:HGNC:20748]	protein_coding
ENSG00000233426	58251440	58252525	2	EIF3FP3	eukaryotic translation initiation factor 3 subunit F pseudogene 3 [Source:HGNC Symbol;Acc:HGNC:37625]	processed_pseudogene
ENSG00000233723	58427799	59063766	2	LINC01122	long intergenic non-protein coding RNA 1122 [Source:HGNC Symbol;Acc:HGNC:49267]	lincRNA
ENSG00000231043	58460292	58462032	2	AC007238.1	IK cytokine, down-regulator of HLA II (IK) pseudogene	processed_pseudogene
ENSG00000119866	60450520	60555154	2	BCL11A	BCL11A, BAF complex component [Source:HGNC Symbol;Acc:HGNC:13221]	protein_coding
ENSG00000115421	60756253	60802086	2	PAPOLG	poly(A) polymerase gamma [Source:HGNC Symbol;Acc:HGNC:14982]	protein_coding
ENSG00000162924	60881521	60931610	2	REL	REL proto-oncogene, NF-kB subunit [Source:HGNC Symbol;Acc:HGNC:9954]	protein_coding
ENSG00000267520	60925909	60931610	2	AC010733.2	novel transcript	3prime_overlapping_ncRNA
ENSG00000162927	60940222	61018259	2	PUS10	pseudouridine synthase 10 [Source:HGNC Symbol;Acc:HGNC:26505]	protein_coding
ENSG00000162928	61017225	61051990	2	PEX13	peroxisomal biogenesis factor 13 [Source:HGNC Symbol;Acc:HGNC:8855]	protein_coding
ENSG00000162929	61065871	61138034	2	KIAA1841	KIAA1841 [Source:HGNC Symbol;Acc:HGNC:29387]	protein_coding
ENSG00000212978	61141592	61144969	2	AC016747.1	novel transcript	processed_transcript
ENSG00000237651	61145068	61164829	2	C2orf74	chromosome 2 open reading frame 74 [Source:HGNC Symbol;Acc:HGNC:34439]	protein_coding
ENSG00000173209	61177418	61191203	2	AHSA2P	activator of HSP90 ATPase homolog 2, pseudogene [Source:HGNC Symbol;Acc:HGNC:20437]	transcribed_unitary_pseudogene
ENSG00000115464	61187463	61470769	2	USP34	ubiquitin specific peptidase 34 [Source:HGNC Symbol;Acc:HGNC:20066]	protein_coding
ENSG00000234624	61416887	61417197	2	AC016894.1	ribosomal protein L10-like (RPL10L) pseudogene	processed_pseudogene
ENSG00000270820	61471188	61484130	2	AC016727.1	novel transcript, antisense to XPO1	antisense
ENSG00000082898	61477849	61538626	2	XPO1	exportin 1 [Source:HGNC Symbol;Acc:HGNC:12825]	protein_coding
ENSG00000170264	61824848	61854143	2	FAM161A	FAM161A, centrosomal protein [Source:HGNC Symbol;Acc:HGNC:25808]	protein_coding
ENSG00000115484	61868085	61888671	2	CCT4	chaperonin containing TCP1 subunit 4 [Source:HGNC Symbol;Acc:HGNC:1617]	protein_coding
ENSG00000236498	61868432	61886082	2	AC107081.2	novel transcript	antisense
ENSG00000173163	61888724	62147247	2	COMMD1	copper metabolism domain containing 1 [Source:HGNC Symbol;Acc:HGNC:23024]	protein_coding
ENSG00000229839	62069447	62146881	2	AC018462.1	novel transcript	antisense
ENSG00000242735	62146413	62147153	2	RPSAP26	ribosomal protein SA pseudogene 26 [Source:HGNC Symbol;Acc:HGNC:36195]	processed_pseudogene
ENSG00000170340	62196115	62224731	2	B3GNT2	UDP-GlcNAc:betaGal beta-1,3-N-acetylglucosaminyltransferase 2 [Source:HGNC Symbol;Acc:HGNC:15629]	protein_coding
ENSG00000229503	62532583	62533059	2	AC092155.2	ribosomal protein L21 (RPL21) pseudogene	processed_pseudogene
ENSG00000115504	62673851	63046487	2	EHBP1	EH domain binding protein 1 [Source:HGNC Symbol;Acc:HGNC:29144]	protein_coding
ENSG00000226605	62826064	62858438	2	AC092567.1	novel transcript	antisense
ENSG00000231609	62957326	63048640	2	AC007098.1	novel transcript, antisense to EHBP1	antisense
ENSG00000143951	63119559	63827843	2	WDPCP	WD repeat containing planar cell polarity effector [Source:HGNC Symbol;Acc:HGNC:28027]	protein_coding
ENSG00000014641	63588609	63607197	2	MDH1	malate dehydrogenase 1 [Source:HGNC Symbol;Acc:HGNC:6970]	protein_coding
ENSG00000169764	63840940	63891562	2	UGP2	UDP-glucose pyrophosphorylase 2 [Source:HGNC Symbol;Acc:HGNC:12527]	protein_coding
ENSG00000143952	63892146	64019428	2	VPS54	VPS54, GARP complex subunit [Source:HGNC Symbol;Acc:HGNC:18652]	protein_coding
ENSG00000197329	64092652	64144420	2	PELI1	pellino E3 ubiquitin protein ligase 1 [Source:HGNC Symbol;Acc:HGNC:8827]	protein_coding
ENSG00000119844	64524305	64593005	2	AFTPH	aftiphilin [Source:HGNC Symbol;Acc:HGNC:25951]	protein_coding
ENSG00000279644	NA	NA	NA	NA	NA	NA
ENSG00000179833	64631621	64751005	2	SERTAD2	SERTA domain containing 2 [Source:HGNC Symbol;Acc:HGNC:30784]	protein_coding
ENSG00000226756	64644612	64646698	2	AC007365.1	novel transcript	lincRNA
ENSG00000115902	64988477	65023865	2	SLC1A4	solute carrier family 1 member 4 [Source:HGNC Symbol;Acc:HGNC:10942]	protein_coding
ENSG00000011523	65056366	65087004	2	CEP68	centrosomal protein 68 [Source:HGNC Symbol;Acc:HGNC:29076]	protein_coding
ENSG00000138069	65070696	65130331	2	RAB1A	RAB1A, member RAS oncogene family [Source:HGNC Symbol;Acc:HGNC:9758]	protein_coding
ENSG00000172974	65205108	65205988	2	AC007318.1	voltage-dependent anion channel 2 (VDAC2) pseudogene	processed_pseudogene
ENSG00000138071	65227753	65271253	2	ACTR2	ARP2 actin related protein 2 homolog [Source:HGNC Symbol;Acc:HGNC:169]	protein_coding
ENSG00000198369	65310851	65432637	2	SPRED2	sprouty related EVH1 domain containing 2 [Source:HGNC Symbol;Acc:HGNC:17722]	protein_coding
ENSG00000143995	66433452	66573869	2	MEIS1	Meis homeobox 1 [Source:HGNC Symbol;Acc:HGNC:7000]	protein_coding
ENSG00000230749	66439088	66441836	2	MEIS1-AS2	MEIS1 antisense RNA 2 [Source:HGNC Symbol;Acc:HGNC:40370]	antisense
ENSG00000143971	67397319	67412089	2	ETAA1	ETAA1, ATR kinase activator [Source:HGNC Symbol;Acc:HGNC:24648]	protein_coding
ENSG00000197223	68041130	68110948	2	C1D	C1D nuclear receptor corepressor [Source:HGNC Symbol;Acc:HGNC:29911]	protein_coding
ENSG00000273398	68131238	68261230	2	AC017083.3	novel transcript	protein_coding
ENSG00000115946	68157888	68176238	2	PNO1	partner of NOB1 homolog [Source:HGNC Symbol;Acc:HGNC:32790]	protein_coding
ENSG00000221823	68178857	68256237	2	PPP3R1	protein phosphatase 3 regulatory subunit B, alpha [Source:HGNC Symbol;Acc:HGNC:9317]	protein_coding
ENSG00000273064	68252870	68253848	2	AC017083.1	novel transcript	antisense
ENSG00000119865	68284171	68320051	2	CNRIP1	cannabinoid receptor interacting protein 1 [Source:HGNC Symbol;Acc:HGNC:24546]	protein_coding
ENSG00000115956	68365282	68397453	2	PLEK	pleckstrin [Source:HGNC Symbol;Acc:HGNC:9070]	protein_coding
ENSG00000163219	68679601	68826833	2	ARHGAP25	Rho GTPase activating protein 25 [Source:HGNC Symbol;Acc:HGNC:28951]	protein_coding
ENSG00000198380	69319769	69387254	2	GFPT1	glutamine--fructose-6-phosphate transaminase 1 [Source:HGNC Symbol;Acc:HGNC:4241]	protein_coding
ENSG00000169599	69395750	69437628	2	NFU1	NFU1 iron-sulfur cluster scaffold [Source:HGNC Symbol;Acc:HGNC:16287]	protein_coding
ENSG00000115977	69457997	69674349	2	AAK1	AP2 associated kinase 1 [Source:HGNC Symbol;Acc:HGNC:19679]	protein_coding
ENSG00000196975	69644425	69827112	2	ANXA4	annexin A4 [Source:HGNC Symbol;Acc:HGNC:542]	protein_coding
ENSG00000087338	69829660	69881384	2	GMCL1	germ cell-less, spermatogenesis associated 1 [Source:HGNC Symbol;Acc:HGNC:23843]	protein_coding
ENSG00000124380	69893956	69905575	2	SNRNP27	small nuclear ribonucleoprotein U4/U6.U5 subunit 27 [Source:HGNC Symbol;Acc:HGNC:30240]	protein_coding
ENSG00000059728	69897688	69942945	2	MXD1	MAX dimerization protein 1 [Source:HGNC Symbol;Acc:HGNC:6761]	protein_coding
ENSG00000179818	69962263	70103220	2	PCBP1-AS1	PCBP1 antisense RNA 1 [Source:HGNC Symbol;Acc:HGNC:42948]	processed_transcript
ENSG00000169564	70087454	70089203	2	PCBP1	poly(rC) binding protein 1 [Source:HGNC Symbol;Acc:HGNC:8647]	protein_coding
ENSG00000115998	70149880	70248615	2	C2orf42	chromosome 2 open reading frame 42 [Source:HGNC Symbol;Acc:HGNC:26056]	protein_coding
ENSG00000116001	70209444	70248660	2	TIA1	TIA1 cytotoxic granule associated RNA binding protein [Source:HGNC Symbol;Acc:HGNC:11802]	protein_coding
ENSG00000143977	70281362	70293740	2	SNRPG	small nuclear ribonucleoprotein polypeptide G [Source:HGNC Symbol;Acc:HGNC:11163]	protein_coding
ENSG00000035141	70295975	70302090	2	FAM136A	family with sequence similarity 136 member A [Source:HGNC Symbol;Acc:HGNC:25911]	protein_coding
ENSG00000233849	70301451	70302072	2	AC022201.2	novel transcript	antisense
ENSG00000144043	70985942	70994873	2	TEX261	testis expressed 261 [Source:HGNC Symbol;Acc:HGNC:30712]	protein_coding
ENSG00000124357	71064344	71079808	2	NAGK	N-acetylglucosamine kinase [Source:HGNC Symbol;Acc:HGNC:17174]	protein_coding
ENSG00000124370	71109684	71130239	2	MCEE	methylmalonyl-CoA epimerase [Source:HGNC Symbol;Acc:HGNC:16732]	protein_coding
ENSG00000124383	71130632	71150101	2	MPHOSPH10	M-phase phosphoprotein 10 [Source:HGNC Symbol;Acc:HGNC:7213]	protein_coding
ENSG00000075292	71276561	71435069	2	ZNF638	zinc finger protein 638 [Source:HGNC Symbol;Acc:HGNC:17894]	protein_coding
ENSG00000144040	72942036	73075619	2	SFXN5	sideroflexin 5 [Source:HGNC Symbol;Acc:HGNC:16073]	protein_coding
ENSG00000135631	73073382	73156721	2	RAB11FIP5	RAB11 family interacting protein 5 [Source:HGNC Symbol;Acc:HGNC:24845]	protein_coding
ENSG00000272702	73113018	73115907	2	AC010913.1	novel transcript	processed_transcript
ENSG00000135632	73214222	73227221	2	SMYD5	SMYD family member 5 [Source:HGNC Symbol;Acc:HGNC:16258]	protein_coding
ENSG00000135617	73228010	73233239	2	PRADC1	protease associated domain containing 1 [Source:HGNC Symbol;Acc:HGNC:16047]	protein_coding
ENSG00000135624	73233420	73253021	2	CCT7	chaperonin containing TCP1 subunit 7 [Source:HGNC Symbol;Acc:HGNC:1622]	protein_coding
ENSG00000163013	73254682	73284431	2	FBXO41	F-box protein 41 [Source:HGNC Symbol;Acc:HGNC:29409]	protein_coding
ENSG00000116127	73385758	73625166	2	ALMS1	ALMS1, centrosome and basal body associated protein [Source:HGNC Symbol;Acc:HGNC:428]	protein_coding
ENSG00000144034	73729104	73737400	2	TPRKB	TP53RK binding protein [Source:HGNC Symbol;Acc:HGNC:24259]	protein_coding
ENSG00000144048	73762184	73780157	2	DUSP11	dual specificity phosphatase 11 [Source:HGNC Symbol;Acc:HGNC:3066]	protein_coding
ENSG00000124356	73828916	73873659	2	STAMBP	STAM binding protein [Source:HGNC Symbol;Acc:HGNC:16950]	protein_coding
ENSG00000114956	73926826	73958961	2	DGUOK	deoxyguanosine kinase [Source:HGNC Symbol;Acc:HGNC:2858]	protein_coding
ENSG00000237883	73947642	73981441	2	DGUOK-AS1	DGUOK antisense RNA 1 [Source:HGNC Symbol;Acc:HGNC:43441]	antisense
ENSG00000187605	73986404	74108176	2	TET3	tet methylcytosine dioxygenase 3 [Source:HGNC Symbol;Acc:HGNC:28313]	protein_coding
ENSG00000163170	74135400	74147912	2	BOLA3	bolA family member 3 [Source:HGNC Symbol;Acc:HGNC:24415]	protein_coding
ENSG00000225439	74148009	74150061	2	BOLA3-AS1	BOLA3 divergent transcript [Source:HGNC Symbol;Acc:HGNC:42922]	antisense
ENSG00000114978	74152528	74178898	2	MOB1A	MOB kinase activator 1A [Source:HGNC Symbol;Acc:HGNC:16015]	protein_coding
ENSG00000279070	74196698	74198560	2	AC073263.2	novel transcript	lincRNA
ENSG00000065911	74198610	74217565	2	MTHFD2	methylenetetrahydrofolate dehydrogenase (NADP+ dependent) 2, methenyltetrahydrofolate cyclohydrolase [Source:HGNC Symbol;Acc:HGNC:7434]	protein_coding
ENSG00000264324	74211604	74363377	2	AC006030.1	artifact	protein_coding
ENSG00000188687	74216242	74343414	2	SLC4A5	solute carrier family 4 member 5 [Source:HGNC Symbol;Acc:HGNC:18168]	protein_coding
ENSG00000204843	74361154	74392087	2	DCTN1	dynactin subunit 1 [Source:HGNC Symbol;Acc:HGNC:2711]	protein_coding
ENSG00000159239	74393836	74421662	2	AC005041.1	novel transcript	protein_coding
ENSG00000005448	74421678	74425755	2	WDR54	WD repeat domain 54 [Source:HGNC Symbol;Acc:HGNC:25770]	protein_coding
ENSG00000115274	74455087	74457944	2	INO80B	INO80 complex subunit B [Source:HGNC Symbol;Acc:HGNC:13324]	protein_coding
ENSG00000274049	74455088	74460884	2	INO80B-WBP1	INO80B-WBP1 readthrough (NMD candidate) [Source:HGNC Symbol;Acc:HGNC:49199]	protein_coding
ENSG00000239779	74458400	74460891	2	WBP1	WW domain binding protein 1 [Source:HGNC Symbol;Acc:HGNC:12737]	protein_coding
ENSG00000115275	74461057	74465410	2	MOGS	mannosyl-oligosaccharide glucosidase [Source:HGNC Symbol;Acc:HGNC:24862]	protein_coding
ENSG00000204822	74471982	74472687	2	MRPL53	mitochondrial ribosomal protein L53 [Source:HGNC Symbol;Acc:HGNC:16684]	protein_coding
ENSG00000135637	74471986	74483408	2	CCDC142	coiled-coil domain containing 142 [Source:HGNC Symbol;Acc:HGNC:25889]	protein_coding
ENSG00000115282	74483073	74494886	2	TTC31	tetratricopeptide repeat domain 31 [Source:HGNC Symbol;Acc:HGNC:25759]	protein_coding
ENSG00000115289	74505043	74507695	2	PCGF1	polycomb group ring finger 1 [Source:HGNC Symbol;Acc:HGNC:17615]	protein_coding
ENSG00000115307	74526645	74529760	2	AUP1	AUP1, lipid droplet regulating VLDL assembly factor [Source:HGNC Symbol;Acc:HGNC:891]	protein_coding
ENSG00000115317	74529377	74533348	2	HTRA2	HtrA serine peptidase 2 [Source:HGNC Symbol;Acc:HGNC:14348]	protein_coding
ENSG00000115318	74532258	74555690	2	LOXL3	lysyl oxidase like 3 [Source:HGNC Symbol;Acc:HGNC:13869]	protein_coding
ENSG00000115325	74549026	74557554	2	DOK1	docking protein 1 [Source:HGNC Symbol;Acc:HGNC:2990]	protein_coding
ENSG00000159399	74833981	74893359	2	HK2	hexokinase 2 [Source:HGNC Symbol;Acc:HGNC:4923]	protein_coding
ENSG00000204792	74918148	74938418	2	LINC01291	long intergenic non-protein coding RNA 1291 [Source:HGNC Symbol;Acc:HGNC:50358]	lincRNA
ENSG00000115350	74958492	74970128	2	POLE4	DNA polymerase epsilon 4, accessory subunit [Source:HGNC Symbol;Acc:HGNC:18755]	protein_coding
ENSG00000115364	75646783	75690851	2	MRPL19	mitochondrial ribosomal protein L19 [Source:HGNC Symbol;Acc:HGNC:14052]	protein_coding
ENSG00000005436	75652000	75710989	2	GCFC2	GC-rich sequence DNA-binding factor 2 [Source:HGNC Symbol;Acc:HGNC:1317]	protein_coding
ENSG00000271452	75669989	75670454	2	AC005034.5	novel transcript, sense intronic to MRPL19	sense_intronic
ENSG00000163541	84423528	84460045	2	SUCLG1	succinate-CoA ligase alpha subunit [Source:HGNC Symbol;Acc:HGNC:11449]	protein_coding
ENSG00000115423	84516455	84819589	2	DNAH6	dynein axonemal heavy chain 6 [Source:HGNC Symbol;Acc:HGNC:2951]	protein_coding
ENSG00000235847	84777259	84778223	2	LDHAP7	lactate dehydrogenase A pseudogene 7 [Source:HGNC Symbol;Acc:HGNC:23144]	processed_pseudogene
ENSG00000186854	84821650	84907008	2	TRABD2A	TraB domain containing 2A [Source:HGNC Symbol;Acc:HGNC:27013]	protein_coding
ENSG00000034510	84905656	84906671	2	TMSB10	thymosin beta 10 [Source:HGNC Symbol;Acc:HGNC:11879]	protein_coding
ENSG00000176407	84971093	85059472	2	KCMF1	potassium channel modulatory factor 1 [Source:HGNC Symbol;Acc:HGNC:20589]	protein_coding
ENSG00000152291	85318020	85328296	2	TGOLN2	trans-golgi network protein 2 [Source:HGNC Symbol;Acc:HGNC:15450]	protein_coding
ENSG00000042445	85341955	85354531	2	RETSAT	retinol saturase [Source:HGNC Symbol;Acc:HGNC:25991]	protein_coding
ENSG00000115459	85354394	85391752	2	ELMOD3	ELMO domain containing 3 [Source:HGNC Symbol;Acc:HGNC:26158]	protein_coding
ENSG00000042493	85394753	85418432	2	CAPG	capping actin protein, gelsolin like [Source:HGNC Symbol;Acc:HGNC:1474]	protein_coding
ENSG00000168906	85539168	85545281	2	MAT2A	methionine adenosyltransferase 2A [Source:HGNC Symbol;Acc:HGNC:6904]	protein_coding
ENSG00000115486	85544720	85561547	2	GGCX	gamma-glutamyl carboxylase [Source:HGNC Symbol;Acc:HGNC:4247]	protein_coding
ENSG00000118640	85561562	85582031	2	VAMP8	vesicle associated membrane protein 8 [Source:HGNC Symbol;Acc:HGNC:12647]	protein_coding
ENSG00000168899	85584431	85593406	2	VAMP5	vesicle associated membrane protein 5 [Source:HGNC Symbol;Acc:HGNC:12646]	protein_coding
ENSG00000168894	85595725	85597613	2	RNF181	ring finger protein 181 [Source:HGNC Symbol;Acc:HGNC:28037]	protein_coding
ENSG00000168890	85598547	85603196	2	TMEM150A	transmembrane protein 150A [Source:HGNC Symbol;Acc:HGNC:24677]	protein_coding
ENSG00000168883	85602856	85649283	2	USP39	ubiquitin specific peptidase 39 [Source:HGNC Symbol;Acc:HGNC:20071]	protein_coding
ENSG00000168887	85605254	85612066	2	C2orf68	chromosome 2 open reading frame 68 [Source:HGNC Symbol;Acc:HGNC:34353]	protein_coding
ENSG00000115525	85837120	85905199	2	ST3GAL5	ST3 beta-galactoside alpha-2,3-sialyltransferase 5 [Source:HGNC Symbol;Acc:HGNC:10872]	protein_coding
ENSG00000068654	86020216	86106155	2	POLR1A	RNA polymerase I subunit A [Source:HGNC Symbol;Acc:HGNC:17264]	protein_coding
ENSG00000132300	86106223	86142157	2	PTCD3	pentatricopeptide repeat domain 3 [Source:HGNC Symbol;Acc:HGNC:24717]	protein_coding
ENSG00000132305	86143932	86195770	2	IMMT	inner membrane mitochondrial protein [Source:HGNC Symbol;Acc:HGNC:6047]	protein_coding
ENSG00000273080	86195590	86196049	2	AC009309.1	novel transcript, antisense to IMMT	antisense
ENSG00000132313	86199355	86213790	2	MRPL35	mitochondrial ribosomal protein L35 [Source:HGNC Symbol;Acc:HGNC:14489]	protein_coding
ENSG00000115548	86440647	86492716	2	KDM3A	lysine demethylase 3A [Source:HGNC Symbol;Acc:HGNC:20815]	protein_coding
ENSG00000115561	86503430	86563479	2	CHMP3	charged multivesicular body protein 3 [Source:HGNC Symbol;Acc:HGNC:29865]	protein_coding
ENSG00000249884	86505668	86721122	2	RNF103-CHMP3	RNF103-CHMP3 readthrough [Source:HGNC Symbol;Acc:HGNC:38847]	protein_coding
ENSG00000228363	86562070	86618766	2	AC015971.1	novel transcript	antisense
ENSG00000239305	86603398	86623866	2	RNF103	ring finger protein 103 [Source:HGNC Symbol;Acc:HGNC:12859]	protein_coding
ENSG00000153561	86720291	86778041	2	RMND5A	required for meiotic nuclear division 5 homolog A [Source:HGNC Symbol;Acc:HGNC:25850]	protein_coding
ENSG00000231259	87031815	87052992	2	AC125232.1	anaphase promoting complex subunit 1 (ANAPC1) pseudogene	unprocessed_pseudogene
ENSG00000280721	87439523	87459044	2	LINC01943	long intergenic non-protein coding RNA 1943 [Source:HGNC Symbol;Acc:HGNC:52767]	lincRNA
ENSG00000222041	87454781	87636740	2	CYTOR	cytoskeleton regulator RNA [Source:HGNC Symbol;Acc:HGNC:28717]	lincRNA
ENSG00000222724	88016354	88016547	2	RNU2-63P	RNA, U2 small nuclear 63, pseudogene [Source:HGNC Symbol;Acc:HGNC:48556]	snRNA
ENSG00000172086	88027205	88055783	2	KRCC1	lysine rich coiled-coil 1 [Source:HGNC Symbol;Acc:HGNC:28039]	protein_coding
ENSG00000275955	NA	NA	NA	NA	NA	NA
ENSG00000172071	88556740	88627464	2	EIF2AK3	eukaryotic translation initiation factor 2 alpha kinase 3 [Source:HGNC Symbol;Acc:HGNC:3255]	protein_coding
ENSG00000234028	88627539	88631821	2	EIF2AK3-DT	EIF2AK3 divergent transcript [Source:HGNC Symbol;Acc:HGNC:54066]	antisense
ENSG00000153574	88691673	88750929	2	RPIA	ribose 5-phosphate isomerase A [Source:HGNC Symbol;Acc:HGNC:10297]	protein_coding
ENSG00000230006	88765807	88806612	2	ANKRD36BP2	ankyrin repeat domain 36B pseudogene 2 [Source:HGNC Symbol;Acc:HGNC:33607]	transcribed_unprocessed_pseudogene
ENSG00000143429	91617160	91659972	2	LSP1P4	LSP1 pseudogene 4 [Source:HGNC Symbol;Acc:HGNC:53915]	transcribed_unprocessed_pseudogene
ENSG00000172005	95025677	95053992	2	MAL	mal, T cell differentiation protein [Source:HGNC Symbol;Acc:HGNC:6817]	protein_coding
ENSG00000144029	95085369	95149434	2	MRPS5	mitochondrial ribosomal protein S5 [Source:HGNC Symbol;Acc:HGNC:14498]	protein_coding
ENSG00000144026	95145000	95165413	2	ZNF514	zinc finger protein 514 [Source:HGNC Symbol;Acc:HGNC:25894]	protein_coding
ENSG00000115042	95402708	95416616	2	FAHD2A	fumarylacetoacetate hydrolase domain containing 2A [Source:HGNC Symbol;Acc:HGNC:24252]	protein_coding
ENSG00000232931	95807118	95816215	2	LINC00342	long intergenic non-protein coding RNA 342 [Source:HGNC Symbol;Acc:HGNC:42470]	lincRNA
ENSG00000174501	95836919	95991831	2	ANKRD36C	ankyrin repeat domain 36C [Source:HGNC Symbol;Acc:HGNC:32946]	protein_coding
ENSG00000231584	96010551	96023380	2	FAHD2CP	fumarylacetoacetate hydrolase domain containing 2C, pseudogene [Source:HGNC Symbol;Acc:HGNC:44135]	transcribed_unprocessed_pseudogene
ENSG00000186281	96021946	96039451	2	GPAT2	glycerol-3-phosphate acyltransferase 2, mitochondrial [Source:HGNC Symbol;Acc:HGNC:27168]	protein_coding
ENSG00000158050	96143169	96145440	2	DUSP2	dual specificity phosphatase 2 [Source:HGNC Symbol;Acc:HGNC:3068]	protein_coding
ENSG00000084090	96184859	96208825	2	STARD7	StAR related lipid transfer domain containing 7 [Source:HGNC Symbol;Acc:HGNC:18063]	protein_coding
ENSG00000204685	96208416	96242621	2	STARD7-AS1	STARD7 antisense RNA 1 [Source:HGNC Symbol;Acc:HGNC:40827]	processed_transcript
ENSG00000144021	96266132	96273349	2	CIAO1	cytosolic iron-sulfur assembly component 1 [Source:HGNC Symbol;Acc:HGNC:14280]	protein_coding
ENSG00000144028	96274338	96321271	2	SNRNP200	small nuclear ribonucleoprotein U5 subunit 200 [Source:HGNC Symbol;Acc:HGNC:30859]	protein_coding
ENSG00000198885	96325331	96330517	2	ITPRIPL1	ITPRIP like 1 [Source:HGNC Symbol;Acc:HGNC:29371]	protein_coding
ENSG00000121152	96335766	96377091	2	NCAPH	non-SMC condensin I complex subunit H [Source:HGNC Symbol;Acc:HGNC:1112]	protein_coding
ENSG00000196843	96536743	96552634	2	ARID5A	AT-rich interaction domain 5A [Source:HGNC Symbol;Acc:HGNC:17361]	protein_coding
ENSG00000114982	96593170	96642787	2	KANSL3	KAT8 regulatory NSL complex subunit 3 [Source:HGNC Symbol;Acc:HGNC:25473]	protein_coding
ENSG00000249715	96642737	96704887	2	FER1L5	fer-1 like family member 5 [Source:HGNC Symbol;Acc:HGNC:19044]	protein_coding
ENSG00000158158	96760902	96811874	2	CNNM4	cyclin and CBS domain divalent metal cation transport mediator 4 [Source:HGNC Symbol;Acc:HGNC:105]	protein_coding
ENSG00000168763	96816245	96835382	2	CNNM3	cyclin and CBS domain divalent metal cation transport mediator 3 [Source:HGNC Symbol;Acc:HGNC:104]	protein_coding
ENSG00000163126	96824526	96857934	2	ANKRD23	ankyrin repeat domain 23 [Source:HGNC Symbol;Acc:HGNC:24470]	protein_coding
ENSG00000213337	96836611	96858016	2	ANKRD39	ankyrin repeat domain 39 [Source:HGNC Symbol;Acc:HGNC:28640]	protein_coding
ENSG00000168758	96859718	96870757	2	SEMA4C	semaphorin 4C [Source:HGNC Symbol;Acc:HGNC:10731]	protein_coding
ENSG00000168754	96875882	96986580	2	FAM178B	family with sequence similarity 178 member B [Source:HGNC Symbol;Acc:HGNC:28036]	protein_coding
ENSG00000144199	97083583	97094882	2	FAHD2B	fumarylacetoacetate hydrolase domain containing 2B [Source:HGNC Symbol;Acc:HGNC:25318]	protein_coding
ENSG00000135976	97113218	97264434	2	ANKRD36	ankyrin repeat domain 36 [Source:HGNC Symbol;Acc:HGNC:24079]	protein_coding
ENSG00000230606	97416165	97433527	2	AC092683.1	novel transcript	lincRNA
ENSG00000196912	97492663	97589965	2	ANKRD36B	ankyrin repeat domain 36B [Source:HGNC Symbol;Acc:HGNC:29333]	protein_coding
ENSG00000135940	97646040	97648383	2	COX5B	cytochrome c oxidase subunit 5B [Source:HGNC Symbol;Acc:HGNC:2269]	protein_coding
ENSG00000115073	97655963	97664107	2	ACTR1B	ARP1 actin related protein 1 homolog B [Source:HGNC Symbol;Acc:HGNC:168]	protein_coding
ENSG00000228486	97664217	97703064	2	C2orf92	chromosome 2 open reading frame 92 [Source:HGNC Symbol;Acc:HGNC:49272]	protein_coding
ENSG00000115085	97713560	97739862	2	ZAP70	zeta chain of T cell receptor associated protein kinase 70 [Source:HGNC Symbol;Acc:HGNC:12858]	protein_coding
ENSG00000075568	97756333	97995948	2	TMEM131	transmembrane protein 131 [Source:HGNC Symbol;Acc:HGNC:30366]	protein_coding
ENSG00000040933	98444854	98594390	2	INPP4A	inositol polyphosphate-4-phosphatase type I A [Source:HGNC Symbol;Acc:HGNC:6074]	protein_coding
ENSG00000183513	98599314	98608515	2	COA5	cytochrome c oxidase assembly factor 5 [Source:HGNC Symbol;Acc:HGNC:33848]	protein_coding
ENSG00000115446	98608579	98618515	2	UNC50	unc-50 inner nuclear membrane RNA binding protein [Source:HGNC Symbol;Acc:HGNC:16046]	protein_coding
ENSG00000071073	98619106	98731132	2	MGAT4A	alpha-1,3-mannosyl-glycoprotein 4-beta-N-acetylglucosaminyltransferase A [Source:HGNC Symbol;Acc:HGNC:7047]	protein_coding
ENSG00000135951	98997261	99154964	2	TSGA10	testis specific 10 [Source:HGNC Symbol;Acc:HGNC:14927]	protein_coding
ENSG00000273045	99141485	99151487	2	C2orf15	chromosome 2 open reading frame 15 [Source:HGNC Symbol;Acc:HGNC:28436]	protein_coding
ENSG00000241962	99141485	99322741	2	AC079447.1	novel protein, C2orf15-MRPL30-novel lincRNA readthrough	protein_coding
ENSG00000144182	99154955	99163157	2	LIPT1	lipoyltransferase 1 [Source:HGNC Symbol;Acc:HGNC:29569]	protein_coding
ENSG00000273155	99154998	99195298	2	AC092587.1	novel LIPT1-MRPL30 readthrough	protein_coding
ENSG00000158411	99161427	99181058	2	MITD1	microtubule interacting and trafficking domain containing 1 [Source:HGNC Symbol;Acc:HGNC:25207]	protein_coding
ENSG00000185414	99181152	99199561	2	MRPL30	mitochondrial ribosomal protein L30 [Source:HGNC Symbol;Acc:HGNC:14036]	protein_coding
ENSG00000115514	99318982	99340702	2	TXNDC9	thioredoxin domain containing 9 [Source:HGNC Symbol;Acc:HGNC:24110]	protein_coding
ENSG00000158417	99337371	99401326	2	EIF5B	eukaryotic translation initiation factor 5B [Source:HGNC Symbol;Acc:HGNC:30793]	protein_coding
ENSG00000135945	99400475	99490035	2	REV1	REV1, DNA directed polymerase [Source:HGNC Symbol;Acc:HGNC:14060]	protein_coding
ENSG00000144218	99545419	100142739	2	AFF3	AF4/FMR2 family member 3 [Source:HGNC Symbol;Acc:HGNC:6473]	protein_coding
ENSG00000230393	100104919	100107504	2	AC092667.1	novel transcript	antisense
ENSG00000115526	100391860	100417668	2	CHST10	carbohydrate sulfotransferase 10 [Source:HGNC Symbol;Acc:HGNC:19650]	protein_coding
ENSG00000115539	100562993	100576739	2	PDCL3	phosducin like 3 [Source:HGNC Symbol;Acc:HGNC:28860]	protein_coding
ENSG00000071082	101002229	101024032	2	RPL31	ribosomal protein L31 [Source:HGNC Symbol;Acc:HGNC:10334]	protein_coding
ENSG00000158435	101252886	101270316	2	CNOT11	CCR4-NOT transcription complex subunit 11 [Source:HGNC Symbol;Acc:HGNC:25217]	protein_coding
ENSG00000163162	101271219	101308701	2	RNF149	ring finger protein 149 [Source:HGNC Symbol;Acc:HGNC:23137]	protein_coding
ENSG00000212283	101272936	101273049	2	SNORD89	small nucleolar RNA, C/D box 89 [Source:HGNC Symbol;Acc:HGNC:32750]	snoRNA
ENSG00000196460	101397359	101475112	2	RFX8	RFX family member 8, lacking RFX DNA binding domain [Source:HGNC Symbol;Acc:HGNC:37253]	protein_coding
ENSG00000071054	101696850	101894689	2	MAP4K4	mitogen-activated protein kinase kinase kinase kinase 4 [Source:HGNC Symbol;Acc:HGNC:6866]	protein_coding
ENSG00000115602	102311502	102352037	2	IL1RL1	interleukin 1 receptor like 1 [Source:HGNC Symbol;Acc:HGNC:5998]	protein_coding
ENSG00000115604	102311529	102398775	2	IL18R1	interleukin 18 receptor 1 [Source:HGNC Symbol;Acc:HGNC:5988]	protein_coding
ENSG00000170417	102736905	103019900	2	TMEM182	transmembrane protein 182 [Source:HGNC Symbol;Acc:HGNC:26391]	protein_coding
ENSG00000135972	105038069	105099960	2	MRPS9	mitochondrial ribosomal protein S9 [Source:HGNC Symbol;Acc:HGNC:14501]	protein_coding
ENSG00000231851	105097052	105102944	2	AC104655.1	novel transcript	antisense
ENSG00000135966	105264391	105329735	2	TGFBRAP1	transforming growth factor beta receptor associated protein 1 [Source:HGNC Symbol;Acc:HGNC:16836]	protein_coding
ENSG00000235319	105324210	105330529	2	AC012360.1	novel transcript	lincRNA
ENSG00000272994	105334027	105337475	2	AC012360.3	novel transcript	lincRNA
ENSG00000135974	105337532	105349211	2	C2orf49	chromosome 2 open reading frame 49 [Source:HGNC Symbol;Acc:HGNC:28772]	protein_coding
ENSG00000115641	105357712	105438513	2	FHL2	four and a half LIM domains 2 [Source:HGNC Symbol;Acc:HGNC:3703]	protein_coding
ENSG00000071051	105744912	105894274	2	NCK2	NCK adaptor protein 2 [Source:HGNC Symbol;Acc:HGNC:7665]	protein_coding
ENSG00000235522	105846534	105857177	2	AC010978.1	novel transcript	antisense
ENSG00000115652	106093303	106194339	2	UXS1	UDP-glucuronate decarboxylase 1 [Source:HGNC Symbol;Acc:HGNC:17729]	protein_coding
ENSG00000214199	106697331	106698676	2	EEF1A1P12	eukaryotic translation elongation factor 1 alpha 1 pseudogene 12 [Source:HGNC Symbol;Acc:HGNC:3195]	processed_pseudogene
ENSG00000230651	107823063	107826891	2	RGPD4-AS1	RGPD4 antisense RNA 1 (head to head) [Source:HGNC Symbol;Acc:HGNC:49273]	lincRNA
ENSG00000198075	108377911	108388989	2	SULT1C4	sulfotransferase family 1C member 4 [Source:HGNC Symbol;Acc:HGNC:11457]	protein_coding
ENSG00000135968	108448561	108509415	2	GCC2	GRIP and coiled-coil domain containing 2 [Source:HGNC Symbol;Acc:HGNC:23218]	protein_coding
ENSG00000214184	108507515	108534196	2	GCC2-AS1	GCC2 antisense RNA 1 [Source:HGNC Symbol;Acc:HGNC:28126]	antisense
ENSG00000169756	108534355	108687246	2	LIMS1	LIM zinc finger domain containing 1 [Source:HGNC Symbol;Acc:HGNC:6616]	protein_coding
ENSG00000153201	108719482	108785809	2	RANBP2	RAN binding protein 2 [Source:HGNC Symbol;Acc:HGNC:9848]	protein_coding
ENSG00000163006	108786757	108885477	2	CCDC138	coiled-coil domain containing 138 [Source:HGNC Symbol;Acc:HGNC:26531]	protein_coding
ENSG00000144061	110122311	110205066	2	NPHP1	nephrocystin 1 [Source:HGNC Symbol;Acc:HGNC:7905]	protein_coding
ENSG00000175701	110211529	110245420	2	MTLN	mitoregulin [Source:HGNC Symbol;Acc:HGNC:27339]	protein_coding
ENSG00000169679	110637698	110678114	2	BUB1	BUB1 mitotic checkpoint serine/threonine kinase [Source:HGNC Symbol;Acc:HGNC:1148]	protein_coding
ENSG00000172965	111036776	111523376	2	MIR4435-2HG	MIR4435-2 host gene [Source:HGNC Symbol;Acc:HGNC:35163]	lincRNA
ENSG00000153107	111611639	111884690	2	ANAPC1	anaphase promoting complex subunit 1 [Source:HGNC Symbol;Acc:HGNC:19988]	protein_coding
ENSG00000153208	111898479	112029561	2	MERTK	MER proto-oncogene, tyrosine kinase [Source:HGNC Symbol;Acc:HGNC:7027]	protein_coding
ENSG00000153214	112055269	112119318	2	TMEM87B	transmembrane protein 87B [Source:HGNC Symbol;Acc:HGNC:25913]	protein_coding
ENSG00000144161	112211529	112255136	2	ZC3H8	zinc finger CCCH-type containing 8 [Source:HGNC Symbol;Acc:HGNC:30941]	protein_coding
ENSG00000188177	112275597	112340063	2	ZC3H6	zinc finger CCCH-type containing 6 [Source:HGNC Symbol;Acc:HGNC:24762]	protein_coding
ENSG00000114999	112482156	112541739	2	TTL	tubulin tyrosine ligase [Source:HGNC Symbol;Acc:HGNC:21586]	protein_coding
ENSG00000125630	112541915	112577150	2	POLR1B	RNA polymerase I subunit B [Source:HGNC Symbol;Acc:HGNC:20454]	protein_coding
ENSG00000125611	112584240	112589275	2	CHCHD5	coiled-coil-helix-coiled-coil-helix domain containing 5 [Source:HGNC Symbol;Acc:HGNC:17840]	protein_coding
ENSG00000144136	112645939	112663825	2	SLC20A1	solute carrier family 20 member 1 [Source:HGNC Symbol;Acc:HGNC:10946]	protein_coding
ENSG00000144130	112721486	112742879	2	NT5DC4	5'-nucleotidase domain containing 4 [Source:HGNC Symbol;Acc:HGNC:27678]	protein_coding
ENSG00000169607	112736349	112764664	2	CKAP2L	cytoskeleton associated protein 2 like [Source:HGNC Symbol;Acc:HGNC:26877]	protein_coding
ENSG00000125538	112829751	112836903	2	IL1B	interleukin 1 beta [Source:HGNC Symbol;Acc:HGNC:5992]	protein_coding
ENSG00000125637	113157325	113209396	2	PSD4	pleckstrin and Sec7 domain containing 4 [Source:HGNC Symbol;Acc:HGNC:19096]	protein_coding
ENSG00000189223	113211522	113276581	2	PAX8-AS1	PAX8 antisense RNA 1 [Source:HGNC Symbol;Acc:HGNC:49271]	processed_transcript
ENSG00000125618	113215997	113278921	2	PAX8	paired box 8 [Source:HGNC Symbol;Acc:HGNC:8622]	protein_coding
ENSG00000274877	NA	NA	NA	NA	NA	NA
ENSG00000136682	113437691	113496189	2	CBWD2	COBW domain containing 2 [Source:HGNC Symbol;Acc:HGNC:17907]	protein_coding
ENSG00000144134	113627229	113643396	2	RABL2A	RAB, member of RAS oncogene family like 2A [Source:HGNC Symbol;Acc:HGNC:9799]	protein_coding
ENSG00000115084	113705011	113756693	2	SLC35F5	solute carrier family 35 member F5 [Source:HGNC Symbol;Acc:HGNC:23617]	protein_coding
ENSG00000270019	113888203	113889750	2	AC110769.2	novel transcript	lincRNA
ENSG00000115091	113889960	113962596	2	ACTR3	ARP3 actin related protein 3 homolog [Source:HGNC Symbol;Acc:HGNC:170]	protein_coding
ENSG00000175497	114442299	115845752	2	DPP10	dipeptidyl peptidase like 10 [Source:HGNC Symbol;Acc:HGNC:20823]	protein_coding
ENSG00000088205	117814691	117832377	2	DDX18	DEAD-box helicase 18 [Source:HGNC Symbol;Acc:HGNC:2741]	protein_coding
ENSG00000236255	117833937	117841658	2	AC009404.1	novel transcript	lincRNA
ENSG00000125633	117915478	118014133	2	CCDC93	coiled-coil domain containing 93 [Source:HGNC Symbol;Acc:HGNC:25611]	protein_coding
ENSG00000235066	117995397	118055033	2	AC009303.2	novel transcript, antisense to CCDC93	antisense
ENSG00000125629	118088452	118110997	2	INSIG2	insulin induced gene 2 [Source:HGNC Symbol;Acc:HGNC:20452]	protein_coding
ENSG00000186132	119302225	119366834	2	C2orf76	chromosome 2 open reading frame 76 [Source:HGNC Symbol;Acc:HGNC:27017]	protein_coding
ENSG00000155368	119366921	119372560	2	DBI	diazepam binding inhibitor, acyl-CoA binding protein [Source:HGNC Symbol;Acc:HGNC:2690]	protein_coding
ENSG00000144120	119679167	119686507	2	TMEM177	transmembrane protein 177 [Source:HGNC Symbol;Acc:HGNC:28143]	protein_coding
ENSG00000088179	119759922	119984899	2	PTPN4	protein tyrosine phosphatase, non-receptor type 4 [Source:HGNC Symbol;Acc:HGNC:9656]	protein_coding
ENSG00000226479	120217479	120223400	2	TMEM185B	transmembrane protein 185B [Source:HGNC Symbol;Acc:HGNC:18896]	protein_coding
ENSG00000144118	120240064	120294710	2	RALB	RAS like proto-oncogene B [Source:HGNC Symbol;Acc:HGNC:9840]	protein_coding
ENSG00000074054	121337776	121649587	2	CLASP1	cytoplasmic linker associated protein 1 [Source:HGNC Symbol;Acc:HGNC:17088]	protein_coding
ENSG00000264229	121530881	121531007	2	RNU4ATAC	RNA, U4atac small nuclear (U12-dependent splicing) [Source:HGNC Symbol;Acc:HGNC:34016]	snRNA
ENSG00000236859	121649650	121728481	2	NIFK-AS1	NIFK antisense RNA 1 [Source:HGNC Symbol;Acc:HGNC:27385]	antisense
ENSG00000155438	121726945	121736911	2	NIFK	nucleolar protein interacting with the FHA domain of MKI67 [Source:HGNC Symbol;Acc:HGNC:17838]	protein_coding
ENSG00000211460	121737103	121767853	2	TSN	translin [Source:HGNC Symbol;Acc:HGNC:12379]	protein_coding
ENSG00000136732	126656133	126696667	2	GYPC	glycophorin C (Gerbich blood group) [Source:HGNC Symbol;Acc:HGNC:4704]	protein_coding
ENSG00000136717	127048027	127107288	2	BIN1	bridging integrator 1 [Source:HGNC Symbol;Acc:HGNC:1052]	protein_coding
ENSG00000163161	127257290	127294176	2	ERCC3	ERCC excision repair 3, TFIIH core complex helicase subunit [Source:HGNC Symbol;Acc:HGNC:3435]	protein_coding
ENSG00000169967	127298730	127388465	2	MAP3K2	mitogen-activated protein kinase kinase kinase 2 [Source:HGNC Symbol;Acc:HGNC:6854]	protein_coding
ENSG00000236682	127389130	127400580	2	MAP3K2-DT	MAP3K2 divergent transcript [Source:HGNC Symbol;Acc:HGNC:54088]	lincRNA
ENSG00000115718	127418427	127429246	2	PROC	protein C, inactivator of coagulation factors Va and VIIIa [Source:HGNC Symbol;Acc:HGNC:9451]	protein_coding
ENSG00000163166	127436207	127526886	2	IWS1	IWS1, SUPT6H interacting protein [Source:HGNC Symbol;Acc:HGNC:25467]	protein_coding
ENSG00000231731	127455394	127514623	2	AC010976.1	novel transcript, antisense to IWS1	antisense
ENSG00000136709	127701027	127811187	2	WDR33	WD repeat domain 33 [Source:HGNC Symbol;Acc:HGNC:25651]	protein_coding
ENSG00000173349	127701508	127705242	2	SFT2D3	SFT2 domain containing 3 [Source:HGNC Symbol;Acc:HGNC:28767]	protein_coding
ENSG00000144231	127843553	127858155	2	POLR2D	RNA polymerase II subunit D [Source:HGNC Symbol;Acc:HGNC:9191]	protein_coding
ENSG00000244563	127846736	127847084	2	AC006011.1	ribosomal protein S26 (RPS26) pseudogene	processed_pseudogene
ENSG00000144233	127861630	127885922	2	AMMECR1L	AMMECR1 like [Source:HGNC Symbol;Acc:HGNC:28658]	protein_coding
ENSG00000272667	127886556	127887185	2	AC012306.2	novel transcript	lincRNA
[truncated: 12,944 more rows]

## Sheet: C
Ensembl ID	VAP-1-_1	VAP-1-_2	VAP-1-_3	VAP-1-_4	VAP-1+_1	VAP-1+_2	VAP-1+_3	VAP-1+_4
ENSG00000279457	461	29	68	113	349	46	39	34
ENSG00000225972	20	111	37	14166	291	92	38	22495
ENSG00000225630	5682	11525	4839	7926	2831	7865	5117	9381
ENSG00000237973	392	326	226	7720	528	156	360	6269
ENSG00000278791	25	28	49	1182	38	11	11	840
ENSG00000229344	48	118	125	84	48	86	94	135
ENSG00000240409	22	34	25	28	11	38	28	50
ENSG00000248527	17146	29337	22796	32326	13476	29799	22476	33722
ENSG00000198744	104	144	65	163	90	128	107	255
ENSG00000230092	89	30	2	164	62	34	25	183
ENSG00000228794	271	1	1	1	473	197	209	3
ENSG00000225880	153	5	35	48	18	0	3	37
ENSG00000187634	180	113	153	155	94	19	69	1
ENSG00000188976	1568	159	1879	754	552	23	112	3
ENSG00000188290	1664	213	302	44	661	325	525	3
ENSG00000187608	970	1079	2723	398	462	789	1174	278
ENSG00000217801	1239	241	288	6	1094	14	319	68
ENSG00000131591	1	5	3	2	779	4	141	702
ENSG00000205231	11	29	219	2	25	0	26	28
ENSG00000162571	11	173	196	2	25	1	29	31
ENSG00000186891	162	27	2	0	3	0	98	1
ENSG00000186827	0	127	5	1	167	225	74	5
ENSG00000078808	1009	1097	936	38	58	1766	1385	16
ENSG00000176022	7	427	984	4	369	2	378	6
ENSG00000160087	521	903	531	1061	398	2183	1157	433
ENSG00000162572	61	1	29	1	165	396	0	61
ENSG00000131584	552	8	314	4	1368	14	126	306
ENSG00000169972	369	102	1646	70	392	853	349	9
ENSG00000127054	1593	803	1103	1592	717	639	1236	25
ENSG00000224051	15	184	1	342	249	4	1	1
ENSG00000169962	13	26	48	2	17	1	10	16
ENSG00000107404	12	360	171	9	43	3	116	1
ENSG00000175756	2404	3338	2250	2586	2783	2421	2034	2531
ENSG00000221978	928	720	1964	2487	2754	41	2276	1407
ENSG00000224870	488	431	710	953	222	1176	524	446
ENSG00000242485	1441	1524	3297	1398	623	3517	2152	1394
ENSG00000225285	1	0	85	2	99	1	105	0
ENSG00000160072	5	59	9	180	355	158	66	363
ENSG00000197785	186	301	202	6	21	528	350	3
ENSG00000160075	6728	3430	5505	4218	2458	3313	4270	1200
ENSG00000215014	210	2	258	89	1	1	45	216
ENSG00000228594	417	2	63	1	0	1	258	56
ENSG00000272106	502	102	73	924	941	32	193	352
ENSG00000197530	258	343	417	586	514	405	219	389
ENSG00000248333	463	97	382	54	407	385	402	225
ENSG00000272004	40	1	123	0	31	1	39	68
ENSG00000189339	101	26	163	98	98	36	124	91
ENSG00000008128	485	1	129	1	212	133	305	172
ENSG00000268575	305	11	237	1	122	168	250	136
ENSG00000215790	1	3	248	0	37	0	5	24
ENSG00000008130	332	4	412	4	899	50	209	183
ENSG00000078369	6107	2182	2345	2200	4133	3329	3549	1274
ENSG00000067606	319	109	365	340	34	8	1117	19
ENSG00000162585	3141	3159	1757	2020	2120	1551	2480	684
ENSG00000157933	471	22	73	573	1104	83	244	438
ENSG00000116151	165	58	19	101	9	445	18	0
ENSG00000157916	1393	1547	1692	1927	2134	2369	2291	2073
ENSG00000157911	15	187	974	7	63	824	377	0
ENSG00000157881	576	7	8	15	13	245	63	3
ENSG00000238164	30	0	5	1	23	147	80	7
ENSG00000157873	297	75	1057	206	174	1005	376	511
ENSG00000157870	137	219	0	12	0	15	198	299
ENSG00000142606	63	346	1	13	1	6	44	127
ENSG00000177133	385	259	3	3	321	78	26	0
ENSG00000142611	0	75	5	4	172	18	329	15
ENSG00000162591	71	132	10	75	10	821	61	13
ENSG00000158109	199	0	1	0	153	0	521	7
ENSG00000116213	406	82	1276	40	50	402	495	38
ENSG00000227372	1	4	3	11	161	245	116	1
ENSG00000235169	6	177	102	3	0	779	126	1
ENSG00000130764	377	1482	4	5	2	168	335	916
ENSG00000116198	208	17	15	1865	9	115	675	5
ENSG00000198912	147	2183	2	672	528	6	9	929
ENSG00000131697	1	73	72	21	317	190	25	99
ENSG00000069424	894	1117	764	395	1462	285	161	214
ENSG00000116251	3515	2964	2884	1159	3674	6420	3229	1065
ENSG00000158286	1	31	3	3	0	70	38	121
ENSG00000116237	1	1031	2	11	5	614	508	9
ENSG00000097021	1406	1752	1503	1231	382	886	947	2283
ENSG00000187017	5	1	3	1	100	1	89	14
ENSG00000215788	5	1	3	5	131	1	281	8
ENSG00000162408	510	9	114	5	76	201	1477	20
ENSG00000204859	1102	6	36	18	32	204	699	81
ENSG00000162413	31	0	31	12	29	302	31	13
ENSG00000041988	214	1235	3	4	144	147	1198	1079
ENSG00000007923	787	1037	3	74	9	165	607	728
ENSG00000171735	9035	2683	3639	7201	4456	2753	3595	3775
ENSG00000049245	1687	1514	1061	2518	2608	2445	1044	989
ENSG00000049246	2	0	2	1	471	0	65	32
ENSG00000116288	9216	11752	8856	11534	8746	9443	9973	3697
ENSG00000116285	1	1	1	3	24	11	136	4
ENSG00000142599	1351	668	453	297	1235	1015	746	863
ENSG00000074800	53029	37981	49307	43328	40470	29882	48323	18762
ENSG00000230679	2	162	317	492	25	690	57	5
ENSG00000142583	803	46	231	6	6	184	8	0
ENSG00000049239	38	39	11	156	511	226	108	43
ENSG00000171621	193	0	0	6	73	0	1	38
ENSG00000171612	1459	46	1232	766	1218	1104	2153	838
ENSG00000231181	57	38	46	30	25	123	15	31
ENSG00000188807	5	66	0	2	9	51	281	134
ENSG00000171608	184	391	24	68	583	175	555	179
ENSG00000171603	58	9	126	141	994	339	893	46
ENSG00000178585	27	318	55	257	922	224	60	7
ENSG00000223989	1	106	0	22	259	74	25	4
ENSG00000162441	1128	7	502	985	675	110	294	143
ENSG00000228150	89	25	1	0	0	2	44	0
ENSG00000173614	35	12	8	463	27	4	15	18
ENSG00000130939	20	263	1690	486	842	47	403	34
ENSG00000054523	1254	9	990	7	60	27	1078	2535
ENSG00000264501	46	1	0	1	0	0	27	296
ENSG00000142657	540	1674	2007	2701	1579	433	4209	1271
ENSG00000271989	178	33	84	96	509	85	47	4
ENSG00000251503	1091	444	352	625	2854	455	396	330
ENSG00000175279	1326	643	554	805	2691	526	486	585
ENSG00000241563	274	1	4	92	780	104	89	286
ENSG00000160049	657	559	199	716	412	61	1279	10
ENSG00000142655	152	53	70	308	90	45	153	189
ENSG00000130940	24	34	11	2	42	771	350	5
ENSG00000272078	1	23	12	47	11	664	223	13
ENSG00000120948	5066	3659	3704	3631	3186	1528	5475	1074
ENSG00000277726	3736	2479	1952	2241	1842	1958	3060	877
ENSG00000009724	75	9	4	108	22	194	119	92
ENSG00000271895	363	143	46	403	150	1045	278	368
ENSG00000116649	6319	5551	7226	4893	5719	3734	5030	1780
ENSG00000171824	2888	1451	131	170	632	850	1676	400
ENSG00000226849	208	235	7	30	225	180	169	67
ENSG00000230337	64	28	20	225	0	0	42	31
ENSG00000198793	101	75	11	712	624	10	223	357
ENSG00000120942	294	4	877	5	537	7	466	896
ENSG00000132879	345	1	233	3	10	1	2	92
ENSG00000116670	4638	2483	1179	3537	4443	3476	3547	2550
ENSG00000177674	884	849	2361	854	831	412	1106	1631
ENSG00000177000	38	4	143	72	33	92	44	12
ENSG00000011021	283	312	7	216	102	167	590	2
ENSG00000199347	29	59	15	77	184	223	100	253
ENSG00000201801	44	19	8	220	56	172	11	247
ENSG00000116685	2	11	3	2	182	510	6	1
ENSG00000083444	3	67	4	4	69	2	600	6
ENSG00000116688	15	194	111	1908	255	474	864	449
ENSG00000116691	911	10	5	374	736	696	252	951
ENSG00000048707	623	49	1763	322	60	69	501	506
ENSG00000116731	2061	1634	186	1000	2299	995	949	2531
ENSG00000189337	22	6	6	5	12	32	81	10
ENSG00000142634	1607	1662	1461	634	1139	904	1307	1527
ENSG00000132906	2	163	1	498	5	52	7	189
ENSG00000116138	1	969	44	415	57	5	35	30
ENSG00000197312	6	1	66	10	7	84	611	110
ENSG00000116786	2768	208	446	31	2055	170	680	643
ENSG00000237938	133	7	193	1	79	0	85	4
ENSG00000233954	218	63	40	30	26	45	23	25
ENSG00000178715	37	10	69	25	49	6	43	17
ENSG00000179743	1044	152	823	551	506	172	262	1077
ENSG00000065526	298	1019	132	362	447	854	1681	1560
ENSG00000116809	227	86	4	424	458	751	51	493
ENSG00000037637	474	614	35	621	658	25	389	87
ENSG00000055070	648	542	260	357	376	1777	1173	128
ENSG00000187144	98	32	142	65	57	874	512	1
ENSG00000157191	772	360	527	1307	809	119	608	768
ENSG00000215908	32	33	43	36	293	5	41	8
ENSG00000236698	47	25	56	25	15	22	33	14
ENSG00000058453	82	9	50	3	10	3	461	15
ENSG00000238142	112	278	108	2	195	61	290	80
ENSG00000235241	103	150	56	1	81	29	185	30
ENSG00000117122	669	297	18	395	709	2	841	1332
ENSG00000159363	164	4	3	1	4	33	360	4
ENSG00000117118	4947	4003	7333	8216	6028	1390	5814	2018
ENSG00000159339	253	393	387	667	151	379	347	145
ENSG00000227751	255	12	192	5	7	671	313	284
ENSG00000179051	964	13	296	38	29	1260	760	616
ENSG00000255275	138	483	10	3	158	19	66	2
ENSG00000159423	162	1008	11	7	212	11	3	7
ENSG00000169991	102	418	135	35	268	22	440	254
ENSG00000272084	569	3	18	776	316	81	154	3
ENSG00000127481	1471	25	63	1677	1360	473	1111	890
ENSG00000230424	259	230	659	208	316	64	103	215
ENSG00000127463	699	602	527	1666	1686	48	585	613
ENSG00000053372	803	1056	728	372	119	986	388	14
ENSG00000053371	1797	941	2887	2470	2884	807	2488	1069
ENSG00000200403	0	0	0	0	71	0	0	75
ENSG00000040487	1	163	0	1	168	0	43	32
ENSG00000077549	2579	3126	2964	3025	3950	365	5164	938
ENSG00000173436	3426	2926	1404	3905	3013	6375	2855	5289
ENSG00000270136	2511	2459	1136	3106	2341	4920	2948	3800
ENSG00000226396	162	198	255	201	156	200	131	230
ENSG00000158747	281	486	218	328	325	442	1162	285
ENSG00000162542	230	0	0	4	3	305	45	126
ENSG00000169914	291	0	12	1	7	256	574	207
ENSG00000090432	2611	8	75	923	48	337	774	31
ENSG00000158828	201	129	8	1	1160	8	384	45
ENSG00000117242	492	196	485	149	1512	878	495	154
ENSG00000244038	10322	4314	8337	4608	4452	3577	3541	3327
ENSG00000117245	4	4	283	209	2	1	24	3
ENSG00000127483	4209	941	1510	1138	2363	2374	4525	3511
ENSG00000075151	954	1319	1026	20	966	785	1282	293
ENSG00000233072	87	0	0	4	584	1	3	267
ENSG00000090686	2416	586	1366	1352	977	43	1216	654
ENSG00000187942	34	1	60	3	3	17	65	84
ENSG00000142798	195	12	55	16	8	62	77	87
ENSG00000218510	423	4	485	4	286	856	371	79
ENSG00000070831	11615	3892	5229	4275	6258	3859	4893	3545
ENSG00000230068	36	57	1	0	1	257	1	48
ENSG00000184677	304	7	23	552	983	21	170	34
ENSG00000004487	4265	122	129	3315	1188	669	2473	3804
ENSG00000169641	3896	2729	482	769	3022	615	1892	1434
ENSG00000125944	8746	1451	6362	1921	8815	1653	9491	5144
ENSG00000249087	210	239	233	147	126	2	179	2
ENSG00000007968	104	6	1	1	243	492	208	320
ENSG00000117318	13864	7205	6614	6616	7649	2746	7389	2680
ENSG00000142676	29671	34390	33666	31782	24396	30216	22855	19150
ENSG00000011007	641	756	19	3470	1309	319	2045	219
ENSG00000236810	31	5	1	324	1	14	687	427
ENSG00000057757	4218	1714	3833	3796	2455	746	2662	1631
ENSG00000011009	6	221	35	5	512	552	576	14
ENSG00000117308	2	2	1	262	213	1066	7	2
ENSG00000117305	643	6	7	17	284	799	14	373
ENSG00000189266	4780	2076	1589	1147	2301	1048	2866	362
ENSG00000188529	15101	5008	7057	4850	12693	4999	12151	9285
ENSG00000001460	300	6	2	31	1	7	587	14
ENSG00000001461	460	29	19	778	2	37	350	10
ENSG00000117602	93	647	68	11	473	5	663	33
ENSG00000133226	9973	5504	5923	5601	8855	4032	8561	5641
ENSG00000169504	9	85	180	581	291	571	1616	636
ENSG00000020633	2752	585	1430	46	4706	744	1005	232
ENSG00000264371	44	0	0	0	126	0	1	65
ENSG00000117614	7781	2713	4251	2790	4112	2735	4253	3031
ENSG00000117616	5119	5231	4917	873	319	138	2977	427
ENSG00000183726	5687	3377	5239	3447	2334	3774	4354	4532
ENSG00000188672	137	112	295	2	162	169	96	117
ENSG00000204178	1489	176	62	556	294	382	992	367
ENSG00000157978	0	8	1	0	41	19	86	9
ENSG00000162430	166	166	74	3	80	132	396	739
ENSG00000255054	81	172	1	1	2	0	172	54
ENSG00000228172	20	78	2	3	5	0	142	140
ENSG00000117640	814	1760	13	18	696	2	2209	381
ENSG00000272478	128	226	3	0	68	0	289	120
ENSG00000127423	136	268	4	666	83	596	308	133
ENSG00000182749	170	4	2	53	6	113	3	0
ENSG00000117632	50724	29780	39644	29678	56682	44513	48671	49585
ENSG00000264021	1043	695	1034	736	1295	931	1424	1163
ENSG00000158006	203	1	10	4	25	13	5	115
ENSG00000175087	106	73	3	27	257	12	821	7
ENSG00000142684	1797	1226	830	1808	1593	2529	986	837
ENSG00000236782	1750	1187	804	1631	1551	2463	959	794
ENSG00000130695	231	36	9	1183	618	264	1434	6
ENSG00000142669	45834	26224	33573	35918	23271	15148	27782	13736
ENSG00000158062	17311	10524	12671	13889	11046	7425	10987	6196
ENSG00000169442	27558	16376	19867	25737	22199	12919	13300	14932
ENSG00000117682	658	47	731	287	307	13	347	387
ENSG00000198830	6910	3716	4061	3925	7922	3714	6920	4204
ENSG00000117676	277	1	1187	153	194	18	1186	22
ENSG00000260063	1	2	181	128	4	1	114	95
ENSG00000117713	2303	1938	396	1175	3064	1331	1212	3012
ENSG00000204160	98	6	2	568	7	14	260	9
ENSG00000226698	3	0	67	0	35	47	15	0
ENSG00000142751	12	884	1521	22	842	112	539	8
ENSG00000198746	381	13	0	1	5	1	37	582
ENSG00000090273	4462	3303	3550	3493	5514	1654	6736	2445
ENSG00000090020	121	9	0	176	409	1	10	98
ENSG00000142784	20	33	165	32	9	40	91	60
ENSG00000186501	397	544	762	2075	874	37	1311	781
ENSG00000142765	893	1488	975	76	412	7	1779	70
ENSG00000181773	1	1	4	4	24	3	1	195
ENSG00000158195	361	824	1165	638	978	740	1227	240
ENSG00000126705	4	137	0	90	15	16	163	132
ENSG00000235912	69	65	69	73	48	95	46	47
ENSG00000233975	0	2	0	0	152	1	0	154
ENSG00000126709	1184	2268	168	1430	1587	488	568	451
ENSG00000009780	224	364	1	47	320	4	227	826
ENSG00000117758	900	307	12	1141	1260	117	469	2025
ENSG00000117751	184	1055	203	581	686	4	293	540
ENSG00000130775	3002	19	1605	1377	3705	161	641	772
ENSG00000117748	1864	1507	1748	2946	1046	1322	1487	603
ENSG00000130768	322	3	994	4	663	561	374	2
ENSG00000227050	82	3	221	0	134	140	69	0
ENSG00000158156	0	18	1	0	43	0	1	175
ENSG00000158161	209	9	714	6	4	0	38	1
ENSG00000126698	5768	2491	4024	1579	4883	4884	5183	3589
ENSG00000130770	10207	7913	13761	11355	7763	10793	9020	12738
ENSG00000130766	2	252	6	854	848	102	518	12
ENSG00000204138	1953	247	1193	194	1257	489	1264	354
ENSG00000180198	1644	910	1222	861	486	777	927	392
ENSG00000242125	4979	5402	4960	4646	1904	4630	4820	2792
ENSG00000200087	1	0	5	188	38	67	4	9
ENSG00000279443	1	4	1	0	77	0	91	0
ENSG00000180098	1382	685	582	17	36	322	429	323
ENSG00000197989	896	451	616	584	826	1713	619	337
ENSG00000278274	62	6	0	32	8	3	98	0
ENSG00000280498	0	26	7	7	30	39	25	13
ENSG00000274582	0	26	7	7	30	39	25	13
ENSG00000120656	4	400	5	1073	774	700	718	19
ENSG00000274978	51	66	12	31	168	240	1	102
ENSG00000270103	50	62	12	28	164	239	1	85
ENSG00000162419	1033	16	121	2	205	32	860	89
ENSG00000198492	4247	1609	6638	2530	2392	2735	3361	539
ENSG00000159023	643	111	319	297	210	1153	983	1157
ENSG00000225616	391	348	433	438	263	281	229	228
ENSG00000253304	1	99	0	4	16	680	269	50
ENSG00000116350	2671	909	366	1639	2682	47	1575	1682
ENSG00000277916	0	0	0	0	0	0	48	79
ENSG00000116353	233	7	544	749	1	1547	777	408
ENSG00000162510	0	156	1	2	2	658	1	120
ENSG00000162511	17180	10697	10488	7823	12086	4047	9664	1760
ENSG00000134644	3746	905	3224	2820	1819	306	2736	2786
ENSG00000060688	2948	1892	713	3932	2288	1310	2652	1448
ENSG00000121766	2373	268	2141	6	1505	2349	1430	225
ENSG00000229044	362	109	514	0	389	288	267	1
ENSG00000121764	167	15	72	159	179	69	95	37
ENSG00000162517	4593	635	1500	4068	4518	2275	2144	1631
ENSG00000235790	86	27	45	50	111	43	51	57
ENSG00000264078	86	80	45	48	110	19	46	66
ENSG00000121753	2	3	1	3	87	2	12	25
ENSG00000184007	6936	3396	2630	4998	3410	4083	4222	1963
ENSG00000228634	70	94	2	0	20	1	1	0
ENSG00000121774	5187	1069	2364	1529	4563	1292	4531	2061
ENSG00000203325	52	0	19	1	0	20	32	127
ENSG00000121775	35	0	13	0	83	1	212	58
ENSG00000025800	1429	77	10	321	1231	45	1642	748
ENSG00000250135	242	75	1	128	1	2	94	55
ENSG00000084652	134	55	3	9	180	1809	276	8
ENSG00000160050	337	78	2188	351	302	5	877	7
ENSG00000224066	115	61	465	65	147	1	165	0
ENSG00000160051	355	1	2	2	66	92	147	3
ENSG00000160055	297	8	0	718	54	3	26	556
ENSG00000084623	10409	6829	5108	6479	7222	2292	6409	4100
ENSG00000220785	0	2	0	0	0	21	62	16
ENSG00000182866	39	42	2	1	4	0	8	0
ENSG00000116478	911	923	825	97	1413	374	2748	401
ENSG00000175130	2005	1483	1169	397	2013	2028	2370	45
ENSG00000225828	100	94	49	43	119	48	434	21
ENSG00000160058	2539	1874	2781	982	3813	562	1209	1693
ENSG00000254553	1258	100	768	681	289	985	1076	204
ENSG00000160062	1945	209	1065	1102	893	1035	1184	872
ENSG00000176261	1012	880	895	1359	1174	1201	1103	416
ENSG00000162521	5801	2673	2166	3385	3804	3061	4595	1073
ENSG00000162520	347	871	156	211	325	920	228	159
ENSG00000162522	7	7	0	1	7	156	114	10
ENSG00000134684	5721	970	2137	4172	1628	1748	2670	575
ENSG00000116497	879	1243	27	278	246	47	726	63
ENSG00000116514	482	41	1	2	415	73	36	119
ENSG00000236065	58	81	1	0	0	0	39	3
ENSG00000004455	2904	3411	1837	2279	2070	2706	1318	768
ENSG00000160094	656	291	6	9	830	1095	310	16
ENSG00000225313	0	1	173	0	9	45	1	55
ENSG00000134686	1962	1146	2145	960	1378	232	1682	1040
ENSG00000222112	0	0	0	0	3	0	55	138
ENSG00000163866	1089	510	1595	5	1629	6	808	226
ENSG00000116544	1	4	5	3	1	44	48	1
ENSG00000241014	351	91	122	118	34	77	387	31
ENSG00000271741	1799	1052	1647	785	388	658	1259	1370
ENSG00000243749	1072	1111	1718	858	358	472	1285	441
ENSG00000163867	1360	146	408	37	101	349	567	2448
ENSG00000197056	59	0	2	1	94	109	88	8
ENSG00000116560	15281	8789	5192	8409	15325	6516	13082	9922
ENSG00000146463	2900	1046	228	532	120	983	854	99
ENSG00000227409	495	98	154	182	82	54	34	1
ENSG00000142687	23	183	131	32	5	166	295	220
ENSG00000239636	410	1027	672	10	422	359	531	242
ENSG00000116819	40	147	54	583	54	2	75	260
ENSG00000126067	5694	8030	5047	6304	3086	5361	5170	5127
ENSG00000142686	0	0	11	13	7	69	86	1021
ENSG00000092853	939	68	154	685	1239	770	1715	1708
ENSG00000134698	666	1066	5	478	75	43	460	1269
ENSG00000092847	271	262	3	16	193	4	309	296
ENSG00000271914	102	1	246	1	2	159	28	0
ENSG00000126070	819	557	714	271	1552	548	977	431
ENSG00000116863	368	1511	485	7	638	902	29	984
ENSG00000054116	1287	618	852	675	557	970	1267	886
ENSG00000116871	1726	844	600	301	874	329	1363	1840
ENSG00000054118	2288	171	1997	1435	398	2399	3129	746
ENSG00000214193	197	780	363	221	393	499	404	14
ENSG00000142694	371	493	278	366	674	1026	563	27
ENSG00000116883	0	18	18	0	144	1	1	27
ENSG00000196182	314	36	3	9	228	6	359	63
ENSG00000181817	683	710	874	16	2	1099	628	5
ENSG00000116885	257	9	2	424	195	540	3	4
ENSG00000116898	2357	2495	3484	1957	2036	2659	2886	3611
ENSG00000119535	3702	5435	4840	3945	3986	1548	3428	4138
ENSG00000163874	1058	10	1	577	26	9	1423	543
ENSG00000163875	4293	2371	3502	1799	4012	988	3541	198
ENSG00000163877	1701	22	294	932	3385	550	948	752
ENSG00000237749	17	25	35	58	25	32	17	34
ENSG00000163879	44	49	2	32	58	59	80	8
ENSG00000134697	3067	996	312	202	2255	336	1466	333
ENSG00000116922	226	1007	383	146	743	86	164	1
ENSG00000134690	1	0	0	1	192	150	233	74
ENSG00000183317	0	0	0	9	1	0	77	22
ENSG00000196449	3115	443	3724	520	4204	738	3340	1122
ENSG00000197982	2530	1396	1548	1074	1129	491	1719	1344
ENSG00000188786	229	269	42	327	1370	890	524	187
ENSG00000204084	245	4	61	600	145	5	956	60
ENSG00000230955	93	2	57	389	1	0	120	2
ENSG00000183431	2581	1543	2187	688	2815	408	1687	811
ENSG00000183386	222	70	3	655	488	115	268	5
ENSG00000183520	1949	941	144	972	1910	188	1815	944
ENSG00000116954	98	3	106	10	1023	1422	279	106
ENSG00000273637	225	1	632	2	566	459	572	296
ENSG00000228436	115	252	0	0	0	0	53	130
ENSG00000214114	484	931	810	9	988	2880	1342	308
ENSG00000274944	210	41	798	3	196	627	672	291
ENSG00000158315	45	80	1	0	5	0	1	0
ENSG00000174574	6720	2726	2196	2294	3078	3197	3219	1611
ENSG00000168653	25829	20763	19972	27269	19584	19803	17477	18099
ENSG00000127603	5003	4021	2006	1889	996	3855	4973	3342
ENSG00000270040	97	406	0	1	0	2	101	2
ENSG00000226438	113	2	73	0	0	0	73	54
ENSG00000183682	30	30	2	7	52	31	9	0
ENSG00000182109	205	141	1	1	201	90	123	0
ENSG00000090621	1296	356	1637	719	3074	1144	1409	903
ENSG00000228060	112	16	64	24	175	0	102	62
ENSG00000116983	3	1	2	1	4	23	183	0
ENSG00000084072	1207	343	1129	569	503	693	1052	1216
ENSG00000116985	74	0	0	0	0	40	42	73
ENSG00000198754	77	0	0	0	116	0	70	0
ENSG00000043514	24	5	46	1	78	12	456	32
ENSG00000168389	0	0	7	0	102	0	193	3
ENSG00000131236	3413	3566	2712	1243	1449	1438	3154	2482
ENSG00000131238	15303	10490	13677	13641	8623	5621	11395	2636
ENSG00000117000	2903	1032	819	1397	1737	1274	1633	97
ENSG00000259943	207	289	0	2	1227	3	82	0
ENSG00000084073	3652	635	8	1475	707	15	133	8
ENSG00000231296	0	0	0	0	32	4	47	1
ENSG00000084070	4384	943	55	317	971	1033	1151	956
ENSG00000238287	21	58	1	26	13	303	0	0
ENSG00000117010	555	183	543	3	2	1	109	744
ENSG00000272145	98	21	68	89	105	33	34	3
ENSG00000066136	831	568	1013	1016	1172	28	633	254
ENSG00000179862	175	271	738	295	404	383	2	10
ENSG00000171793	1740	547	387	12	453	216	2150	991
ENSG00000281712	112	72	1	2	0	1	190	60
ENSG00000281207	87	4	90	0	4	8	31	1
ENSG00000010803	1581	651	16	670	404	566	686	76
ENSG00000127124	60	16	30	18	4	36	291	649
ENSG00000198815	2040	512	1046	930	1292	948	1044	1693
ENSG00000066185	4	0	2	0	505	5	54	2
ENSG00000127125	1992	25	29	1518	743	2281	1041	347
ENSG00000186409	2	0	481	3	7	138	163	18
ENSG00000171960	2035	837	20	1749	1225	1328	2919	2138
ENSG00000065978	2945	1905	2093	1964	1997	2850	2542	1636
ENSG00000117385	7	7	2	13	1343	378	451	288
ENSG00000164008	629	265	2	241	509	211	65	230
ENSG00000177868	1032	1215	1724	1293	710	732	685	589
ENSG00000164010	997	450	488	127	77	78	82	447
ENSG00000228192	171	413	368	3	0	4	9	562
ENSG00000164011	518	2	0	35	3	3	3	36
ENSG00000117394	211	609	1949	308	747	67	1278	0
ENSG00000117395	1295	2775	2286	454	992	592	1942	624
ENSG00000243710	202	373	177	39	108	28	198	58
ENSG00000066056	197	12	66	1697	690	1184	4	34
ENSG00000117400	310	4	4	3	1	1011	570	2
ENSG00000117399	270	6	3	749	1080	1839	874	27
ENSG00000066322	481	3	4	275	23	24	920	127
ENSG00000159479	932	462	553	5	5	3	1121	8
ENSG00000229431	155	91	83	2	0	2	168	1
ENSG00000198198	2095	1556	1089	1943	1477	1204	913	575
ENSG00000178922	1090	1761	1259	2745	1385	1476	1042	314
ENSG00000066135	3	495	101	226	1370	67	571	150
ENSG00000236200	5	0	3	10	395	1	132	12
ENSG00000126091	119	1	5	15	637	65	49	0
ENSG00000132768	6	894	1120	5	3	5	858	23
ENSG00000117410	6471	5126	4852	6499	5240	3588	3799	2788
ENSG00000117411	61	3	7	4	53	432	306	19
ENSG00000233514	24	46	51	40	27	42	37	57
ENSG00000178028	340	858	1	10	278	1	996	1209
ENSG00000117419	1792	2003	2939	535	1561	2319	1589	1823
ENSG00000187147	1482	2283	2838	443	1047	1437	1644	1162
ENSG00000126106	95	107	1834	26	12	130	162	411
ENSG00000198520	4337	1572	2300	2886	2077	2323	2607	802
ENSG00000199377	1458	2278	659	1071	1262	2283	180	1974
ENSG00000200169	77	0	1	29	261	4	17	84
ENSG00000142945	575	14	4	3	1064	246	421	70
ENSG00000225721	531	460	629	483	446	406	382	322
ENSG00000142937	25252	30043	30075	29355	25515	32996	23969	20329
ENSG00000200913	26	19	41	39	42	47	12	91
ENSG00000202031	2	43	80	0	1	36	3	0
ENSG00000173846	1268	650	54	701	1548	608	1956	96
ENSG00000188396	171	179	43	38	205	145	207	42
ENSG00000222009	8	35	55	0	1	2	55	3
ENSG00000117425	192	148	59	27	570	40	220	1137
ENSG00000202444	150	129	38	25	425	35	166	788
ENSG00000070785	7	11	507	909	632	55	177	1025
ENSG00000126088	6101	7041	3735	5445	2985	6731	2981	5399
ENSG00000132781	1111	45	99	408	340	24	107	754
ENSG00000132773	1392	714	2176	98	1662	128	1668	11
ENSG00000070759	48	97	55	8	103	201	228	3
ENSG00000132763	6710	11622	11524	8509	5444	7941	10368	5381
ENSG00000117450	18452	33423	31590	25207	15677	19769	28437	13481
ENSG00000117448	6007	11099	7562	5911	5332	2334	6379	2938
ENSG00000132780	6858	5831	3601	2067	6575	7837	9999	3791
ENSG00000159592	2323	1837	1195	1745	1546	729	1390	1341
ENSG00000225447	0	3	170	4	1	33	212	505
ENSG00000159596	821	6	1529	733	51	34	242	357
ENSG00000197429	22	1	127	43	1	33	13	89
ENSG00000086015	599	82	5	2	17	53	97	147
ENSG00000085998	115	0	1011	1	790	135	1040	1
ENSG00000085999	399	11	6	10	514	139	584	168
ENSG00000132128	1640	22	17	1082	765	2837	1623	247
ENSG00000173660	9543	8885	12182	10732	9507	8854	7971	6593
ENSG00000117481	1644	853	1727	121	166	595	785	1248
ENSG00000117480	297	40	3	1032	1139	4	534	3
ENSG00000079277	874	174	42	6	446	2	632	56
ENSG00000123472	1719	126	1586	496	94	2255	755	712
ENSG00000228237	72	0	0	0	0	56	42	0
ENSG00000159658	2288	1250	735	728	1076	832	1029	516
ENSG00000162366	0	246	7	27	0	0	0	54
ENSG00000162367	1490	45	201	48	70	1347	455	168
ENSG00000226252	101	9	194	1	6	550	71	154
ENSG00000123473	6	261	9	396	657	350	1024	1173
ENSG00000162368	3171	3980	1969	2480	1859	2629	4105	2280
ENSG00000132122	18	1	387	8	16	2	781	334
ENSG00000162373	537	7	4	1332	7	619	130	263
ENSG00000162374	41	0	2	2	9	7	85	26
ENSG00000185104	2941	2383	1217	3046	714	125	2949	715
ENSG00000123080	2	1	745	2	2	50	410	718
ENSG00000123091	4320	903	238	986	2706	1656	3295	1495
ENSG00000233406	12	15	32	46	3	7	6	3
ENSG00000085832	1830	1716	2662	516	1265	455	2399	1517
ENSG00000117859	3092	2539	4492	4297	1713	1549	2093	1820
ENSG00000078618	7482	3862	2790	111	582	1112	4563	1242
ENSG00000266993	1163	400	258	50	0	21	417	1
ENSG00000169213	0	134	89	1	0	4	42	1
ENSG00000117862	4823	799	2408	5431	731	1316	2325	676
ENSG00000198841	723	7	743	672	8	881	1005	6
ENSG00000223390	128	1	88	128	2	164	106	0
ENSG00000134717	2017	1555	614	1788	232	870	1537	166
ENSG00000157077	43	1	192	548	74	6	737	43
ENSG00000154222	370	3	281	173	4	346	94	10
ENSG00000085840	881	2	1361	4	1168	71	531	155
ENSG00000134748	1138	1593	976	4809	3231	1458	4203	938
ENSG00000134744	3788	2540	2236	701	3135	1948	2606	2829
ENSG00000116157	3	1274	225	494	343	482	924	556
ENSG00000162378	263	3	509	195	8	0	1080	67
ENSG00000228929	208	191	267	295	159	301	164	205
ENSG00000121310	233	4	716	219	704	711	450	32
ENSG00000116171	3777	1716	3897	1075	1976	1862	3191	1009
ENSG00000157184	119	280	174	118	99	187	106	161
ENSG00000162384	1606	2600	1830	767	1280	203	717	1621
ENSG00000162385	4973	3332	2663	5510	3813	4022	3080	2413
ENSG00000226754	2	185	230	72	110	35	114	221
ENSG00000157193	6	210	692	393	419	51	379	536
ENSG00000058804	9	43	1827	6	1633	621	542	1173
ENSG00000229687	10	15	13	11	15	34	19	21
ENSG00000058799	436	3	10	980	905	1	23	2
ENSG00000081870	3855	3259	3825	2824	2584	2770	2895	3985
ENSG00000116212	7	99	41	947	1	26	169	197
ENSG00000116209	18486	6152	12267	13073	7781	4217	6423	5759
ENSG00000116205	3	5	12	5	21	149	74	643
ENSG00000256407	130	6	136	3	44	912	35	4
ENSG00000215883	149	12	294	5	104	1382	241	6
ENSG00000116221	2914	1639	3652	795	2070	2574	2493	1543
ENSG00000157216	196	598	77	229	698	1252	646	485
ENSG00000162390	0	27	6	8	13	0	230	29
ENSG00000184313	2	9	28	104	8	365	16	242
ENSG00000271723	615	688	33	6	732	1	403	236
ENSG00000243725	646	682	5	3	891	1	399	159
ENSG00000116133	3	1027	6	8	98	2	808	6
ENSG00000162402	637	426	34	587	1806	483	1082	2769
ENSG00000225475	101	113	98	67	87	123	67	74
ENSG00000173406	35	141	5	2	2	9	51	5
ENSG00000162600	446	369	13	4	127	6	188	379
ENSG00000162601	1011	184	83	67	598	229	2355	2252
ENSG00000177606	4030	958	4708	1494	8753	5768	3129	5484
ENSG00000172456	1	0	71	0	8	25	163	7
ENSG00000134709	100	14	0	5	3	50	356	1243
ENSG00000162599	675	348	51	229	731	367	1167	210
ENSG00000162604	841	947	11	1343	699	230	946	771
ENSG00000132849	108	21	3	126	300	15	11	473
ENSG00000162607	3939	111	203	14	796	2002	4708	803
ENSG00000116641	87	44	527	2299	436	533	415	1180
ENSG00000125703	57	0	613	2	465	1	29	1
ENSG00000088035	885	56	409	1392	2117	11	442	23
ENSG00000142856	1888	724	1881	364	2767	1315	1914	2072
ENSG00000079739	102	459	1117	71	6	134	506	85
ENSG00000185483	0	28	185	7	0	309	5	3
ENSG00000158966	2	2	3	0	566	6	427	5
ENSG00000162437	569	6	13	157	1222	41	500	158
ENSG00000162434	3009	1378	4866	150	2668	1785	4415	1643
ENSG00000231485	3	4	27	33	5	43	23	10
ENSG00000162433	2	4	9	196	195	487	5	10
ENSG00000116675	29	3	47	2	1	861	223	3
ENSG00000213625	8973	3376	3226	3554	4464	1259	4032	656
ENSG00000116678	618	460	416	481	429	51	311	302
ENSG00000184588	8767	907	879	20	1458	704	2585	1949
ENSG00000118473	212	23	235	104	14	1135	708	725
ENSG00000152760	251	1023	1472	92	359	477	959	17
ENSG00000198160	3352	1525	2529	4209	2731	713	5788	1886
ENSG00000116704	412	493	782	1	35	4	99	7
ENSG00000081985	1310	949	1425	4	297	1	509	0
ENSG00000142864	3456	2896	1808	398	1443	2869	2458	717
ENSG00000116717	8477	1066	2074	1886	1093	2423	4206	619
ENSG00000024526	1	0	3	0	540	24	502	3
ENSG00000033122	69	0	0	169	57	4	126	1
ENSG00000066557	597	1850	25	308	750	9	392	218
ENSG00000116754	11703	5766	8037	3688	13834	6827	9767	14232
ENSG00000228988	19	2	213	291	1	0	22	1
ENSG00000118454	774	432	5	705	573	20	565	158
ENSG00000197568	287	582	411	1	0	431	134	3
ENSG00000235079	123	56	59	209	78	167	88	254
ENSG00000132485	6169	2523	2333	1750	2964	1622	5083	1037
ENSG00000207721	49	0	24	24	1	64	6	78
ENSG00000172260	1369	47	680	4	19	45	826	856
ENSG00000116791	184	1072	197	131	80	471	366	224
ENSG00000162623	1888	1495	1983	1197	1341	593	851	790
ENSG00000117054	697	34	2665	541	231	945	2702	976
ENSG00000137955	518	594	1079	1443	2261	1729	985	1691
ENSG00000184005	211	279	15	11	0	6	3	2
ENSG00000226415	70	43	36	53	59	39	53	20
ENSG00000142892	793	2299	256	8	7	956	1257	6
ENSG00000154027	1	2	4	0	6	30	2	70
ENSG00000036549	1490	210	286	672	1539	609	1097	2283
ENSG00000077254	2421	82	2360	85	973	517	1781	2757
ENSG00000180488	701	115	3	325	315	257	906	666
ENSG00000162614	2	0	0	0	86	0	199	0
ENSG00000162613	3914	663	2852	1724	2489	571	3500	1598
ENSG00000162616	1427	1379	575	7	101	1	161	704
ENSG00000137960	0	16	0	0	30	92	44	4
ENSG00000273338	24462	19807	18023	41513	16476	12105	5524	38726
ENSG00000137959	8	313	39	6	449	312	381	251
ENSG00000137965	835	4	677	983	1739	524	892	5
ENSG00000233008	0	5	31	45	2	0	255	5
ENSG00000137941	3	3	9	1	40	14	961	393
ENSG00000271576	427	629	1061	545	5	1	148	1
ENSG00000142875	3733	852	535	1895	361	1582	2564	2363
ENSG00000203943	862	1	5	1	1	3	164	261
ENSG00000117133	3561	1949	789	2243	1836	346	2005	1780
ENSG00000174021	7110	5880	8954	7661	6302	6495	6234	9629
ENSG00000122432	368	101	802	463	132	517	162	136
ENSG00000117151	1632	262	1878	1242	856	3365	1020	628
ENSG00000117155	539	4	4	7	1395	182	652	573
ENSG00000097096	388	3	3	397	5	5	9	26
ENSG00000162642	3044	39	1100	3142	492	803	1531	725
ENSG00000142867	785	301	1290	189	190	3	537	570
ENSG00000223653	69	0	1	0	1	1	44	70
ENSG00000117174	232	46	268	1	324	47	287	1
ENSG00000171502	498	1170	140	10	145	269	482	822
ENSG00000122417	451	719	750	512	571	655	737	249
ENSG00000097033	4313	1568	1772	3777	2656	933	2502	3133
ENSG00000183291	10021	5216	4611	5221	6962	1835	3758	2188
ENSG00000153936	50	541	0	2	3	218	430	7
ENSG00000267734	93	0	7	0	79	2	71	0
ENSG00000143013	1125	548	6	24	287	396	316	580
ENSG00000065243	2794	235	3104	1883	2532	356	2165	2671
ENSG00000137947	5781	1554	3607	2786	3525	2127	6345	3371
ENSG00000137944	521	2095	329	213	813	1036	1369	50
ENSG00000213516	1135	2025	433	238	931	162	1016	1751
ENSG00000117226	229	25	4	5	571	7	440	76
ENSG00000234518	91	20	30	24	16	8	21	15
ENSG00000162645	784	950	2	5	331	263	421	152
ENSG00000162654	729	1692	31	702	377	299	633	684
ENSG00000154451	130	984	3	348	36	663	78	269
ENSG00000197147	530	1495	802	2396	1921	148	961	994
ENSG00000231999	531	129	598	127	67	30	357	0
ENSG00000171488	712	19	146	2	573	18	175	4
ENSG00000271949	43	0	102	0	84	11	51	2
ENSG00000171492	148	0	4	1	30	0	185	0
ENSG00000162664	6335	2043	2857	1378	1762	1820	3665	3327
ENSG00000122482	6903	3064	3465	2344	1997	3259	8645	2884
ENSG00000162669	551	2	8	0	47	5	447	328
ENSG00000097046	2030	398	16	537	1527	1491	1985	137
ENSG00000174842	1949	1001	313	46	222	18	1259	441
ENSG00000122484	2995	1183	802	2800	340	493	1777	304
ENSG00000162676	60	3	1031	38	113	20	12	82
ENSG00000067208	705	14	45	84	1	6	281	6
ENSG00000223896	220	0	204	1	0	0	49	2
ENSG00000122406	50404	39362	36348	36258	30181	30733	33090	13699
ENSG00000143033	3838	1392	3963	1822	4622	282	2913	4040
ENSG00000117500	3323	1622	621	35	2350	5214	2395	1721
ENSG00000122483	253	266	249	108	939	285	1079	634
ENSG00000223745	3734	1125	3474	162	3179	268	2729	1981
ENSG00000117505	1371	1806	269	2517	2778	1303	769	333
ENSG00000137942	22	0	0	1	152	100	337	3
ENSG00000137936	33	1	1	0	29	0	7	21
ENSG00000067334	16986	5551	2789	4128	6565	5972	9328	1915
ENSG00000023909	200	5	30	8	160	21	966	4
ENSG00000137962	299	5	14	0	8	29	38	42
ENSG00000117528	1439	935	1565	556	1705	349	929	668
ENSG00000117519	631	425	6	957	495	8	1180	951
ENSG00000172339	5	673	8	9	142	668	17	28
ENSG00000271092	2085	2471	699	775	302	2232	938	691
ENSG00000122481	2464	3121	951	1028	370	3079	1173	826
ENSG00000228502	40	30	19	19	26	10	37	6
ENSG00000137970	29	31	28	23	10	28	8	13
ENSG00000117569	4110	1564	209	1253	2304	1708	2645	4270
ENSG00000188641	2104	197	493	31	624	314	1216	340
ENSG00000227034	16	9	5	7	13	25	27	2
ENSG00000162688	268	8	497	900	511	68	430	67
ENSG00000117620	524	2211	58	909	613	21	224	655
ENSG00000156875	11436	5941	2221	2717	1443	525	5983	783
ENSG00000156876	481	3	717	6	737	379	416	162
ENSG00000122435	197	74	15	0	0	75	42	2
ENSG00000137992	280	20	11	10	1	327	333	205
ENSG00000137996	645	853	920	1391	380	534	2171	379
ENSG00000079335	774	327	515	33	3004	1233	1035	1726
ENSG00000228086	43	0	0	0	135	0	113	137
ENSG00000162692	30	1	2	9	0	76	62	13
ENSG00000162694	112	67	4	162	216	30	214	9
ENSG00000273204	44	6	0	0	180	29	0	0
ENSG00000162695	1994	114	194	1025	529	352	597	1481
ENSG00000117543	240	593	79	3	1	152	26	513
ENSG00000233184	9	766	74	1	0	1	380	60
ENSG00000170989	974	87	519	21	709	142	406	60
ENSG00000228399	28	30	42	33	30	41	23	30
ENSG00000185946	3561	604	1040	637	953	1030	1414	1626
ENSG00000240038	736	14	411	297	55	281	258	174
ENSG00000198890	634	6	2	4	149	30	1	1
ENSG00000224550	429	384	350	525	316	307	276	207
ENSG00000134215	3228	1711	1010	1119	2765	2612	3205	1353
ENSG00000085491	354	80	158	288	335	318	383	328
ENSG00000260879	81	59	97	30	497	110	87	79
ENSG00000162636	383	192	387	1978	1027	525	1375	20
ENSG00000162639	2010	1569	5039	957	32	395	1818	8
ENSG00000134186	2261	1438	1148	199	2025	41	2913	2824
ENSG00000116266	2903	589	20	400	1878	1698	1407	798
ENSG00000121957	2098	613	23	1461	2862	293	4168	634
ENSG00000121940	1024	153	11	666	300	81	1752	128
ENSG00000085433	1118	759	218	1059	17	1	322	132
ENSG00000197780	146	14	489	17	3	177	58	411
ENSG00000273382	48	0	23	43	17	1	23	21
ENSG00000215717	2672	29	651	1129	615	431	396	221
ENSG00000278249	0	1	0	0	64	0	35	33
ENSG00000270066	0	1	0	0	64	0	35	33
ENSG00000031698	1337	761	17	1016	44	398	691	66
ENSG00000143126	1	26	10	26	29	10	21	49
ENSG00000134243	1	2	8	2	4	160	713	1
ENSG00000143106	1729	2720	2123	912	2416	2467	2587	1012
ENSG00000162650	596	26	239	6	1	0	291	118
ENSG00000065135	6700	2435	1951	4564	4452	2884	7440	1702
ENSG00000116337	688	1137	755	1129	1481	374	2150	1197
ENSG00000228703	2	0	0	0	247	0	145	39
ENSG00000168765	181	1133	191	1604	443	31	390	183
ENSG00000213366	1250	817	913	566	454	1	789	450
ENSG00000134201	1189	7	844	437	2431	13	545	1018
ENSG00000241720	326	215	124	235	131	0	369	202
ENSG00000134202	2126	998	722	1062	495	29	1535	1121
ENSG00000184371	5	16	3	4	252	1282	515	343
ENSG00000168710	1465	956	947	19	2107	147	2290	186
ENSG00000143093	61	332	936	374	203	2	265	851
ENSG00000116396	198	5	10	9	306	5	234	57
ENSG00000162775	381	352	2	3	965	19	124	542
ENSG00000224699	994	775	846	649	495	418	572	841
ENSG00000168679	3	71	1	59	0	50	34	130
ENSG00000273373	0	2	69	46	0	0	6	2
ENSG00000134248	12504	9694	8707	7677	6358	7338	7283	6194
ENSG00000143119	7333	1707	6549	6224	3675	34	5127	3550
ENSG00000261654	1044	18	7	3	935	974	71	79
ENSG00000232811	1597	4	351	927	1534	4	131	7
ENSG00000121931	1718	688	631	2097	2068	43	178	71
ENSG00000273010	2	97	426	70	1	2	55	1
ENSG00000156171	1001	506	758	2923	1643	1535	653	1013
ENSG00000134255	2259	743	163	206	869	77	499	130
ENSG00000273221	79	468	84	7	17	1	6	15
ENSG00000162777	381	14	3	1184	6	38	701	5
ENSG00000260948	340	412	0	212	1	1	2	2
ENSG00000243960	372	370	1	157	4	561	356	2
ENSG00000116455	758	1079	68	731	99	2330	790	11
ENSG00000116459	7870	3854	6365	7821	3458	3824	3695	5175
ENSG00000143110	1910	2035	1458	1902	1051	228	2103	371
ENSG00000116473	2436	942	708	159	2342	878	1121	277
ENSG00000197852	2	210	14	3	90	73	330	352
ENSG00000064703	3636	2285	1459	1610	1496	134	1255	474
ENSG00000134245	40	177	72	4	273	11	56	37
ENSG00000007341	1581	896	10	69	392	13	545	1453
ENSG00000116489	10982	3853	2796	1264	5480	2819	5842	4629
ENSG00000235299	1	214	0	2	1	278	157	414
ENSG00000155363	1592	70	1825	8	1366	53	1204	5
ENSG00000225075	50	0	81	1	51	0	55	0
ENSG00000155366	1552	1143	485	973	634	1496	992	320
ENSG00000271810	591	454	190	330	220	378	378	34
ENSG00000155380	542	22	130	170	84	9	387	87
ENSG00000226419	4	74	6	1	26	26	13	2
ENSG00000198799	417	249	188	30	170	0	106	442
ENSG00000081026	465	1	2	2	3	37	547	1
ENSG00000116793	8180	2451	4326	3517	5400	2740	7619	3391
ENSG00000232450	164	0	1	0	2	0	61	141
ENSG00000081019	3414	233	3025	753	666	345	1793	1171
ENSG00000231128	25	40	54	0	16	1	20	0
ENSG00000134242	1598	1783	1802	6	628	34	632	384
ENSG00000226167	318	68	477	5	259	0	178	974
ENSG00000134262	1309	199	1521	389	522	16	834	3423
ENSG00000118655	557	7	13	1	715	1209	125	2
ENSG00000163349	2907	1589	3473	466	3950	5075	5567	2551
ENSG00000197323	1992	1713	3658	1372	3049	3136	1349	634
ENSG00000116752	7259	6857	4578	3773	2384	3661	5326	3033
ENSG00000213281	2940	928	16	766	2378	13	424	515
ENSG00000009307	31966	3634	8611	5898	10324	5280	14521	3146
ENSG00000052723	1524	238	1835	883	955	1388	1594	830
ENSG00000134200	1	0	1	2	97	1	1	252
ENSG00000134198	808	382	7	5	1705	1445	49	205
ENSG00000233730	58	14	87	94	54	1	31	577
ENSG00000173218	352	0	2	1	458	61	4	1
ENSG00000163393	631	1	7	0	607	8	298	0
ENSG00000163399	519	830	30	81	1325	2151	1753	362
ENSG00000203865	64	4	5	1	260	379	205	1
ENSG00000116815	786	828	1594	2506	101	400	1359	338
ENSG00000231072	39	17	44	60	24	6	22	32
ENSG00000116830	1073	922	1836	227	729	112	1945	1022
ENSG00000134253	220	4	93	238	2	0	244	3
ENSG00000198162	1499	884	17	1793	1227	933	1446	205
ENSG00000183508	1371	715	37	930	627	4	227	10
ENSG00000196505	809	4	1017	5	30	1	207	12
ENSG00000116874	71	12	328	130	497	29	1245	9
ENSG00000231365	5	46	2	55	40	1	270	36
ENSG00000092621	4975	2210	431	4677	1797	1876	2387	1074
ENSG00000134250	141	21	248	83	816	842	868	618
ENSG00000265808	552	126	215	560	711	106	627	4
ENSG00000223804	18	56	0	44	51	70	10	1
ENSG00000273727	128	34	163	213	94	231	41	257
ENSG00000270231	65	2	6	24	1	4	114	49
ENSG00000273136	3	0	2	1	2	51	0	40
ENSG00000275538	641	517	4	313	1743	1198	4	1279
ENSG00000277610	1151	1714	1102	2567	1273	1088	624	1787
ENSG00000207205	719	577	329	105	1339	328	169	830
ENSG00000275291	17	0	0	27	7	1	38	74
ENSG00000272419	49	15	57	20	7	1	28	21
ENSG00000281571	42	8	67	6	17	0	14	0
ENSG00000276216	526	462	231	693	1690	512	192	2365
ENSG00000207501	420	394	203	543	1287	432	157	1863
ENSG00000270722	40	69	0	76	268	354	53	200
ENSG00000117262	99	1	485	7	24	90	140	44
ENSG00000117281	392	19	0	96	8	1	75	223
ENSG00000265491	1941	996	128	1986	607	312	1192	2232
ENSG00000186141	817	647	652	948	2068	6	513	59
ENSG00000186364	144	223	3	27	458	270	223	293
ENSG00000131788	630	1227	5	31	2220	1543	866	551
ENSG00000198483	120	330	1	2	246	4	482	2
ENSG00000131779	840	2	3	3	4	216	125	19
ENSG00000265241	5967	3543	4554	6462	5079	4053	3972	2710
ENSG00000211451	2	8	0	1	43	0	31	2
ENSG00000234222	1864	1098	1524	1879	1566	1067	1222	951
ENSG00000280778	583	1095	419	386	545	651	546	533
ENSG00000271601	343	32	228	1	55	611	289	97
ENSG00000121851	1244	3012	970	478	1230	828	869	1149
ENSG00000265972	8383	2058	3924	3778	6461	6443	2350	2637
ENSG00000201558	31	272	0	370	255	463	46	661
ENSG00000213240	27	15	13	0	15	12	45	24
ENSG00000264343	27	15	13	0	15	12	44	24
ENSG00000273768	1	1	1	24	89	26	1	16
ENSG00000277573	1	1	1	63	314	68	0	101
ENSG00000274428	132	0	93	2	1	215	34	249
ENSG00000268043	2	0	174	9	166	1	80	64
ENSG00000230832	2	3	1	4	4	26	108	5
ENSG00000131791	421	96	498	266	4	7	436	546
ENSG00000273071	165	74	32	21	14	0	97	30
ENSG00000131781	916	55	38	16	9	6	93	8
ENSG00000180867	67	18	54	28	29	14	67	12
ENSG00000131778	4156	3904	1553	1228	2786	1771	5569	2010
ENSG00000278811	195	149	62	79	75	9	578	344
ENSG00000162836	585	7	747	770	612	8	151	37
ENSG00000188092	99	2	12	62	135	45	74	78
ENSG00000206585	4	1	0	47	95	23	5	34
ENSG00000263956	67	3	89	65	69	34	22	200
ENSG00000227733	0	19	1	1	4	26	34	2
ENSG00000199879	177	1	3	2	685	414	2	349
ENSG00000202408	0	40	0	15	54	131	0	0
ENSG00000274020	2	33	39	433	251	128	31	1
ENSG00000201183	112	79	1	361	469	3	4	540
ENSG00000280649	17	26	152	69	5	113	102	1
ENSG00000274210	364	413	196	595	945	867	301	1819
ENSG00000270629	110	172	80	0	147	149	238	70
ENSG00000274265	68	42	0	57	72	10	13	5
ENSG00000271383	139	2	98	21	222	1	7	275
ENSG00000277147	46	0	8	84	87	2	48	13
ENSG00000206828	2280	1384	3447	4757	1929	1227	1071	5781
ENSG00000203814	9	24	35	9	9	42	42	33
ENSG00000184678	7018	3006	451	8627	409	1055	1342	2922
ENSG00000261716	445	1247	11	76	712	3	664	192
ENSG00000272993	229	4	2	1	367	0	371	39
ENSG00000272196	36	17	6	38	20	9	11	27
ENSG00000184260	2922	2899	4350	3057	2901	5585	2244	8175
ENSG00000280566	710	783	1075	800	859	1774	683	2341
ENSG00000184270	7	4	0	167	54	2	47	19
ENSG00000159164	2	12	52	7	217	3	312	19
ENSG00000143368	2867	1079	3012	906	2553	1504	2860	681
ENSG00000264522	23	3	6	3	0	41	11	147
ENSG00000136631	1297	167	876	13	14	2298	688	2342
ENSG00000023902	2105	392	1193	1008	1019	183	1632	838
ENSG00000143401	2707	240	1985	1084	2176	1154	3276	1122
ENSG00000117362	841	923	2139	626	569	1034	180	64
ENSG00000118292	1009	1379	88	327	812	54	237	803
ENSG00000266472	3868	2588	3694	2795	4819	5207	3462	4307
ENSG00000117360	2321	4	300	379	9	237	1826	1054
ENSG00000163125	1044	132	12	32	545	326	709	16
ENSG00000143374	199	28	1	226	0	13	383	9
ENSG00000143382	690	1	228	72	132	3	28	16
ENSG00000203804	307	136	112	5	59	1	91	227
ENSG00000274963	1	0	1	0	0	0	90	87
ENSG00000143384	17486	4824	10903	3372	10593	4852	14397	3895
ENSG00000143420	2597	1140	1744	1357	1671	1458	1268	1354
ENSG00000143457	595	84	16	94	548	8	36	0
ENSG00000163131	2075	21	1086	2803	1225	1308	2351	260
ENSG00000143437	177	10	1342	1460	17	595	39	60
ENSG00000143379	2816	931	874	273	3484	844	890	1497
ENSG00000143418	1409	1493	2758	413	1519	512	3343	362
ENSG00000259357	593	636	1132	265	245	317	1627	171
ENSG00000143409	4	1097	971	2	308	1	9	25
ENSG00000143363	3	3	0	2	630	12	2	439
ENSG00000143443	45	149	2	70	177	391	143	303
ENSG00000197622	1077	226	1129	484	188	1115	1705	302
ENSG00000213190	432	305	749	35	9	39	656	5
ENSG00000143458	30	2	38	169	107	3	75	122
ENSG00000143434	0	4	5	2	4	49	8	214
ENSG00000163154	26	703	58	4	6	24	33	22
ENSG00000163156	3346	3993	1244	3118	1568	2527	2257	2479
ENSG00000163155	5	5	5	0	3	2	50	56
ENSG00000163159	1826	1165	935	487	15	272	1833	8
ENSG00000143398	111	1	95	2	37	2	11	1
ENSG00000159352	2408	1468	1101	1629	3574	3218	2924	1045
ENSG00000232671	117	2	0	72	98	1	29	139
ENSG00000143373	54	25	31	75	123	90	180	96
ENSG00000143393	779	111	44	1148	765	718	1499	236
ENSG00000143390	544	1189	186	727	1073	614	1021	172
ENSG00000224645	127	296	3	193	792	176	267	0
ENSG00000237976	1111	690	820	1569	460	1002	985	682
ENSG00000159377	2651	2614	315	2257	2724	1317	2654	1051
ENSG00000143442	354	1298	57	165	687	279	1516	818
ENSG00000143367	12	95	1	4	297	3	42	572
ENSG00000269621	1363	813	750	828	754	170	884	308
ENSG00000143436	4739	3777	3407	3225	1884	747	3456	1061
ENSG00000143450	539	587	471	370	207	117	402	105
ENSG00000249602	206	151	154	179	96	35	138	48
ENSG00000182134	3	4	2	2	4	1624	354	12
ENSG00000159445	1056	916	427	825	123	466	1004	838
ENSG00000197747	1590	484	2375	1444	3225	2056	1595	2349
ENSG00000163191	2751	1449	3074	1034	1610	7	1971	481
ENSG00000143546	0	2	2	1	97	0	1	201
ENSG00000197956	4794	5041	3915	2675	4134	9718	3233	6636
ENSG00000196154	8158	14478	6407	11159	10340	21025	4075	10274
ENSG00000189171	175	10	939	700	1033	583	119	2
ENSG00000271853	222	8	913	592	827	495	106	2
ENSG00000160678	1	14	66	73	123	35	3	0
ENSG00000272030	196	61	561	290	439	228	77	0
ENSG00000160679	1238	1252	751	1010	980	964	882	583
ENSG00000143553	938	2251	1138	1735	868	1358	848	1001
ENSG00000143621	19939	10561	13371	10255	15548	15730	16400	5540
ENSG00000143624	9	37	7	6	573	1096	94	854
ENSG00000279767	2	18	1	1	348	541	72	213
ENSG00000143614	1027	19	150	1252	727	16	225	43
ENSG00000198837	25	424	35	5	146	201	38	0
ENSG00000160741	601	204	1	157	339	149	655	853
ENSG00000143570	1160	4	2138	68	70	84	320	14
ENSG00000143578	38	67	40	81	149	85	35	180
ENSG00000143543	10076	10832	6224	8763	7399	8421	4730	3887
ENSG00000143545	345	440	7	552	666	574	523	481
ENSG00000177954	4286	4060	4556	4219	2780	3650	2946	2941
ENSG00000143552	0	0	4	83	56	3	69	109
ENSG00000143549	16264	6929	7195	8172	10125	6735	10466	5613
ENSG00000143612	4007	1909	292	367	4688	65	2902	2075
ENSG00000143569	4318	623	318	141	1674	243	1816	594
ENSG00000143575	982	1777	1325	1312	776	867	1145	31
ENSG00000143515	35	225	9	1702	234	68	154	114
ENSG00000160712	0	13	56	1	14	99	5	27
ENSG00000160714	491	294	1095	7	279	442	718	623
ENSG00000229780	23	12	61	0	79	0	28	11
ENSG00000160710	985	1934	1302	219	538	719	2736	2613
ENSG00000143603	0	3	4	2	52	3	5	27
ENSG00000163344	460	1036	865	1869	1067	651	1200	75
ENSG00000270361	1	0	0	0	40	2	70	0
ENSG00000163346	4122	1111	1893	244	2940	254	1697	652
ENSG00000163348	267	0	247	55	480	5	15	62
ENSG00000271380	359	261	276	348	405	644	301	405
ENSG00000160691	547	392	133	317	304	699	442	455
ENSG00000173207	547	290	393	343	1022	906	802	1285
ENSG00000160688	8	1249	3	469	58	4231	646	519
ENSG00000143537	484	11	1	490	4	252	165	2
ENSG00000169242	1818	8	681	1123	480	10	183	5
ENSG00000169241	3053	2353	1351	713	666	963	1847	10
ENSG00000179085	1052	1975	1878	1756	1356	3624	1203	1025
ENSG00000163463	4059	7421	8465	7810	5485	5451	4051	4646
ENSG00000273088	3862	6944	8078	7541	5293	5107	3832	4474
ENSG00000185499	80	516	368	638	343	63	96	15
ENSG00000231064	2	44	9	7	373	475	158	11
ENSG00000169231	127	499	55	61	1062	1671	689	258
ENSG00000173171	324	519	376	1194	852	161	345	7
ENSG00000160766	82	27	1	0	133	4	7	0
ENSG00000160767	23	52	458	114	1	1	106	2
ENSG00000116521	1973	1933	3712	1270	555	1638	1831	1220
ENSG00000176444	424	287	4	6	383	409	480	32
ENSG00000143630	3	73	1	0	1	326	26	2
ENSG00000160752	1284	5394	2643	892	4404	5235	3582	675
ENSG00000225855	771	2968	1347	587	2308	3054	2104	405
ENSG00000160753	0	6	1	26	1	286	137	53
ENSG00000116539	3708	990	506	762	2250	1379	4380	4684
ENSG00000235919	608	905	2	558	410	4	554	471
ENSG00000125459	36	39	50	176	16	257	62	1
ENSG00000246203	640	272	319	416	1151	651	1132	599
ENSG00000163374	1688	879	1134	947	3037	1560	2430	1272
ENSG00000132676	2936	2508	3743	1649	1743	71	3964	540
ENSG00000116580	1408	245	89	262	2440	654	614	1354
ENSG00000132718	611	10	104	8	576	1095	384	29
ENSG00000143622	986	1852	662	1114	49	130	1225	1014
ENSG00000132680	2105	1952	242	160	1156	917	1130	1371
ENSG00000280466	34	0	0	0	27	0	1	68
ENSG00000281394	35	0	0	0	27	0	1	72
ENSG00000116584	244	351	878	463	404	102	125	389
ENSG00000163479	7595	5791	3775	3307	5646	3371	4998	3283
ENSG00000160803	0	107	140	132	47	2	9	0
ENSG00000116586	1627	3394	2696	2333	2776	3114	2223	1175
ENSG00000254726	0	0	0	5	77	55	149	179
ENSG00000160789	6418	1384	5847	4643	14185	2339	12691	2097
ENSG00000196189	12	15	9	1	127	63	608	5
ENSG00000160785	616	1	8	1	474	1	94	40
ENSG00000260238	6098	3229	4765	3394	4550	2082	2593	2095
ENSG00000160783	10319	5597	8072	5503	8175	3049	4890	3312
ENSG00000242252	43	100	152	157	7	160	3	256
ENSG00000198952	28	2	66	215	14	24	541	834
ENSG00000163472	118	186	46	29	429	21	142	6
ENSG00000198715	404	530	44	154	589	190	416	3
ENSG00000163468	3367	3479	6383	3389	2102	6851	1847	414
ENSG00000116604	573	999	768	501	1553	279	502	299
ENSG00000183856	783	25	4	18	88	47	25	1462
ENSG00000163382	4980	5016	3456	5422	3364	2825	4541	2653
ENSG00000160818	165	26	1175	8	303	1169	652	16
ENSG00000280316	123	15	665	1	87	559	282	7
ENSG00000143319	50	177	147	205	240	121	251	1152
ENSG00000143303	1	271	0	0	52	179	31	64
ENSG00000143314	622	2154	819	884	252	1927	1357	796
ENSG00000143321	1689	1063	1337	1415	2902	2551	4007	713
ENSG00000143294	1264	1097	892	559	2482	368	1782	1886
ENSG00000027869	392	4	0	256	289	240	1	31
ENSG00000187800	4	108	1	5	1	390	153	243
ENSG00000132694	87	47	2	11	43	1	19	318
ENSG00000117036	6516	2899	1863	1410	2441	2401	2616	3415
ENSG00000235700	95	1	0	0	0	0	81	192
ENSG00000183853	4	2	17	1	2	4	47	89
ENSG00000163554	0	23	2	48	11	32	3	112
ENSG00000163565	3092	52	1392	1590	1055	677	1608	2238
ENSG00000179639	14	11	1187	9	1131	3304	4146	15
ENSG00000158716	2050	2594	2268	2526	3946	4096	3115	1663
ENSG00000213085	1	121	0	6	247	5	30	0
ENSG00000158710	33074	21259	23484	26888	26572	13790	32552	14158
ENSG00000085552	17	86	0	7	0	2	114	104
ENSG00000224259	0	0	0	0	0	42	196	1
ENSG00000143315	226	15	1	4	131	138	204	62
ENSG00000162729	392	628	560	7	547	13	264	1
ENSG00000227741	103	6	2	14	32	302	34	0
ENSG00000162734	311	126	7	307	425	109	577	461
ENSG00000132716	2985	367	1719	905	815	1149	870	856
ENSG00000258465	1822	273	483	871	196	179	722	490
ENSG00000228606	559	98	14	31	13	230	40	53
ENSG00000162735	2178	1089	5	1611	14	571	926	64
ENSG00000122218	4240	1436	2034	3182	3466	1527	2317	1954
ENSG00000162736	833	482	1120	746	1141	641	1114	292
ENSG00000066294	360	15	905	3	8	234	396	4
ENSG00000228863	1	0	0	1	155	0	122	14
ENSG00000117091	0	0	1	27	492	2	382	33
ENSG00000122223	235	1131	1361	1245	11	7	1149	350
ENSG00000158769	1154	21	1340	991	268	234	913	280
ENSG00000270149	1174	842	1305	1268	891	703	1215	692
ENSG00000215845	5009	7676	5156	6499	6689	7449	4562	4065
ENSG00000186517	19	133	754	3	982	158	565	18
ENSG00000143256	2983	2924	3193	2528	2760	453	2641	2275
ENSG00000158793	526	9	169	554	82	9	264	7
ENSG00000158796	1893	21	230	501	177	77	1269	4
ENSG00000143222	9277	5633	7283	7266	5614	3520	5233	4055
ENSG00000224985	945	531	655	625	384	217	356	527
ENSG00000143258	544	1	5	5	214	3	23	235
ENSG00000143224	124	903	3	1181	32	158	318	329
ENSG00000158850	688	327	10	764	524	2	47	398
ENSG00000158864	3575	3423	1743	21	1035	2158	1991	2801
ENSG00000158869	1	0	335	1	357	6	233	485
ENSG00000158882	263	1	35	9	2	4	14	1071
ENSG00000143252	537	548	28	393	96	253	135	432
ENSG00000143226	173	524	367	325	263	620	453	435
ENSG00000081721	2320	15	3426	1798	971	7	2298	670
ENSG00000118217	4252	288	612	88	1469	1521	1560	2315
ENSG00000152332	2349	339	656	62	516	1099	2987	900
ENSG00000117143	2879	1876	9	9	200	14	1121	155
ENSG00000132196	126	0	392	22	14	166	124	31
ENSG00000143248	709	5	94	2	212	189	112	2
ENSG00000232995	390	5	171	5	367	395	181	4
ENSG00000143228	3	78	4	3	2346	269	178	96
ENSG00000185630	415	62	754	17	525	1962	810	289
ENSG00000269887	0	0	0	1	0	86	141	0
ENSG00000143198	2618	3708	2383	2776	2973	2454	2317	910
ENSG00000143149	1260	828	1336	2454	2097	122	1281	21
ENSG00000206990	100	43	70	173	196	1	106	0
ENSG00000143183	1987	3156	1480	2259	756	697	1197	802
ENSG00000224358	65	3	0	1	24	1	0	167
ENSG00000143179	812	47	509	1385	524	743	1362	541
ENSG00000236364	82	4	1	164	57	59	139	64
ENSG00000143157	461	4	13	4	173	31	442	427
ENSG00000152382	4023	585	54	268	10	10	70	1117
ENSG00000143190	586	328	1187	323	659	513	110	860
ENSG00000143162	6510	4152	3461	1034	2958	2060	4694	285
ENSG00000241666	551	249	42	113	318	285	76	181
ENSG00000198771	4621	923	2862	2635	1096	187	418	1763
ENSG00000197965	161	514	1205	255	7	258	2146	708
ENSG00000143158	6532	8588	5639	5531	6989	7477	4949	8181
ENSG00000143164	1133	2318	1015	3230	1379	911	2152	2702
ENSG00000143147	10	6	1	17	6	293	29	21
ENSG00000143155	2017	1516	1354	1805	2631	968	1684	1303
ENSG00000213064	15	7	916	7	597	1749	812	237
ENSG00000143153	699	1426	649	1067	340	334	343	180
ENSG00000143156	684	859	901	837	1452	278	1376	689
ENSG00000117475	563	14	788	862	1824	304	517	14
ENSG00000117477	0	735	6	2	0	2	71	32
ENSG00000198734	45	5	2	101	0	0	201	5
ENSG00000000460	13	1815	179	325	2	19	710	630
ENSG00000188404	20438	19448	13398	9705	9820	2174	15681	1458
ENSG00000171806	8	74	932	0	10	228	627	54
ENSG00000000457	127	290	320	265	23	8	103	142
ENSG00000075945	1506	9	74	226	1345	705	1361	1114
ENSG00000232959	18	34	0	0	39	0	11	51
ENSG00000233985	15	41	9	14	10	21	25	57
ENSG00000010932	72	10	130	60	79	14	17	44
ENSG00000117523	8945	1476	8121	1932	8557	5894	10682	8266
ENSG00000233328	45	63	50	45	45	40	50	21
ENSG00000117533	942	1043	258	1710	473	1258	915	844
ENSG00000010165	231	2	25	2	784	210	7	512
ENSG00000197959	736	7	10	3	46	254	437	504
ENSG00000230630	1	1	1	1	6	67	334	1
ENSG00000135845	1950	977	1059	933	714	2457	1456	339
ENSG00000094975	3463	1510	446	1469	2174	1639	3046	3100
ENSG00000203739	1	98	0	0	1	1	120	199
ENSG00000117592	12569	8698	10031	10063	6297	7703	8978	2181
ENSG00000076321	485	5	7	1089	325	96	850	403
ENSG00000120334	558	4	1	1	86	2	211	129
ENSG00000117593	62	1214	5	4	16	20	270	50
ENSG00000270084	1300	1248	1808	1391	1060	1614	1142	501
ENSG00000234741	15379	11738	17226	13184	8367	10271	11182	4916
ENSG00000185278	13	104	3	8	60	932	169	25
ENSG00000135870	1798	928	220	815	2283	521	1528	3140
ENSG00000224977	86	0	141	0	269	1	0	0
ENSG00000152061	1370	1719	380	678	745	1200	1344	1912
ENSG00000116161	1495	2503	2011	3679	2100	2899	3195	1629
ENSG00000120333	1666	1435	1038	1272	733	20	546	787
ENSG00000235750	125	34	91	193	611	42	33	91
ENSG00000235628	0	0	0	0	68	0	1	60
ENSG00000230777	91	163	195	84	216	176	79	103
ENSG00000143207	3488	18	226	1671	304	1057	2312	272
ENSG00000236021	5	0	0	0	3	0	109	105
ENSG00000232463	3	6	9	10	25	27	21	21
ENSG00000254154	1	14	10	49	1	67	5	42
ENSG00000242193	0	15	0	1	3	67	25	2
ENSG00000075391	311	5	17	1	384	9	215	4
ENSG00000213058	24	3962	43	50	41	4003	34	18
ENSG00000273062	0	60	31	0	0	2	0	0
ENSG00000116191	4	349	1490	1	1	46	7	1
ENSG00000116194	0	3	0	3	0	0	203	199
ENSG00000116199	425	663	83	281	16	5	1377	471
ENSG00000186283	569	889	123	29	113	209	857	7
ENSG00000143322	427	0	64	2	212	10	293	41
ENSG00000057252	86	1141	121	18	21	9	1412	19
ENSG00000162779	5	3	0	2	160	0	60	79
ENSG00000236539	6	27	2	7	24	27	5	6
ENSG00000169905	607	380	535	124	1310	1329	1741	628
ENSG00000272906	109	66	10	0	103	0	54	2
ENSG00000143337	1211	7206	169	3040	3579	2083	2580	1476
ENSG00000264916	1	1	1	0	0	0	57	147
ENSG00000135837	3690	981	990	465	809	2692	1543	1025
ENSG00000116260	265	27	66	9	186	35	436	209
ENSG00000121454	0	8	3	0	0	459	55	3
ENSG00000230124	1074	1397	580	803	1990	948	2406	1233
ENSG00000143324	302	6	657	303	994	388	245	126
ENSG00000135823	4	2	3	8	2	950	296	47
ENSG00000153029	383	10	468	51	6	2	31	6
ENSG00000162783	3025	350	1728	3433	1485	1611	907	813
ENSG00000135821	11689	4009	4898	3845	8739	5086	8537	2198
ENSG00000143333	271	538	1	2	14	1	132	1
ENSG00000135829	7733	1951	4048	1046	3793	3164	5270	3671
ENSG00000135862	0	3	16	0	0	32	56	87
ENSG00000232860	38	1	1	46	0	333	13	2
ENSG00000116698	1021	19	575	39	634	775	823	88
ENSG00000162704	4751	3146	3799	2120	2160	1435	5195	1323
ENSG00000198860	1917	2788	178	1346	865	823	1560	225
ENSG00000116667	813	1624	2067	32	712	1294	2688	896
ENSG00000116406	113	27	2	134	391	475	502	6
ENSG00000135842	903	4	17	747	258	89	333	506
ENSG00000121481	866	1304	1685	113	384	1012	466	655
ENSG00000121486	129	73	9	1903	131	3	2	108
ENSG00000116668	0	4	0	165	0	3	64	947
ENSG00000279838	105	10	4	7	470	2	363	712
ENSG00000116679	3817	370	1262	66	3869	3096	5591	4069
ENSG00000116690	210	102	152	165	141	156	285	542
ENSG00000047410	4330	2592	2999	3263	2152	2376	7758	3933
ENSG00000157181	1356	366	1164	16	4058	1603	2227	1123
ENSG00000073756	12082	501	6814	2440	3221	2634	6614	2751
ENSG00000273129	575	4	3	334	0	1	3	6
ENSG00000116711	44	341	0	2	127	0	47	0
ENSG00000236030	151	1	0	74	0	18	107	2
ENSG00000231599	169	0	121	0	27	0	96	0
ENSG00000150681	266	465	96	532	44	221	794	360
ENSG00000232498	53	38	257	100	64	132	23	106
ENSG00000090104	76300	19863	19787	12390	17480	4753	23720	3252
ENSG00000231767	30	42	58	46	33	66	25	25
ENSG00000116741	15872	5539	1735	7777	2635	2126	10332	5381
ENSG00000116750	1847	2799	281	1163	807	211	2064	226
ENSG00000116747	7970	1584	1744	3476	4204	3187	4180	2579
ENSG00000272579	241	1	1	141	114	0	166	151
ENSG00000023572	723	475	174	5	594	279	187	9
ENSG00000134371	4166	1390	105	920	827	845	850	672
ENSG00000162630	2	2	4	4	274	185	60	73
ENSG00000000971	514	790	1157	7	26	85	1174	931
ENSG00000066279	2208	13	142	329	2221	1014	2189	2238
ENSG00000177888	4	175	1	180	128	537	217	10
ENSG00000213047	811	2481	2531	187	430	820	3079	1242
ENSG00000143355	1	6	0	44	2	5	249	68
ENSG00000151414	2386	987	16	10	610	67	1320	71
ENSG00000081237	13354	5348	9742	6487	12464	1834	11688	11161
ENSG00000261573	403	147	33	165	1	40	134	9
ENSG00000229989	2636	2187	588	1361	669	1157	630	210
ENSG00000162702	2271	928	1439	401	1234	408	2441	920
ENSG00000118193	8	80	183	313	2458	684	1183	272
ENSG00000118197	895	871	6	35	458	131	1197	115
ENSG00000260088	105	154	2	1	1	0	15	77
ENSG00000116852	16	28	9	6	53	36	252	537
ENSG00000116857	185	1580	1178	12	292	16	1901	359
ENSG00000159176	1661	1118	1157	1832	1642	1224	2503	303
ENSG00000224536	177	293	0	3	1	272	106	65
ENSG00000223396	14	8	3	2	1	46	65	15
ENSG00000134369	104	49	1961	7	380	15	388	271
ENSG00000231871	41	12	9	3	139	7	54	0
ENSG00000198700	1392	269	1174	226	1452	333	1225	315
ENSG00000134375	7148	4818	2571	1814	2277	1635	3884	1920
ENSG00000176393	1734	857	28	919	699	270	1164	52
ENSG00000273478	126	46	2	63	49	0	69	0
ENSG00000170075	78	72	114	10	24	45	102	225
ENSG00000143862	387	60	316	98	116	217	678	298
ENSG00000143851	988	34	661	32	1616	6	314	1278
ENSG00000077152	437	403	409	9	654	239	1361	2272
ENSG00000077157	111	658	7	5	129	29	367	59
ENSG00000117139	1781	1631	255	297	953	283	724	2260
ENSG00000228288	92	162	180	1	1	0	1	152
ENSG00000214796	172	192	2	0	8	0	4	147
ENSG00000183155	186	6	1323	629	1194	1210	591	28
ENSG00000117153	609	5	5	150	1498	614	1009	486
ENSG00000159346	13415	3604	2664	7038	3027	2110	6166	3452
ENSG00000159348	888	747	937	943	676	1106	919	11
ENSG00000163444	76	1168	193	444	315	174	921	73
ENSG00000143847	53	75	6	1	1	3	10	4
ENSG00000159388	2040	2077	2990	1219	4382	3300	3021	3046
ENSG00000188783	1	127	8	14	0	8	74	21
ENSG00000058668	1208	345	135	487	1449	473	704	870
ENSG00000122188	3	0	0	0	211	1	8	125
ENSG00000058673	1473	597	1430	14	937	414	2204	1006
ENSG00000257315	3	1123	0	7	91	138	307	222
ENSG00000182004	8448	7763	6839	7995	6745	7562	5309	6555
ENSG00000143845	139	5	3	5	674	11	386	4
ENSG00000261065	60	0	2	0	152	0	78	0
ENSG00000230550	0	0	0	0	35	1	75	3
ENSG00000174567	0	61	0	260	1	2	157	1
ENSG00000143850	99	2	1	2	13	2	32	58
ENSG00000158615	2015	674	385	220	1806	495	1516	56
ENSG00000133056	3	12	106	56	22	33	11	101
ENSG00000198625	4729	2123	531	3631	4255	523	3105	2360
ENSG00000163531	14	5	1	1	34	27	46	52
ENSG00000184144	0	63	6	1	0	0	25	34
ENSG00000117222	53	37	29	1	93	5	117	1
ENSG00000133059	801	646	796	63	907	353	954	78
ENSG00000235363	33	26	22	42	99	21	27	28
ENSG00000174514	231	1	1	78	8	1	6	2
ENSG00000158711	1011	1123	1776	1296	1039	35	817	479
ENSG00000158715	3	6	7	0	1	79	126	50
ENSG00000069275	1592	688	1312	649	4472	3152	1942	1733
ENSG00000117280	4	41	1109	2	4	152	15	0
ENSG00000162877	627	4	88	2	1	7	407	0
ENSG00000263961	257	2	0	0	45	265	1	16
ENSG00000266028	4	2	2	8	154	1	277	229
ENSG00000263528	1	0	0	4	185	1	287	0
ENSG00000266094	1217	18	56	7	1243	520	932	65
ENSG00000143486	1107	1694	10	22	736	1555	1718	1087
ENSG00000143479	482	56	1396	7	725	21	381	1111
ENSG00000162889	685	20	183	584	1308	1180	517	1950
ENSG00000224114	31	139	60	18	6	128	4	7
ENSG00000162894	960	1	3	0	3	1	143	89
ENSG00000123836	1	61	1	1	8	486	113	1
ENSG00000180667	10	5	554	10	956	11	1317	1
ENSG00000196352	3170	16	126	1709	667	850	2266	201
ENSG00000117335	6013	1190	1737	1650	2166	1579	3553	3484
ENSG00000203709	221	205	12	140	1	78	27	40
ENSG00000174059	5397	1516	2455	2488	3748	995	8182	2336
ENSG00000009790	487	6	1533	1062	5	22	551	5
ENSG00000162757	949	3	466	258	3	18	120	1
ENSG00000117597	528	3	4	166	1093	7	7	9
ENSG00000082497	0	0	83	22	2	4	319	118
ENSG00000054392	148	46	8	6	4	3	59	788
ENSG00000200972	5	41	54	5	16	78	6	12
ENSG00000117625	858	1448	717	494	590	126	1311	1439
ENSG00000082512	3707	1820	1028	1124	724	468	1320	763
ENSG00000153363	499	4	2	591	123	23	387	3
ENSG00000170385	8	2	1097	6	1511	100	5	4
ENSG00000117650	558	869	0	4	89	1	138	107
ENSG00000123684	1393	75	841	211	607	28	1477	2717
ENSG00000143493	300	3	6	269	745	2	963	221
ENSG00000143476	1208	276	4417	29	1829	499	3499	3621
ENSG00000220749	35	24	64	31	23	90	40	40
ENSG00000066027	1025	401	6	13	807	4	1614	51
ENSG00000225338	384	350	434	371	264	267	267	189
ENSG00000065600	5	217	3	9	705	628	397	138
ENSG00000117691	6952	6946	2018	5138	5860	6056	6698	5597
ENSG00000162772	3392	1926	3036	1319	4680	1796	3291	2515
ENSG00000117697	2552	1717	683	15	749	262	1150	939
ENSG00000203705	486	721	153	575	558	65	157	3
ENSG00000198468	24	143	1	103	148	1	115	89
ENSG00000162769	12	142	5	9	166	763	379	36
ENSG00000174606	293	173	123	1483	2113	8	1155	350
ENSG00000136643	469	654	29	2	1169	6	963	3
ENSG00000143499	3	920	3	7	2	47	105	120
ENSG00000152104	114	9	2	33	342	2	33	83
ENSG00000117724	594	15	53	297	3468	322	4702	1850
ENSG00000136636	491	219	113	939	300	14	603	255
ENSG00000042781	3	5	4	29	2	30	80	18
ENSG00000092978	633	1550	1691	445	224	546	568	101
ENSG00000067533	353	1252	7	1049	1541	760	975	1775
ENSG00000228063	14	6	50	30	66	35	49	52
ENSG00000143353	264	106	426	522	717	437	898	896
ENSG00000136628	413	1270	1252	804	67	921	3705	724
ENSG00000162813	90	0	6	187	1	9	333	10
ENSG00000067704	1111	52	1514	1060	137	662	1580	76
ENSG00000232134	0	0	164	37	0	2	1	0
ENSG00000118873	91	626	11	762	269	32	301	863
ENSG00000218283	124	83	25	66	28	17	67	15
ENSG00000257551	58	0	272	0	0	0	27	0
ENSG00000136630	264	3	279	75	0	1	92	2
ENSG00000143507	2051	3019	3355	1984	5354	945	2324	1840
ENSG00000154305	1992	2694	1010	1854	633	1765	1706	752
ENSG00000272750	115	274	126	304	22	278	68	2
ENSG00000186063	91	31	0	0	105	0	36	5
ENSG00000162819	2920	1673	128	1453	806	37	1550	1063
ENSG00000228106	1119	475	399	7	740	484	298	841
ENSG00000278610	173	101	16	0	59	39	45	91
ENSG00000162909	1419	274	1177	691	362	39	1450	34
ENSG00000143514	2586	774	1880	17	680	128	2234	307
ENSG00000185495	113	186	51	2	170	73	266	4
ENSG00000143756	3093	931	22	275	1529	344	585	208
ENSG00000143753	3760	1871	2581	1021	1857	48	2267	7
ENSG00000237101	0	107	0	2	0	72	4	116
ENSG00000143748	541	364	273	6	101	77	210	991
ENSG00000143771	1350	914	2129	975	2894	862	723	1391
ENSG00000162923	731	1429	489	730	273	820	1211	912
ENSG00000143786	38	149	2	478	53	168	98	17
ENSG00000185842	145	71	11	817	128	132	489	1363
ENSG00000143815	5126	1644	4962	3779	1913	2095	2690	2852
ENSG00000143742	9831	4426	3622	3559	5356	3965	4743	3418
ENSG00000143819	0	1	10	10	1	35	86	2
ENSG00000242861	138	141	51	32	7	58	50	0
ENSG00000196187	436	11	15	378	5	1277	866	684
ENSG00000255835	138	472	175	0	420	176	568	197
ENSG00000143811	414	1535	596	9	868	801	1286	396
ENSG00000143751	3536	670	160	21	2230	1156	2423	239
ENSG00000163041	759	494	514	347	633	294	514	302
ENSG00000182827	848	107	90	73	148	2144	1743	1285
ENSG00000234478	1	2	2	2	0	128	231	2
ENSG00000183814	664	7	10	2	2	1206	908	53
ENSG00000143799	3358	1347	5591	1843	682	2908	5325	1482
ENSG00000143772	413	11	5	710	0	0	3	14
ENSG00000163050	190	20	1502	36	1925	1224	1047	1105
ENSG00000143776	21	59	1146	82	810	450	786	126
ENSG00000181450	784	256	562	2	875	2	427	208
ENSG00000143740	164	912	9	17	1079	645	4	3
ENSG00000143761	17287	9897	4221	13696	10478	6064	12079	4002
ENSG00000264944	74	27	30	40	55	21	43	11
ENSG00000143793	725	32	7	337	31	225	668	194
ENSG00000162910	2931	2753	2046	1619	2328	2137	1906	1921
ENSG00000143774	7693	5085	8874	8657	6667	5331	4661	5174
ENSG00000181873	8	14	22	658	565	1577	103	88
ENSG00000162913	1	381	0	2	0	1	193	161
ENSG00000154358	34	439	614	31	34	3	132	173
ENSG00000154370	471	1	151	114	1956	66	27	317
ENSG00000181218	183	657	284	120	1105	4	309	3
ENSG00000281451	44	137	46	0	151	1	0	2
ENSG00000168159	1397	973	803	1665	1086	2105	999	61
ENSG00000234975	58	16	26	35	17	21	20	14
ENSG00000116574	48	0	49	1	28	4	2	7
ENSG00000240524	186	149	163	66	136	92	96	42
ENSG00000168118	2240	1789	2544	1037	1178	2947	2072	438
ENSG00000213029	2	78	178	0	23	54	29	25
ENSG00000237481	36	17	1	0	0	65	95	0
ENSG00000154429	124	17	4	6	10	65	31	3
ENSG00000069248	838	1013	2691	452	2928	430	505	105
ENSG00000135776	3	3	791	489	595	8	282	684
ENSG00000135801	143	139	364	3	4	8	577	476
ENSG00000135763	13	1050	4	2	1236	7	422	1
ENSG00000143641	1093	984	729	496	732	425	298	408
ENSG00000224407	0	285	108	1	26	58	42	95
ENSG00000135775	536	584	266	31	311	277	1061	129
ENSG00000119280	151	1	107	7	1	4	41	423
ENSG00000143643	597	3	2	21	5	13	162	268
ENSG00000173409	6	624	722	5	1	180	2	1
ENSG00000182118	1	0	561	1	18	25	25	114
ENSG00000143633	321	846	44	1833	218	49	23	157
ENSG00000116906	1079	7	2724	1533	412	277	345	1259
ENSG00000116903	5	1	3	13	469	28	237	50
ENSG00000010072	2327	1116	559	11	1414	549	182	1
ENSG00000135766	3	1	13	1	55	151	650	3
ENSG00000233461	0	126	2	0	68	4	127	196
ENSG00000270106	234	322	612	634	401	128	366	2
ENSG00000116918	661	909	1061	1870	875	885	1528	545
ENSG00000212916	476	3	1	0	1327	48	7	8
ENSG00000135778	3187	1567	2260	1363	1557	1724	1774	738
ENSG00000135749	344	28	4	452	29	176	9	168
ENSG00000143674	2	0	2	4	228	15	22	96
ENSG00000231663	329	266	434	549	77	94	52	4
ENSG00000168275	1145	1056	355	426	499	565	263	398
ENSG00000059588	4166	901	605	1458	1662	1722	2428	2055
ENSG00000168264	3364	2339	1888	2204	3597	3873	1782	5658
ENSG00000228830	1240	256	500	844	1417	1403	843	1800
ENSG00000238005	113	0	3	163	104	1	1	1
ENSG00000258082	1	1	0	30	253	1	56	0
ENSG00000173726	4644	1083	1621	3527	3635	3040	4470	1922
ENSG00000188739	4648	909	2366	2647	7343	2080	2843	3556
ENSG00000054267	16680	5340	4647	4567	12536	4301	7260	7403
ENSG00000152904	1319	2	8	3	1557	8	512	172
ENSG00000116957	386	52	5	95	7	6	820	6
ENSG00000162885	102	0	147	0	6	3	88	0
ENSG00000143669	249	490	200	1819	220	798	44	13
ENSG00000077585	183	81	0	275	1	1	5	0
ENSG00000086619	1405	354	250	1571	652	249	642	238
ENSG00000186197	41	37	564	39	835	38	469	16
ENSG00000244457	41	35	41	38	433	13	219	13
ENSG00000116977	4744	435	1817	457	2745	557	3343	2559
ENSG00000223776	68	0	21	0	46	7	35	101
ENSG00000230325	76	165	340	1	2	49	18	1
ENSG00000119285	1909	1122	1416	1118	975	912	2226	1732
ENSG00000116984	238	226	5	3	152	422	943	785
ENSG00000133019	696	39	1517	12	238	145	750	440
ENSG00000233355	10	0	164	9	52	0	79	4
ENSG00000225554	210	616	1	428	0	3	0	2
ENSG00000091483	1137	613	1670	1494	1007	3627	1430	137
ENSG00000054277	53	100	138	46	7	142	111	2
ENSG00000203668	5	321	1756	6	13	132	619	22
ENSG00000162843	0	2	2	2	3	42	2	124
ENSG00000174371	742	13	1644	29	322	1192	1822	1131
ENSG00000143702	2395	807	2933	1543	2128	544	1617	814
ENSG00000054282	413	843	205	105	1239	252	935	648
ENSG00000117020	273	225	1154	9	1103	643	718	1259
ENSG00000236031	1	117	0	0	40	0	123	1
ENSG00000179456	755	139	297	328	311	132	282	12
ENSG00000240963	1	3	19	220	87	0	2	156
ENSG00000035687	236	20	278	828	620	806	302	1475
ENSG00000121644	1107	1047	18	974	1131	601	1188	955
ENSG00000203667	5206	2498	2122	602	2483	890	3243	1538
ENSG00000188206	5793	2555	1963	531	2417	800	3218	1585
ENSG00000277877	1254	630	836	283	1217	539	1181	1191
ENSG00000153187	9249	3883	7351	2035	6261	4138	9934	6099
ENSG00000273175	178	0	110	0	0	0	184	0
ENSG00000272195	339	186	468	120	135	264	116	353
ENSG00000203666	1670	174	777	125	196	249	721	372
ENSG00000162849	2	55	0	6	14	199	38	10
ENSG00000185420	3191	1012	1060	3611	1523	34	1299	877
ENSG00000162851	2456	1376	1207	1925	108	880	631	72
ENSG00000162852	5001	3016	2108	2317	4049	991	3981	2948
ENSG00000143653	7335	4922	7348	4768	3695	7128	5793	4216
ENSG00000153207	1407	85	121	143	358	691	2056	1303
ENSG00000197472	2	76	2	0	34	6	741	4
ENSG00000135747	1	0	0	0	25	4	159	2
ENSG00000188295	3	2	2	197	662	158	102	0
ENSG00000196418	117	640	110	150	30	6	287	78
ENSG00000259865	136	104	778	9	468	514	300	7
ENSG00000227671	225	53	4	138	276	101	116	352
ENSG00000232347	99	51	1	49	43	6	11	59
ENSG00000162714	933	440	297	1285	741	682	717	469
ENSG00000169224	81	4	1379	12	276	1012	796	6
ENSG00000236817	19	0	28	0	15	39	122	0
ENSG00000162722	66	98	1	58	146	0	274	0
ENSG00000238243	3	241	1	0	316	4	135	0
ENSG00000175137	2	42	533	352	3	4	10	9
ENSG00000171161	930	3	108	3	1572	24	423	3
ENSG00000171163	429	7	4	1	94	0	678	152
ENSG00000185220	0	0	1	42	0	50	1	40
ENSG00000035115	8	1944	96	9	6	43	371	200
ENSG00000143727	11222	4846	6764	7309	7326	1178	5858	3526
ENSG00000151353	1940	108	915	861	1584	780	1786	964
ENSG00000233296	192	87	80	191	147	137	174	61
ENSG00000130508	365	352	10	4	18	248	147	16
ENSG00000032389	438	1	841	4	289	518	1467	805
ENSG00000171853	124	117	3	3	169	485	393	19
ENSG00000182551	2206	2073	1863	3030	2178	790	4661	626
ENSG00000235078	152	117	120	124	123	146	305	35
ENSG00000255767	328	180	1	64	1	183	268	75
ENSG00000171865	2130	1222	7	581	269	1550	1245	452
ENSG00000234171	175	644	1	4	162	274	470	0
ENSG00000171863	4011	4020	3936	3834	3564	4224	3233	2599
ENSG00000134326	680	831	1	2	84	2	9	3
ENSG00000134321	14	0	6	2	101	0	29	8
ENSG00000151692	604	8	1279	14	188	1915	933	108
ENSG00000236790	4	59	25	0	5	4	4	1
ENSG00000236008	60	0	56	5	3	23	96	0
ENSG00000115738	86608	34809	27953	20738	43035	11117	39124	8750
ENSG00000134313	1529	81	2188	858	1197	378	394	2915
ENSG00000143797	8	31	53	114	975	1183	336	993
ENSG00000151693	1	29	0	32	2	3	2	4
ENSG00000119185	4117	1540	2256	972	4842	1668	3568	2493
ENSG00000119203	1502	1593	197	676	34	334	2452	57
ENSG00000134330	2097	3035	2455	3251	1664	1154	1234	2245
ENSG00000151694	3603	553	418	494	1839	1319	1307	2554
ENSG00000239300	33	1	0	3	1	23	33	184
ENSG00000271855	77	75	0	82	1	0	116	97
ENSG00000134308	12738	7100	9479	9712	8017	6334	13237	2951
ENSG00000115750	617	1261	166	185	63	9	588	7
ENSG00000260077	4	1263	364	5	67	2	22	165
ENSG00000172059	864	12	75	1	447	7	192	0
ENSG00000271787	192	0	0	0	67	1	49	0
ENSG00000171848	986	9	1661	13	217	1247	886	1442
ENSG00000163009	22	0	2	2	428	0	7	41
ENSG00000115756	97	2004	1189	11	4	3	516	30
ENSG00000115758	3694	1642	1724	2709	2989	3221	7846	2672
ENSG00000206633	0	1	0	0	7	105	0	51
ENSG00000115761	1336	802	704	9	1178	100	666	10
ENSG00000234818	99	48	1	0	125	0	38	0
ENSG00000143882	1942	1332	1985	3305	2704	1074	3050	1155
ENSG00000143870	3796	3503	5837	7654	6093	2647	6579	3849
ENSG00000162976	2181	1498	10	4	1503	5	1127	5
ENSG00000134318	60	4	7	3	414	14	645	527
ENSG00000134324	5385	729	689	1900	3184	673	996	1446
ENSG00000071575	0	9	1	1	1	1	46	280
ENSG00000151779	235	270	1	194	346	401	433	1284
ENSG00000079785	9073	6198	583	4181	4837	4048	7080	2639
ENSG00000233718	27	147	0	42	2	20	38	4
ENSG00000134323	756	13	2	1395	109	353	2187	9
ENSG00000197872	215	2	41	142	0	0	24	113
ENSG00000163029	1543	105	2497	15	1556	840	685	411
ENSG00000178295	958	1008	16	12	830	370	283	1493
ENSG00000240857	130	149	1645	1490	985	284	524	94
ENSG00000250741	90	97	448	414	258	2	132	145
ENSG00000185013	91	103	6	4	0	152	15	145
ENSG00000183891	3297	936	1402	1451	1040	7	1108	1300
ENSG00000118965	441	265	1376	5	202	18	649	841
ENSG00000068697	26204	9091	14895	12192	6990	10557	16845	5418
ENSG00000115884	310	1	43	0	0	0	31	2
ENSG00000055917	2914	2439	1182	210	1507	2020	2431	3613
ENSG00000143878	4	353	92	20	65	236	174	95
ENSG00000118960	266	614	423	57	1	48	40	2
ENSG00000143869	2	2	314	3	0	0	231	182
ENSG00000270100	1	0	0	2	0	0	134	169
ENSG00000118961	7	8	1579	16	2	307	6	314
ENSG00000119771	212	77	67	26	118	3	23	15
ENSG00000119778	1716	868	1415	130	353	1163	776	1592
ENSG00000173960	1023	2232	99	2147	822	495	1113	789
ENSG00000205639	8	6	3	9	7	12	140	799
ENSG00000115128	15144	11028	11563	11362	10074	8073	8300	13397
ENSG00000219626	1982	675	2509	1798	1033	689	1116	1773
ENSG00000115129	364	363	44	39	179	747	396	52
ENSG00000276087	824	5	1726	668	333	265	346	875
ENSG00000198399	7011	2377	1831	197	6390	833	3382	1402
ENSG00000084676	546	1355	792	68	1687	135	121	617
ENSG00000184924	2456	1557	4323	2876	1382	1175	1277	1784
ENSG00000138092	1777	591	1610	927	3516	435	833	1032
ENSG00000138031	1182	47	15	65	2598	74	648	378
ENSG00000115137	345	377	1572	26	1033	1425	991	508
ENSG00000224165	112	9	430	289	197	259	236	109
ENSG00000115138	562	7	295	199	292	451	110	714
ENSG00000119772	57	427	73	473	885	686	1126	238
ENSG00000138101	3	26	122	0	21	10	318	1163
ENSG00000143970	584	367	7	9	865	142	532	2
ENSG00000084731	192	3	8	3	0	27	8	448
ENSG00000084733	1775	501	1069	350	1922	663	666	491
ENSG00000084754	2098	2372	1343	2810	4608	1717	4278	1160
ENSG00000138029	4709	4625	4274	1594	3756	169	1477	1079
ENSG00000173567	128	4	50	138	133	50	13	316
ENSG00000138018	838	14	344	38	428	15	619	180
ENSG00000115155	1	1	0	9	2	0	45	30
ENSG00000213699	280	3	49	45	1	0	253	4
ENSG00000115163	313	1	3	2	131	12	132	6
ENSG00000084764	203	434	3	55	367	1	75	94
ENSG00000119777	195	122	1	12	472	553	156	29
ENSG00000084693	6984	6633	7056	4846	4675	6038	6337	3850
ENSG00000272056	159	79	0	1	42	0	83	2
ENSG00000228474	11576	13946	17207	11900	9139	14376	12427	9033
ENSG00000138080	4	432	2	242	1	22	7	1
ENSG00000138030	243	157	31	2	288	0	855	3
ENSG00000138028	523	591	9	60	91	26	314	3
ENSG00000143994	409	1322	1	4	28	3	173	4
ENSG00000138073	27	75	5	3	481	2	404	3
ENSG00000138074	1316	469	450	444	218	419	912	171
ENSG00000138085	10910	9610	6719	5787	4644	7144	6464	4413
ENSG00000084774	4	8	55	583	4	734	527	313
ENSG00000138100	199	39	0	0	146	2	2	0
ENSG00000115204	4537	5110	3329	2407	2960	4327	3324	2481
ENSG00000115207	2751	34	369	206	885	226	252	437
ENSG00000234945	659	7	0	3	467	43	91	12
ENSG00000234072	109	4	413	4	58	0	87	362
ENSG00000115211	1195	359	1517	26	921	161	346	2366
ENSG00000115234	3639	19	4213	2600	247	504	5242	388
ENSG00000163795	38	21	98	353	49	583	71	659
ENSG00000115241	2885	829	2428	1371	2395	1833	2506	1089
ENSG00000213453	41	10	29	43	21	12	21	13
ENSG00000115216	5000	4336	2508	2265	4502	1796	2623	38
ENSG00000157992	164	7	497	51	416	1	12	188
ENSG00000138002	100	2	770	299	355	252	56	107
ENSG00000243943	828	3	327	7	14	568	406	93
ENSG00000259080	752	195	65	455	4	4	290	0
ENSG00000198522	2086	876	64	1862	905	212	847	10
ENSG00000119760	2322	2130	366	815	2665	103	1035	185
ENSG00000163798	1261	898	1264	74	320	9	69	47
ENSG00000243147	3117	3404	6337	4460	1922	4990	3648	2875
ENSG00000171174	263	255	1	68	87	2	416	140
ENSG00000158019	2464	2911	106	1697	1573	682	2552	2332
ENSG00000223522	2	0	0	2	42	74	7	100
ENSG00000075426	2600	1181	696	610	2071	1096	1500	1054
ENSG00000270640	0	0	1	0	266	1	0	455
ENSG00000163803	172	573	5	8	179	4	480	135
ENSG00000213639	27650	10494	6917	9318	10612	5045	16356	10580
ENSG00000163806	2390	480	718	1390	927	414	1117	833
ENSG00000171103	1901	529	733	1199	374	752	698	1154
ENSG00000163811	3594	3366	2718	193	1607	3122	6443	2487
ENSG00000115295	853	1212	394	1855	85	509	378	470
ENSG00000119801	45610	19654	19693	14596	18359	17279	29252	11341
ENSG00000213626	11	2	2	0	15	21	230	1
ENSG00000172954	1504	72	5	135	11	75	274	143
ENSG00000158089	0	7	2	0	477	14	60	1
ENSG00000162959	1185	5	613	292	7	1678	907	1037
ENSG00000162961	3099	1952	1801	1421	1524	486	1100	367
ENSG00000021574	573	1	6	73	366	66	837	497
ENSG00000272716	2	177	242	1	1	0	0	2
ENSG00000152683	19	823	26	193	1223	1137	18	427
ENSG00000119820	1562	343	54	797	1911	816	1078	1872
ENSG00000115760	1939	1703	1755	453	630	1467	1704	2510
ENSG00000230046	66	132	41	0	50	85	113	130
ENSG00000276334	367	1	121	1	58	1	15	385
ENSG00000276517	180	402	3	4	82	15	279	931
ENSG00000018699	0	64	841	4	32	291	740	8
ENSG00000049323	3	1	1	6	3	96	448	6
ENSG00000119812	43	153	51	512	1	205	299	406
ENSG00000150938	259	277	324	6	812	367	318	191
ENSG00000171055	177	703	7	310	585	37	26	538
ENSG00000279519	0	99	0	11	0	0	121	270
ENSG00000115808	567	309	302	264	169	2149	339	156
ENSG00000008869	1670	95	1395	854	290	56	2999	294
ENSG00000152133	2207	140	263	41	506	172	1628	105
ENSG00000055332	2963	182	4477	1782	1693	1759	2427	535
ENSG00000224891	540	0	26	55	22	102	167	170
ENSG00000138068	68	12	31	52	7	8	44	53
ENSG00000218739	3058	954	147	1420	770	867	771	252
ENSG00000115816	4640	2858	56	2317	2442	2331	2759	1254
ENSG00000272054	515	191	202	243	293	249	491	392
ENSG00000003509	1644	187	282	3	1317	15	725	6
ENSG00000115825	4618	2381	2510	281	3811	1257	1822	1918
ENSG00000115828	51	4	1	698	4	1	996	367
ENSG00000163171	1181	59	158	45	355	112	625	57
ENSG00000115841	1	0	2	0	147	3	5	36
ENSG00000235848	1	0	1	0	109	3	3	61
ENSG00000138061	487	283	15	245	2492	6	1505	158
ENSG00000232973	65	0	0	4	111	1	231	1
ENSG00000119787	1741	337	386	12	963	484	2592	1831
ENSG00000213553	475	402	447	419	274	285	362	183
ENSG00000143889	826	9	1433	1215	1352	9	317	763
ENSG00000143891	1	491	6	2	1	156	218	98
ENSG00000115875	22966	8628	8483	11208	19442	7132	18590	8452
ENSG00000163214	137	18	52	158	927	39	9	500
ENSG00000188010	433	1097	864	794	1560	754	1117	620
ENSG00000115904	656	324	6	25	814	39	801	441
ENSG00000011566	1551	22	2624	1158	1286	34	369	827
ENSG00000231312	168	1	673	6	248	512	336	4
ENSG00000138050	2190	139	210	3406	673	350	783	2333
ENSG00000227028	300	5	0	34	5	10	57	8
ENSG00000183023	124	4	2	6	0	32	5	39
ENSG00000236533	1	29	35	11	18	72	18	8
ENSG00000205086	0	1	2	103	15	32	21	25
ENSG00000224875	203	134	216	0	375	101	330	86
ENSG00000143924	1010	2184	829	303	1417	1159	1736	1176
ENSG00000115944	5692	2287	3341	3331	1515	1528	2989	1551
ENSG00000057935	1	3	1	27	280	70	27	16
ENSG00000162882	1110	19	1427	2114	679	1153	1304	333
ENSG00000224739	69	3	55	128	91	1	47	54
ENSG00000152518	17611	4295	3671	13169	17269	3870	3782	11707
ENSG00000279873	0	160	0	117	146	1	27	0
ENSG00000234936	219	3	130	486	101	1	3	99
ENSG00000115970	1083	467	106	410	41	17	190	159
ENSG00000138036	212	43	20	11	497	7	41	240
ENSG00000138095	437	1687	3938	1170	1224	3365	2055	1483
ENSG00000138032	2586	81	4037	2586	2556	688	3359	1570
ENSG00000138078	212	51	1	2	73	679	137	6
ENSG00000143919	4	2	1	2	3	1	356	104
ENSG00000231848	19	35	25	19	32	20	14	22
ENSG00000068784	848	1	12	154	5	247	793	14
ENSG00000171132	136	23	224	7	3	400	256	91
ENSG00000250565	165	60	93	0	1	106	45	2
ENSG00000119729	746	85	63	2	183	364	299	507
ENSG00000151665	354	866	6	9	517	856	320	1
ENSG00000119878	1005	1123	1239	829	11	1064	440	1419
ENSG00000171150	813	5	119	2	1724	782	597	1
ENSG00000228925	633	814	699	383	723	406	1029	684
ENSG00000180398	4036	2372	3247	1077	2275	2226	2597	2340
ENSG00000068724	133	240	32	136	134	20	81	17
ENSG00000273269	1293	822	590	785	994	988	1288	1112
ENSG00000143933	22710	13700	8600	15815	11333	10510	18181	15547
ENSG00000236824	48	2	10	2	1	1	460	35
ENSG00000119888	0	729	2	738	10	2340	2	330
ENSG00000095002	169	11	1584	219	3176	778	1823	1012
ENSG00000116062	4467	697	2390	1319	3524	1069	6311	3109
ENSG00000138081	2204	165	638	1088	4277	483	3756	1231
ENSG00000233230	0	0	95	230	5	1	1	0
ENSG00000170802	1178	585	603	189	974	209	2292	372
ENSG00000272663	236	0	1	1	112	0	0	90
ENSG00000162869	43	101	4	6	7	40	45	42
ENSG00000179915	10	7	54	5	24	18	42	4
ENSG00000115239	1827	387	446	3071	700	1059	770	657
ENSG00000270898	1644	334	341	2799	481	1032	649	318
ENSG00000143942	1	0	1	0	113	0	238	20
ENSG00000068912	3511	505	1634	1356	1522	1447	1447	2226
ENSG00000265452	11	0	0	0	139	0	2	225
ENSG00000068878	2626	2328	2007	1823	2587	1070	2792	1708
ENSG00000170634	2044	1973	2308	732	952	247	971	559
ENSG00000115306	3757	630	4043	3066	3167	4597	5418	4131
ENSG00000238018	148	0	61	198	7	227	147	1
ENSG00000214595	45	140	68	586	12	123	3	46
ENSG00000115310	3763	1720	1676	5948	4225	3160	5683	4750
ENSG00000162994	58	74	0	220	14	0	35	559
ENSG00000143947	18403	19130	21106	18811	15209	20947	13258	14423
ENSG00000085760	65	263	1	55	930	12	107	796
ENSG00000162997	1358	8	1372	651	580	26	311	2
ENSG00000240401	125	8	228	31	116	345	415	161
ENSG00000115355	2585	856	3090	77	1328	1852	5261	796
ENSG00000163001	852	986	2105	12	351	946	900	731
ENSG00000275052	1975	1062	518	2967	1842	1449	3938	650
ENSG00000272606	354	336	158	393	321	200	357	119
ENSG00000138035	1004	10	1627	1349	474	395	556	383
ENSG00000028116	3394	1368	225	2359	930	354	1015	554
ENSG00000115392	2825	1069	616	1406	1502	294	1646	933
ENSG00000233426	24	18	31	37	17	18	28	5
ENSG00000233723	886	317	397	93	44	6	47	1519
ENSG00000231043	38	13	22	12	20	4	37	26
ENSG00000119866	869	905	3044	1474	1322	1059	1699	1623
ENSG00000115421	594	51	2476	291	618	58	97	204
ENSG00000162924	5841	2361	2055	2288	5067	1870	2468	2589
ENSG00000267520	2705	1329	1047	984	2906	1171	839	1228
ENSG00000162927	38	80	1171	414	28	1	584	10
ENSG00000162928	2305	35	4	573	817	10	47	4
ENSG00000162929	63	61	3	412	163	136	839	16
ENSG00000212978	1	0	1	1	2	0	139	42
ENSG00000237651	411	2	1	2	14	11	94	43
ENSG00000173209	3269	1556	3182	1046	1349	1408	2175	1696
ENSG00000115464	3475	2864	1020	2092	2348	995	2719	4596
ENSG00000234624	2	101	108	2	108	0	69	71
ENSG00000270820	65	89	0	43	508	19	72	297
ENSG00000082898	1145	768	58	806	2942	1705	904	7772
ENSG00000170264	1	801	3	1558	43	40	754	41
ENSG00000115484	6540	9903	4367	3621	5544	6022	6652	3117
ENSG00000236498	624	675	797	364	566	1605	754	293
ENSG00000173163	1065	1073	1370	1854	1228	2345	1920	963
ENSG00000229839	28	227	2	1	204	103	36	340
ENSG00000242735	2	6	5	2	3	189	87	94
ENSG00000170340	2335	2109	151	2658	131	2203	3523	114
ENSG00000229503	10	14	9	13	28	32	13	2
ENSG00000115504	1863	903	637	246	916	678	1184	365
ENSG00000226605	143	0	30	0	70	0	109	0
ENSG00000231609	0	23	48	0	20	141	87	0
ENSG00000143951	121	31	3	4	199	7	632	297
ENSG00000014641	2763	6024	5951	8539	2474	7899	5451	2912
ENSG00000169764	2735	1204	3148	2379	1552	35	321	114
ENSG00000143952	456	3	593	8	173	156	783	658
ENSG00000197329	5772	828	501	992	4106	589	1262	2032
ENSG00000119844	2119	1499	373	2751	318	394	929	2761
ENSG00000279644	762	566	5	1144	75	14	296	435
ENSG00000179833	1295	691	669	2375	998	291	1295	281
ENSG00000226756	80	0	117	0	70	0	2	0
ENSG00000115902	377	518	9	461	314	7	410	11
ENSG00000011523	25	399	4	352	726	259	604	138
ENSG00000138069	12690	5340	3963	10882	4944	1450	8141	4156
ENSG00000172974	98	104	133	113	111	46	79	29
ENSG00000138071	3849	4649	708	1379	3077	3209	4512	2556
ENSG00000198369	11	31	4	83	1971	26	41	86
ENSG00000143995	1794	2653	2730	372	821	1359	1339	1210
ENSG00000230749	0	0	2	0	56	1	49	0
ENSG00000143971	858	11	1562	6	1128	1	6	57
ENSG00000197223	1832	746	644	1235	1756	1553	623	1052
ENSG00000273398	336	96	47	6	131	11	514	88
ENSG00000115946	1602	463	48	187	510	27	236	740
ENSG00000221823	158	14	50	109	144	22	123	49
ENSG00000273064	154	190	0	8	0	0	54	4
ENSG00000119865	0	141	2	6	1	1571	384	7
ENSG00000115956	733	64	81	1591	1900	1711	3456	2328
ENSG00000163219	534	8	1129	8	488	351	47	75
ENSG00000198380	1074	95	2782	4	476	208	1009	3
ENSG00000169599	5349	1680	1869	4695	2054	1302	2829	99
ENSG00000115977	633	327	86	255	644	143	268	449
ENSG00000196975	2665	2321	1884	183	715	947	2653	1215
ENSG00000087338	73	1074	1043	176	1147	2474	620	1068
ENSG00000124380	2541	2946	1404	2261	165	2411	1636	2234
ENSG00000059728	2336	968	1677	3509	776	2060	1432	1092
ENSG00000179818	4183	1453	3901	5183	3340	4695	3685	1678
ENSG00000169564	4555	1653	4729	6081	3779	4272	3148	1966
ENSG00000115998	219	1088	308	842	857	145	92	75
ENSG00000116001	2367	45	3112	1573	514	751	2130	1741
ENSG00000143977	4838	2989	4628	4445	3880	3321	4276	3074
ENSG00000035141	3217	2667	610	2574	1001	1119	754	2031
ENSG00000233849	172	162	89	208	83	128	81	76
ENSG00000144043	151	418	14	5	296	0	51	27
ENSG00000124357	956	25	432	568	6	480	483	15
ENSG00000124370	2	0	4	1	346	478	442	3
ENSG00000124383	1160	1890	2815	59	573	560	1618	642
ENSG00000075292	3012	717	277	895	1386	506	3088	771
ENSG00000144040	366	30	14	21	2	173	291	113
ENSG00000135631	4	206	714	3	327	10	43	2
ENSG00000272702	0	42	1	0	0	0	44	86
ENSG00000135632	345	450	7	1304	13	5	255	9
ENSG00000135617	756	101	988	2	219	472	367	3
ENSG00000135624	5369	7357	4369	3964	3546	5195	6619	5350
ENSG00000163013	0	12	2	215	382	5	81	2
ENSG00000116127	64	26	216	29	136	2	4	135
ENSG00000144034	7510	6260	5533	4727	5618	5079	3221	5389
ENSG00000144048	3390	2019	2417	2342	738	746	1622	781
ENSG00000124356	2278	173	548	156	751	1509	813	431
ENSG00000114956	3150	1953	3563	5545	3719	2701	2202	1078
ENSG00000237883	736	275	591	1012	600	646	611	298
ENSG00000187605	14	8	55	659	18	6	575	58
ENSG00000163170	1612	1676	2097	1591	955	2044	1236	1221
ENSG00000225439	368	3	954	1	12	48	560	3
ENSG00000114978	3129	2571	1641	1457	1674	1260	2208	2295
ENSG00000279070	0	0	3	0	0	246	92	1
ENSG00000065911	2611	1240	567	27	804	2537	2173	710
ENSG00000264324	899	453	129	285	152	525	1190	150
ENSG00000188687	16	31	137	69	52	2	20	23
ENSG00000204843	1252	388	9	307	183	301	2574	118
ENSG00000159239	268	2	18	45	2	3	6	0
ENSG00000005448	1530	1728	2914	4277	1103	1819	2340	1302
ENSG00000115274	140	333	2	262	57	297	65	123
ENSG00000274049	686	445	294	703	769	542	706	574
ENSG00000239779	633	155	317	509	906	276	689	483
ENSG00000115275	2	361	4	35	1	198	6	3
ENSG00000204822	677	1344	1107	2183	1491	1080	1119	631
ENSG00000135637	813	1343	1109	2201	1491	1083	1122	637
ENSG00000115282	486	47	0	3	275	377	40	10
ENSG00000115289	389	3	5	794	163	366	624	169
ENSG00000115307	3847	1804	4281	1762	1650	3393	2502	1150
ENSG00000115317	2231	231	563	1199	772	1176	1749	118
ENSG00000115318	1048	281	1310	390	297	524	692	10
ENSG00000115325	573	88	1631	511	714	13	121	6
ENSG00000159399	3	0	113	214	6	12	327	330
ENSG00000204792	91	3	0	3	0	323	0	39
ENSG00000115350	938	1905	3582	1936	2835	1626	837	700
ENSG00000115364	731	1576	686	116	5	411	50	0
ENSG00000005436	960	191	217	2165	794	300	918	922
ENSG00000271452	60	1	0	114	126	0	69	47
ENSG00000163541	2288	2852	101	1859	2544	3036	1874	895
ENSG00000115423	0	325	20	28	1	16	90	462
ENSG00000235847	87	78	120	0	25	27	133	0
ENSG00000186854	362	467	734	519	478	528	416	396
ENSG00000034510	22967	30720	34784	32022	22924	30474	18358	22955
ENSG00000176407	3812	835	1703	3258	3918	1209	2197	1607
ENSG00000152291	1301	145	727	868	728	1311	1218	835
ENSG00000042445	16	39	3	1	30	2	34	7
ENSG00000115459	418	87	3	25	334	389	0	3
ENSG00000042493	5930	3594	1517	7129	5746	1684	2974	3653
ENSG00000168906	2199	869	1047	35	2808	7	1635	1184
ENSG00000115486	1280	912	1410	667	785	1513	725	2304
ENSG00000118640	9308	9078	11790	9087	6567	10781	8529	8547
ENSG00000168899	4453	4719	3738	2716	3655	3041	3857	1716
ENSG00000168894	3580	4582	2056	3860	4590	5343	2779	4205
ENSG00000168890	261	528	877	1	3	4	211	8
ENSG00000168883	1938	3038	1556	3055	541	1249	2424	1577
ENSG00000168887	403	3	1144	18	64	24	658	15
ENSG00000115525	3	6	1	6	123	517	158	0
ENSG00000068654	5	695	215	6	39	15	26	15
ENSG00000132300	3368	2200	1172	335	1054	1632	2095	1478
ENSG00000132305	1198	1313	2220	2289	212	548	1740	1415
ENSG00000273080	0	0	0	0	7	164	90	1
ENSG00000132313	176	3	311	12	1059	4	151	424
ENSG00000115548	2951	105	136	472	1288	967	4471	2500
ENSG00000115561	5438	2266	1424	2070	858	1399	2641	622
ENSG00000249884	2170	1162	902	838	517	735	1146	198
ENSG00000228363	1423	82	376	563	165	55	161	872
ENSG00000239305	4556	155	773	1691	810	1487	704	2941
ENSG00000153561	2005	1052	1321	549	1351	1862	1531	101
ENSG00000231259	110	86	91	72	0	8	133	1
ENSG00000280721	260	254	143	157	347	324	124	164
ENSG00000222041	872	896	556	680	1294	1789	763	1412
ENSG00000222724	1511	1744	1146	1696	1046	1667	530	3083
ENSG00000172086	621	6	6	587	933	7	349	215
ENSG00000275955	39	2	1	28	56	0	14	15
ENSG00000172071	535	3	4	2	106	552	347	3
ENSG00000234028	118	7	2	579	0	1	2	88
ENSG00000153574	8	128	11	809	930	36	974	279
ENSG00000230006	1	1	5	0	4	2	451	103
ENSG00000143429	64	7	62	1	154	39	18	1
ENSG00000172005	1	23	2	415	0	2	0	2
ENSG00000144029	965	1813	1846	647	735	22	1276	1554
ENSG00000144026	7	227	938	9	242	1	15	16
ENSG00000115042	261	668	132	6	233	345	202	60
ENSG00000232931	314	281	67	50	66	67	172	507
ENSG00000174501	4433	1827	3256	1434	2327	398	5176	3128
ENSG00000231584	110	44	1	181	143	562	150	2
ENSG00000186281	330	49	4	7	22	349	179	41
ENSG00000158050	2073	2280	770	1368	2889	1232	905	294
ENSG00000084090	3603	1923	764	512	525	2752	1054	401
ENSG00000204685	210	281	276	285	297	160	196	407
ENSG00000144021	1788	345	24	520	757	134	489	74
ENSG00000144028	2981	141	2315	1692	3166	1941	2931	1293
ENSG00000198885	5	0	0	7	15	55	21	120
ENSG00000121152	199	4	6	69	1439	10	421	322
ENSG00000196843	4033	942	37	1232	5465	536	2616	1196
ENSG00000114982	255	18	340	8	2062	12	571	1025
ENSG00000249715	2	6	3	5	9	20	31	34
ENSG00000158158	85	107	727	3	113	3	54	3
ENSG00000168763	0	2	2	1	28	329	142	67
ENSG00000163126	198	86	2	388	173	430	227	441
ENSG00000213337	469	234	5	1027	463	787	615	791
ENSG00000168758	5	7	0	2	26	17	126	111
ENSG00000168754	0	243	0	11	0	1236	1	625
ENSG00000144199	221	492	7	284	431	3	436	72
ENSG00000135976	3883	573	874	1599	909	649	2991	1486
ENSG00000230606	134	42	1	1	103	0	157	34
ENSG00000196912	4222	794	1382	529	1522	480	2840	3033
ENSG00000135940	10716	15074	14068	10802	7723	11043	6130	6793
ENSG00000115073	573	515	642	43	453	1400	223	628
ENSG00000228486	24	61	2	37	479	12	449	645
ENSG00000115085	0	80	0	182	24	2	9	6
ENSG00000075568	483	608	396	164	669	824	1315	304
ENSG00000040933	2	2	93	4	1013	14	460	3
ENSG00000183513	666	945	908	205	6	739	525	658
ENSG00000115446	304	403	21	570	948	366	961	43
ENSG00000071073	3045	2541	593	2158	868	1297	692	1119
ENSG00000135951	150	463	7	130	270	83	526	32
ENSG00000273045	150	85	35	0	0	0	70	6
ENSG00000241962	459	192	628	660	333	650	331	305
ENSG00000144182	279	147	6	1849	2	5	511	359
ENSG00000273155	93	81	265	416	282	541	194	263
ENSG00000158411	636	132	1149	627	8	347	1021	1150
ENSG00000185414	92	586	1050	535	472	1036	200	287
ENSG00000115514	1986	899	2614	1460	12	13	546	218
ENSG00000158417	1793	2221	688	311	2837	1766	2593	5366
ENSG00000135945	1376	2282	13	662	1604	1136	1067	1779
ENSG00000144218	205	847	717	15	463	228	132	775
ENSG00000230393	0	49	1	9	0	4	26	42
ENSG00000115526	224	1046	50	7	25	65	1040	10
ENSG00000115539	196	347	848	373	185	227	977	578
ENSG00000071082	66023	63204	68546	69175	43204	48574	38024	36184
ENSG00000158435	1985	42	1229	1405	848	319	812	2437
ENSG00000163162	914	1018	2554	318	177	916	645	284
ENSG00000212283	34	7	8	10	46	79	2	11
ENSG00000196460	387	0	54	1	209	19	14	3
ENSG00000071054	1036	18	1516	411	419	411	402	476
ENSG00000115602	7	546	1885	5	22	6	332	2
ENSG00000115604	215	0	152	1	1	8	500	36
ENSG00000170417	178	1	0	11	20	200	92	1
ENSG00000135972	1083	77	937	632	506	109	868	17
ENSG00000231851	158	13	143	94	0	0	118	4
ENSG00000135966	1946	213	496	1438	1993	12	1441	160
ENSG00000235319	4	2	290	245	0	0	95	117
ENSG00000272994	879	9	326	5	1135	162	274	1335
ENSG00000135974	742	6	40	137	482	409	1424	816
ENSG00000115641	740	988	817	818	1	178	179	41
ENSG00000071051	1398	353	3076	241	365	384	440	578
ENSG00000235522	228	0	382	1	11	0	50	251
ENSG00000115652	525	1664	963	326	21	500	1934	133
ENSG00000214199	56	44	20	34	41	41	26	18
ENSG00000230651	230	268	241	252	285	171	272	320
ENSG00000198075	1	483	809	2	4	4	81	2
ENSG00000135968	5166	513	1042	697	6903	1789	3084	2771
ENSG00000214184	1	3	181	28	128	0	3	10
ENSG00000169756	1534	2385	238	785	1277	1569	1965	1131
ENSG00000153201	3996	788	691	3837	5055	1402	5188	6870
ENSG00000163006	46	117	271	4	21	0	1477	69
ENSG00000144061	465	3	16	0	326	7	112	32
ENSG00000175701	315	245	716	174	154	631	408	90
ENSG00000169679	40	557	2	39	339	570	514	117
ENSG00000172965	1058	644	502	339	586	1600	736	1503
ENSG00000153107	291	265	329	345	220	60	434	316
ENSG00000153208	36	217	0	2	69	78	5	6
ENSG00000153214	133	124	3	1152	13	165	162	82
ENSG00000144161	934	177	2590	91	701	250	798	502
ENSG00000188177	348	24	168	15	73	140	198	873
ENSG00000114999	435	333	254	8	164	323	34	3
ENSG00000125630	3	35	91	4	451	106	16	2
ENSG00000125611	751	1597	1073	1911	1159	2188	1253	771
ENSG00000144136	2982	2837	389	1256	1780	941	2835	1464
ENSG00000144130	0	4	5	2	0	1	78	281
ENSG00000169607	199	682	4	12	1144	227	613	1728
ENSG00000125538	552	315	2	29	565	1343	65	975
ENSG00000125637	42	3	1	7	8	109	27	16
ENSG00000189223	5	38	276	392	941	2	202	4
ENSG00000125618	0	1	18	9	5	0	263	26
ENSG00000274877	1	36	25	383	22	1	28	2
ENSG00000136682	1114	347	349	249	144	509	319	109
ENSG00000144134	138	26	397	206	129	321	67	2
ENSG00000115084	1706	131	9	78	288	111	382	43
ENSG00000270019	1	7	149	2	0	533	36	0
ENSG00000115091	1198	1083	315	4159	3350	1111	2675	1453
ENSG00000175497	1	4	2	2	9	33	38	0
ENSG00000088205	2550	2074	2042	1542	4163	1758	4627	3857
ENSG00000236255	337	11	0	86	1	181	4	458
ENSG00000125633	1871	3	8	26	460	67	686	152
ENSG00000235066	153	0	11	33	75	94	76	15
ENSG00000125629	2387	144	937	2	11	758	0	1
ENSG00000186132	86	1	3	277	483	759	80	2
ENSG00000155368	5122	3980	10070	6249	5417	7037	6171	4290
ENSG00000144120	72	136	40	0	519	0	21	58
ENSG00000088179	1028	390	917	399	19	367	934	256
ENSG00000226479	207	765	1	5	1	4	729	754
ENSG00000144118	7	42	950	10	7	981	1806	8
ENSG00000074054	612	163	17	108	658	404	315	720
ENSG00000264229	568	390	814	501	732	737	317	1234
ENSG00000236859	322	430	530	512	397	572	146	96
ENSG00000155438	1102	1822	951	8	1066	440	477	728
ENSG00000211460	3913	3028	4621	3395	1523	3593	1423	2464
ENSG00000136732	19342	9487	11824	24561	9244	6609	6137	6283
ENSG00000136717	304	1194	3166	883	918	298	1613	1541
ENSG00000163161	1637	2529	50	286	248	2151	1005	1820
ENSG00000169967	3145	1262	1858	414	1958	699	2385	1394
ENSG00000236682	90	234	76	0	74	117	152	141
ENSG00000115718	6	73	407	3	477	1	11	1
ENSG00000163166	927	129	7	113	1351	1053	1354	1209
ENSG00000231731	181	5	4	3	54	106	182	242
ENSG00000136709	3466	2691	1600	643	3367	678	2828	2785
ENSG00000173349	1	135	330	18	282	66	62	475
ENSG00000144231	4755	1108	55	601	815	200	1756	206
ENSG00000244563	1146	375	32	125	447	3	461	188
ENSG00000144233	81	6	783	0	210	535	68	417
ENSG00000272667	50	0	0	1	114	0	70	0
[truncated: 12,944 more rows]

## Sheet: D
Ensembl ID	VAP-1-_1	VAP-1-_2	VAP-1-_3	VAP-1-_4	VAP-1+_1	VAP-1+_2	VAP-1+_3	VAP-1+_4
ENSG00000279457	3.77486	0.507262	1.71935	2.5396	3.74328	1.28043	0.361803	0.832246
ENSG00000225972	-0.71777	2.42552	0.850136	9.50325	3.48148	2.27266	0.324808	10.1811
ENSG00000225630	7.39699	9.11716	7.86196	8.66552	6.76148	8.6826	7.37925	8.91932
ENSG00000237973	3.54123	3.97556	3.44468	8.62753	4.33989	3.03129	3.55188	8.33786
ENSG00000278791	-0.402897	0.457509	1.25067	5.92068	0.560915	-0.735162	-1.41842	5.43883
ENSG00000229344	0.524591	2.51336	2.59286	2.11393	0.894042	2.1759	1.62026	2.80587
ENSG00000240409	-0.583469	0.733144	0.293743	0.545942	-1.18231	1.00806	-0.109088	1.38193
ENSG00000248527	8.9903	10.4651	10.0978	10.6935	9.01229	10.6043	9.51415	10.7651
ENSG00000198744	1.63204	2.79954	1.65474	3.0662	1.79397	2.7469	1.80621	3.7209
ENSG00000230092	1.40849	0.555356	-3.05675	3.075	1.25991	0.849801	-0.269553	3.24336
ENSG00000228794	3.00949	-3.79042	-3.79372	-3.70199	4.18135	3.36698	2.76883	-2.46892
ENSG00000225880	2.18677	-1.91595	0.771065	1.31296	-0.496418	-5.25872	-3.13462	0.95254
ENSG00000187634	2.42053	2.45117	2.88341	2.99382	1.85637	0.0266783	1.17696	-3.69132
ENSG00000188976	5.53985	2.94203	6.49745	5.27243	4.40396	0.295865	1.8718	-2.46892
ENSG00000188290	5.62555	3.36271	3.86211	1.18879	4.66373	4.08779	4.09557	-2.46892
ENSG00000187608	4.84726	5.70077	7.03256	4.35149	4.14744	5.36607	5.25585	3.84525
ENSG00000217801	5.20022	3.5405	3.79375	-1.58651	5.39019	-0.400743	3.37769	1.82175
ENSG00000131591	-4.49036	-1.91595	-2.57133	-2.96502	4.90053	-2.0888	2.20268	5.18008
ENSG00000205231	-1.55176	0.507262	3.39939	-2.96502	-0.0334458	-5.25872	-0.214058	0.556611
ENSG00000162571	-1.55176	3.06341	3.2397	-2.96502	-0.0334458	-3.67376	-0.0593351	0.701001
ENSG00000186891	2.26897	0.405979	-3.05675	-5.28695	-2.89852	-5.25872	1.68007	-3.69132
ENSG00000186827	-6.07532	2.61897	-1.91925	-3.70199	2.68215	3.55826	1.27719	-1.81685
ENSG00000078808	4.9041	5.72462	5.49245	0.979838	1.16449	6.52795	5.49421	-0.231885
ENSG00000176022	-2.16843	4.3644	5.56456	-2.11702	3.82356	-2.9368	3.62217	-1.57584
ENSG00000160087	3.9512	5.444	4.67524	5.76494	3.93256	6.8337	5.23482	4.48361
ENSG00000162572	0.867192	-3.79042	0.503961	-3.70199	2.66482	4.37245	-5.94198	1.66624
ENSG00000131584	4.03451	-1.28792	3.91823	-2.11702	5.71251	-0.400743	2.04102	3.98346
ENSG00000169972	3.45411	2.3041	6.3065	1.8526	3.91068	5.47852	3.50717	-1.02835
ENSG00000127054	5.56266	5.27477	5.72919	6.35013	4.78096	5.06208	5.33007	0.396147
ENSG00000224051	-1.12113	3.1521	-3.79372	4.13301	3.25702	-2.0888	-4.35702	-3.69132
ENSG00000169962	-1.32043	0.352539	1.22123	-2.96502	-0.576588	-3.67376	-1.54966	-0.231885
ENSG00000107404	-1.43147	4.11847	3.04338	-1.03902	0.737072	-2.45137	1.92221	-3.69132
ENSG00000175756	6.1562	7.3296	6.75735	7.04984	6.73681	6.98296	6.04848	7.0295
ENSG00000221978	4.78344	5.11747	6.56126	6.99353	6.7217	1.11632	6.21062	6.18264
ENSG00000224870	3.85689	4.37784	5.09401	5.61014	3.09179	5.94156	4.09282	4.52624
ENSG00000242485	5.41803	6.19874	7.30847	6.16272	4.57837	7.52161	6.12982	6.16925
ENSG00000225285	-4.49036	-5.37538	2.03917	-2.96502	1.93075	-3.67376	1.77912	-5.27628
ENSG00000160072	-2.61589	1.51944	-1.13075	3.20891	3.76783	3.04962	1.1133	4.22953
ENSG00000197785	2.46771	3.86063	3.2831	-1.58651	-0.279606	4.78704	3.51129	-2.46892
ENSG00000160075	7.64075	7.36882	8.04798	7.75557	6.55769	7.43542	7.11821	5.95314
ENSG00000215014	2.64235	-3.05345	3.63534	2.19687	-4.12091	-3.67376	0.565816	3.48194
ENSG00000228594	3.63031	-3.05345	1.61	-3.70199	-5.70587	-3.67376	3.07204	1.5439
ENSG00000272106	3.89766	2.3041	1.82099	5.56558	5.17295	0.763644	2.65421	4.1852
ENSG00000197530	2.9387	4.04879	4.32695	4.90904	4.30116	4.40483	2.8361	4.3292
ENSG00000248333	3.7811	2.23195	4.20063	1.48124	3.96479	4.33186	3.71087	3.5407
ENSG00000272004	0.264528	-3.79042	2.56968	-5.28695	0.271409	-3.67376	0.361803	1.82175
ENSG00000189339	1.59001	0.352539	2.97446	2.3351	1.91618	0.931101	2.01802	2.23942
ENSG00000008128	3.84801	-3.79042	2.63813	-3.70199	3.02545	2.80197	3.31305	3.15417
ENSG00000268575	3.17971	-0.851819	3.5131	-3.70199	2.23077	3.13788	3.02669	2.81648
ENSG00000215790	-4.49036	-2.56803	3.57842	-5.28695	0.522948	-5.25872	-2.48255	0.338431
ENSG00000008130	3.30189	-2.20546	4.30957	-2.11702	5.10711	1.39949	2.76883	3.24336
ENSG00000078369	7.50104	6.71638	6.817	6.81667	7.30728	7.44237	6.85142	6.03944
ENSG00000067606	3.24435	2.39941	4.13505	4.12456	0.402653	-1.17126	5.18408	0.00912357
ENSG00000162585	6.54192	7.2501	6.40063	6.69355	6.34432	6.34072	6.33444	5.14263
ENSG00000157933	3.80579	0.116472	1.82099	4.8767	5.40331	2.12498	2.99171	4.50015
ENSG00000116151	2.29537	1.49498	-0.0932802	2.37839	-1.45794	4.54056	-0.732525	-5.27628
ENSG00000157916	5.36918	6.22034	6.34626	6.62557	6.35381	6.95164	6.2201	6.74157
ENSG00000157911	-1.12113	3.17537	5.54984	-1.38006	1.28281	5.42865	3.61835	-5.27628
ENSG00000157881	4.09585	-1.46849	-1.29122	-0.332752	-0.950984	3.68086	1.04671	-2.46892
ENSG00000238164	-0.144585	-5.37538	-1.91925	-3.70199	-0.151282	2.94585	1.38894	-1.36939
ENSG00000157873	3.14142	1.86302	5.66776	3.40305	2.74121	5.71497	3.61453	4.72231
ENSG00000157870	2.02797	3.4027	-5.37868	-0.643092	-5.70587	-0.304528	2.69102	3.95013
ENSG00000142606	0.913363	4.06133	-3.79372	-0.532061	-4.12091	-1.55828	0.533755	2.71807
ENSG00000177133	3.51526	3.64421	-2.57133	-2.47959	3.6228	2.0359	-0.214058	-5.27628
ENSG00000142611	-6.07532	1.86302	-1.91925	-2.11702	2.72458	-0.0492706	3.42216	-0.322082
ENSG00000162591	1.08455	2.67447	-0.986365	1.95146	-1.31355	5.42339	1.00054	-0.521391
ENSG00000158109	2.56492	-5.37538	-3.79372	-5.28695	2.55622	-5.25872	4.08455	-1.36939
ENSG00000116213	3.59179	1.99094	5.9393	1.0529	0.95234	4.39412	4.01076	0.990508
ENSG00000227372	-4.49036	-2.20546	-2.57133	-0.763386	2.62952	3.68086	1.92221	-3.69132
ENSG00000235169	-2.37488	3.09629	2.3008	-2.47959	-5.70587	5.34768	2.04102	-3.69132
ENSG00000130764	3.48501	6.15844	-2.20876	-1.82752	-3.38394	3.13788	3.44819	5.56371
ENSG00000116198	2.62858	-0.246098	-0.424486	6.5784	-1.45794	2.59303	4.45783	-1.81685
ENSG00000198912	2.12925	6.71705	-3.05675	5.10644	4.33989	-1.55828	-1.69405	5.58403
ENSG00000131697	-4.49036	1.82429	1.80123	0.139316	3.60474	3.31492	-0.269553	2.36035
ENSG00000069424	4.72962	5.75068	5.19969	4.34059	5.80835	3.89862	2.39341	3.46856
ENSG00000116251	6.70419	7.15819	7.11542	5.89234	7.13746	8.38975	6.71512	5.78104
ENSG00000158286	-4.49036	0.601899	-2.57133	-2.47959	-5.70587	1.88083	0.324808	2.64853
ENSG00000116237	-4.49036	5.63515	-3.05675	-0.763386	-2.24644	5.00455	4.04813	-1.02835
ENSG00000097021	5.38257	6.39982	6.17543	5.97925	3.87344	5.53325	4.946	6.88075
ENSG00000187017	-2.61589	-3.79042	-2.57133	-3.70199	1.94518	-3.67376	1.54184	-0.418298
ENSG00000215788	-2.61589	-3.79042	-2.57133	-1.82752	2.33305	-3.67376	3.19501	-1.18882
ENSG00000162408	3.92045	-1.12745	2.46052	-1.82752	1.55152	3.39591	5.58696	0.0812734
ENSG00000204859	5.03124	-1.67494	0.811142	-0.0774951	0.316497	3.41723	4.5082	2.07245
ENSG00000162413	-0.0980421	-5.37538	0.598597	-0.643092	0.176772	3.98207	0.0353017	-0.521391
ENSG00000041988	2.66951	5.8955	-2.57133	-2.11702	2.46905	2.94585	5.28504	5.79987
ENSG00000007923	4.54581	5.64351	-2.57133	1.93222	-1.45794	3.11196	4.30476	5.23251
ENSG00000171735	8.06607	7.01452	7.45084	8.52713	7.41582	7.16833	6.87	7.60617
ENSG00000049245	5.64535	6.18924	5.67321	7.0114	6.64313	6.99719	5.08662	5.67428
ENSG00000049246	-3.75339	-5.37538	-3.05675	-3.70199	4.17524	-5.25872	1.09144	0.746089
ENSG00000116288	8.09468	9.1453	8.73384	9.20672	8.38862	8.94638	8.34191	7.57606
ENSG00000116285	-4.49036	-3.79042	-3.79372	-2.47959	-0.0911613	-0.735162	2.15078	-2.10635
ENSG00000142599	5.32502	5.0094	4.44628	3.9298	5.56501	5.72925	4.60202	5.47777
ENSG00000074800	10.6192	10.8376	11.2108	11.1161	10.5987	10.6083	10.6185	9.91929
ENSG00000230679	-3.75339	2.96891	3.93193	4.65703	-0.0334458	5.17277	0.903512	-1.81685
ENSG00000142583	4.57483	1.16378	3.47619	-1.58651	-2.00543	3.26875	-1.85452	-5.27628
ENSG00000049239	0.191464	0.9284	-0.855121	3.00307	4.29272	3.56464	1.81957	1.16666
ENSG00000171621	2.52087	-5.37538	-5.37868	-1.58651	1.4938	-5.25872	-4.35702	0.990508
ENSG00000171612	5.43594	1.16378	5.88869	5.29519	5.54502	5.85045	6.13049	5.43539
ENSG00000231181	0.770168	0.891406	1.16048	0.643789	-0.0334458	2.68964	-0.987782	0.701001
ENSG00000188807	-2.61589	1.6799	-5.37868	-2.96502	-1.45794	1.42778	3.19501	2.79518
ENSG00000171608	2.45215	4.23749	0.236027	1.81108	4.48272	3.1966	4.17566	3.21156
ENSG00000171603	0.795043	-1.12745	2.60431	2.85771	5.25196	4.14854	4.86135	1.26288
ENSG00000178585	-0.293962	3.93977	1.41573	3.72148	5.14353	3.55185	0.976885	-1.36939
ENSG00000223989	-4.49036	2.35933	-5.37868	0.204905	3.31372	1.96044	-0.269553	-2.10635
ENSG00000162441	5.06487	-1.46849	4.5943	5.65776	4.69394	2.52918	3.26015	2.88863
ENSG00000228150	1.40849	0.297044	-3.79372	-5.28695	-5.70587	-2.9368	0.533755	-5.27628
ENSG00000173614	0.074425	-0.731525	-1.29122	4.56948	0.0754885	-2.0888	-0.987782	-0.0668253
ENSG00000130939	-0.71777	3.66628	6.34455	4.63935	5.01266	1.31113	3.71445	0.832246
ENSG00000054523	5.21757	-1.12745	5.57333	-1.38006	1.21299	0.522636	5.13283	7.03178
ENSG00000264501	0.463837	-3.79042	-5.37868	-3.70199	-5.70587	-5.25872	-0.160618	3.93561
ENSG00000142657	4.00283	6.33413	6.5925	7.1126	5.91938	4.50116	7.09745	6.03604
ENSG00000271989	2.40446	0.690708	2.0222	2.30551	4.28707	2.15913	0.627877	-2.10635
ENSG00000251503	5.01677	4.42066	4.0828	5.00192	6.77315	4.57258	3.6892	4.09223
ENSG00000175279	5.29809	4.95442	4.73636	5.36679	6.68832	4.78157	3.98432	4.91725
ENSG00000241563	3.02534	-3.79042	-2.20876	2.24443	4.90238	2.44864	1.54184	3.88611
ENSG00000160049	4.28553	4.75261	3.26156	5.19787	3.98238	1.68379	5.37939	-0.883961
ENSG00000142655	2.17734	1.36609	1.76087	3.98218	1.79397	1.24907	2.32012	3.28978
ENSG00000130940	-0.460612	0.733144	-0.855121	-2.96502	0.70352	5.3328	3.51129	-1.81685
ENSG00000272078	-4.49036	0.179208	-0.734826	1.28291	-1.18231	5.1174	2.86215	-0.521391
ENSG00000120948	7.23145	7.46205	7.47638	7.5394	6.93189	6.31918	7.4768	5.79317
ENSG00000277726	6.79215	6.90045	6.55242	6.8433	6.14158	6.67681	6.63757	5.50098
ENSG00000009724	1.16308	-1.12745	-2.20876	2.4746	-0.214018	3.3449	1.95889	2.2551
ENSG00000271895	3.43049	2.78953	1.16048	4.36948	2.52775	5.77125	3.17956	4.24924
ENSG00000116649	7.55027	8.06328	8.4404	7.9697	7.7758	7.60798	7.35451	6.52179
ENSG00000171824	6.42078	6.12795	2.66024	3.12668	4.59905	5.47344	5.76926	4.36938
ENSG00000226849	2.62858	3.5042	-1.47179	0.643789	3.11111	3.23713	2.46316	1.80054
ENSG00000230337	0.935905	0.457509	-0.0211305	3.53004	-5.70587	-5.25872	0.467413	0.701001
ENSG00000198793	1.59001	1.86302	-0.855121	5.1898	4.58069	-0.866406	2.86215	4.20552
ENSG00000120942	3.1268	-2.20546	5.39857	-1.82752	4.36425	-1.35183	3.92376	5.53188
ENSG00000132879	3.35722	-3.79042	3.4886	-2.47959	-1.31355	-3.67376	-3.62005	2.2551
ENSG00000116670	7.10412	6.90278	5.82528	7.50157	7.41161	7.5047	6.85061	7.04029
ENSG00000177674	4.7134	5.35509	6.82681	5.45199	4.9937	4.42953	5.16981	6.3957
ENSG00000177000	0.191464	-2.20546	2.78622	1.89296	0.360218	2.27266	0.533755	-0.632422
ENSG00000011021	3.07188	3.91233	-1.47179	3.47127	1.97361	3.12929	4.26382	-2.95435
ENSG00000199347	-0.192679	1.51944	-0.424486	1.98918	2.82161	3.54541	1.70907	3.70956
ENSG00000201801	0.400411	-0.0899787	-1.29122	3.49769	1.11431	3.17173	-1.41842	3.67501
ENSG00000116685	-3.75339	-0.851819	-2.57133	-2.96502	2.80588	4.73704	-2.24154	-3.69132
ENSG00000083444	-3.26797	1.70143	-2.20876	-2.11702	1.41307	-2.9368	4.28804	-1.57584
ENSG00000116688	-1.12113	3.22825	2.42222	6.61128	3.29131	4.63154	4.81374	4.5359
ENSG00000116691	4.75678	-0.983064	-1.91925	4.26187	4.81867	5.18526	3.03816	5.61778
ENSG00000048707	4.20892	1.25398	6.40554	4.04621	1.21299	1.86022	4.02813	4.70814
ENSG00000116731	5.93416	6.29925	3.16435	5.67956	6.46123	5.70055	4.94905	7.0295
ENSG00000189337	-0.583469	-1.67494	-1.67824	-1.82752	-1.06201	0.763644	1.40675	-0.883961
ENSG00000142634	5.57528	6.32376	6.13455	5.02253	5.44831	5.56225	5.41062	6.30068
ENSG00000132906	-3.75339	2.97777	-3.79372	4.6745	-2.24644	1.45552	-2.03509	3.28978
ENSG00000116138	-4.49036	5.54572	1.09705	4.41176	1.13962	-1.79929	0.207769	0.654459
ENSG00000197312	-2.37488	-3.79042	1.6766	-0.894631	-1.79898	2.14216	4.31423	2.51162
ENSG00000116786	6.35957	3.32852	4.42383	0.690331	6.2994	3.1549	4.46847	5.05352
ENSG00000237938	1.98537	-1.46849	3.21751	-3.70199	1.60701	-5.25872	1.47587	-2.10635
ENSG00000233954	2.69617	1.6133	0.961168	0.643789	0.0220493	1.24907	-0.387389	0.396147
ENSG00000178715	0.153497	-0.983064	1.74026	0.385477	0.923485	-1.55828	0.500965	-0.146996
ENSG00000179743	4.95327	2.87728	5.30694	4.82027	4.27855	3.17173	3.0942	5.79719
ENSG00000065526	3.14627	5.61827	2.67117	4.21489	4.09987	5.48021	5.77355	6.33151
ENSG00000116809	2.7544	2.05925	-2.20876	4.44267	4.13491	5.29491	0.744522	4.67063
ENSG00000037637	3.81494	4.88789	0.771065	4.99266	4.65717	0.413701	3.6635	2.17493
ENSG00000055070	4.26564	4.7081	3.64646	4.19485	3.85063	6.53691	5.25462	2.72935
ENSG00000187144	1.54673	0.646987	2.77614	1.74647	1.13962	5.51359	4.05943	-3.69132
ENSG00000157191	4.51807	4.11847	4.66434	6.06565	4.95502	2.64214	4.30714	5.30962
ENSG00000215908	-0.0529543	0.690708	1.06426	0.902876	3.49135	-1.79929	0.433061	-1.18882
ENSG00000236698	0.494534	0.297044	1.4415	0.385477	-0.751675	0.233129	0.124111	-0.418298
ENSG00000058453	1.291	-1.12745	1.27953	-2.47959	-1.31355	-2.45137	3.90821	-0.322082
ENSG00000238142	1.73846	3.74615	2.38287	-2.96502	2.90515	1.68379	3.24042	2.05464
ENSG00000235241	1.61816	2.85824	1.4415	-3.70199	1.64286	0.623919	2.5933	0.654459
ENSG00000117122	4.31162	3.84136	-0.169229	4.34059	4.76479	-2.9368	4.77484	6.10364
ENSG00000159363	2.28662	-2.20546	-2.57133	-3.70199	-2.53595	0.807365	3.55188	-2.10635
ENSG00000117118	7.19716	7.59167	8.4616	8.71736	7.85171	6.18266	7.56346	6.70279
ENSG00000159339	2.91052	4.24484	4.21937	5.09568	2.5373	4.30923	3.49889	2.9086
ENSG00000227751	2.92186	-0.731525	3.21003	-1.82752	-1.79898	5.13252	3.35034	3.87601
ENSG00000179051	4.83832	-0.620493	3.83321	0.979838	0.176772	6.04106	4.62883	4.99168
ENSG00000255275	2.03842	4.54199	-0.986365	-2.47959	2.60247	0.0266783	1.1133	-2.95435
ENSG00000159423	2.26897	5.60261	-0.855121	-1.38006	3.02545	-0.735162	-3.13462	-1.36939
ENSG00000169991	1.60416	4.3337	2.70347	0.862799	3.36291	0.233129	3.84102	3.71524
ENSG00000272084	4.07823	-2.56803	-0.169229	5.31389	3.60019	2.09	2.32948	-2.46892
ENSG00000127481	5.44775	0.297044	1.61	6.42515	5.70405	4.6285	5.17631	5.52219
ENSG00000230424	2.94427	3.47324	4.98655	3.41696	3.60019	1.7525	1.75151	3.47527
ENSG00000127463	4.37486	4.85944	4.66434	6.41566	6.01395	1.34119	4.25155	4.98464
ENSG00000053372	4.57483	5.6697	5.1301	4.25415	2.195	5.68745	3.65979	-0.418298
ENSG00000053371	5.73645	5.50344	7.11692	6.98364	6.78823	5.39859	6.33908	5.78644
ENSG00000200403	-6.07532	-5.37538	-5.37868	-5.28695	1.454	-5.25872	-5.94198	1.96213
ENSG00000040487	-4.49036	2.97777	-5.37868	-3.70199	2.69073	-5.25872	0.500965	0.746089
ENSG00000077549	6.25755	7.23495	7.15489	7.27601	7.24195	4.255	7.39243	5.59793
ENSG00000173436	6.6672	7.13958	6.07716	7.64434	6.85135	8.3796	6.53755	8.09264
ENSG00000270136	6.21901	6.88877	5.7717	7.31413	6.48735	8.00587	6.58379	7.61569
ENSG00000226396	2.26897	3.25761	3.6185	3.36769	2.58415	3.38873	2.09694	3.57234
ENSG00000158747	3.06167	4.55092	3.39281	4.0728	3.64064	4.53081	5.24104	3.88107
ENSG00000162542	2.7733	-5.37538	-5.37868	-2.11702	-2.89852	3.9963	0.565816	2.70671
ENSG00000169914	3.11203	-5.37538	-0.734826	-3.70199	-1.79898	3.74409	4.22418	3.42069
ENSG00000090432	6.27534	-1.28792	1.85972	5.56402	0.894042	4.14002	4.65514	0.701001
ENSG00000158828	2.57931	2.64143	-1.29122	-3.70199	5.47466	-1.17126	3.64486	1.23152
ENSG00000117242	3.86866	3.243	4.54465	2.93705	5.85685	5.52017	4.01076	2.99518
ENSG00000244038	8.25818	7.6996	8.64672	7.88313	7.41453	7.54601	6.84817	7.42394
ENSG00000117245	-2.9054	-2.20546	3.76852	3.42386	-3.38394	-3.67376	-0.327268	-2.46892
ENSG00000127483	6.96411	5.50344	6.18213	5.86597	6.50084	6.95468	7.20188	7.50159
ENSG00000075151	4.82328	5.99039	5.62484	0.0706036	5.21075	5.35874	5.38276	3.92094
ENSG00000233072	1.37589	-5.37538	-5.37868	-2.11702	4.48519	-3.67376	-3.13462	3.78712
ENSG00000090686	6.16338	4.82061	6.03759	6.11446	5.22708	1.18422	5.30654	5.07797
ENSG00000187942	0.0332024	-3.79042	1.54018	-2.47959	-2.89852	-0.129441	1.09144	2.1246
ENSG00000142798	2.5357	-0.731525	1.41573	-0.242554	-1.61841	1.70706	1.33415	2.17493
ENSG00000218510	3.6509	-2.20546	4.54465	-2.11702	3.45652	5.48359	3.59524	2.0366
ENSG00000070831	8.42844	7.5511	7.97377	7.77493	7.90573	7.65547	7.31467	7.51549
ENSG00000230068	0.114502	1.47011	-3.79372	-5.28695	-4.12091	3.7497	-4.35702	1.32363
ENSG00000184677	3.17498	-1.46849	0.175906	4.82288	5.23591	0.167541	2.47165	0.832246
ENSG00000004487	6.98318	2.56126	2.63813	7.40806	5.50906	5.12822	6.33036	7.61721
ENSG00000169641	6.85264	7.03904	4.5357	5.30083	6.85566	5.00689	5.9441	6.21005
ENSG00000125944	8.01917	6.12795	8.2567	6.62107	8.39996	6.43258	8.27044	8.05254
ENSG00000249087	2.64235	3.5285	3.4886	2.91762	2.27712	-2.9368	2.54586	-2.95435
ENSG00000007968	1.63204	-1.67494	-3.79372	-3.70199	3.22191	4.68526	2.76193	4.0479
ENSG00000117318	8.68379	8.4395	8.31273	8.4049	8.19528	7.16465	7.90928	7.11201
ENSG00000142676	9.78147	10.6943	10.6603	10.669	9.86852	10.6243	9.53828	9.94882
ENSG00000011007	4.24998	5.18782	-0.0932802	7.47398	5.64893	4.06095	6.05626	3.5018
ENSG00000236810	-0.0980421	-1.91595	-3.79372	4.05513	-4.12091	-0.400743	4.48324	4.4635
ENSG00000057757	6.96719	6.36819	7.52576	7.60351	6.55593	5.28527	6.43659	6.3957
ENSG00000011009	-2.37488	3.41578	0.771065	-1.82752	4.29554	4.85111	4.2292	-0.418298
ENSG00000117308	-3.75339	-3.05345	-3.79372	3.74923	3.03222	5.79994	-2.03509	-2.95435
ENSG00000117305	4.25447	-1.67494	-1.47179	-0.157665	3.44641	5.38423	-1.084	4.26869
ENSG00000189266	7.14762	6.64456	6.25567	5.87733	6.46249	5.77539	6.5431	4.22556
ENSG00000188529	8.80708	7.91478	8.40626	7.95697	8.92593	8.02884	8.62687	8.90449
ENSG00000001460	3.1559	-1.67494	-3.05675	0.690331	-4.12091	-1.35183	4.25647	-0.418298
ENSG00000001461	3.77174	0.507262	-0.0932802	5.3176	-3.38394	0.970095	3.51129	-0.883961
ENSG00000117602	1.47157	4.96336	1.71935	-0.763386	4.18135	-1.79929	4.43197	0.789811
ENSG00000133226	8.20856	8.05101	8.15355	8.16465	8.40649	7.71873	8.12167	8.18558
ENSG00000169504	-1.82739	2.04247	3.11717	4.89669	3.48148	4.89989	5.71668	5.03774
ENSG00000020633	6.3512	4.81814	6.10362	1.25221	7.49457	5.2814	5.03172	3.58481
ENSG00000264371	0.400411	-5.37538	-5.37868	-5.28695	2.27712	-5.25872	-4.35702	1.75714
ENSG00000117614	7.85051	7.03056	7.67507	7.15936	7.29993	7.15886	7.11246	7.28954
ENSG00000117616	7.24647	7.97763	7.88503	5.48372	3.6138	2.85502	6.59791	4.4635
ENSG00000183726	7.39826	7.34636	7.97653	7.46439	6.48303	7.62335	7.14631	7.86981
ENSG00000188672	2.02797	2.4384	3.82833	-2.96502	2.63842	3.14642	1.65048	2.60024
ENSG00000204178	5.46529	3.08814	1.5871	4.83329	3.49625	4.32059	5.01295	4.24532
ENSG00000157978	-6.07532	-1.28792	-3.79372	-5.28695	0.669168	0.0266783	1.49265	-1.02835
ENSG00000162430	2.30406	3.004	1.84049	-2.47959	1.62505	2.79112	3.6892	5.25413
ENSG00000255054	1.27341	3.05507	-3.79372	-3.70199	-3.38394	-5.25872	2.48847	1.49191
ENSG00000228172	-0.71777	1.91924	-3.05675	-2.47959	-2.24644	-5.25872	2.21284	2.85815
ENSG00000117640	4.59445	6.40639	-0.623795	-0.0774951	4.73811	-2.9368	6.16753	4.29926
ENSG00000272478	1.9303	3.44799	-2.57133	-5.28695	1.39216	-5.25872	3.23544	2.63661
ENSG00000127423	2.01744	3.6934	-2.20876	5.09351	1.67783	4.96165	3.32715	2.78442
ENSG00000182749	2.33831	-2.20546	-3.05675	1.45452	-2.00543	2.56782	-3.13462	-5.27628
ENSG00000117632	10.5551	10.4867	10.8962	10.5702	11.0847	11.1832	10.6288	11.3214
ENSG00000264021	4.95189	5.06653	5.63604	5.23759	5.63342	5.60469	5.53426	5.90798
ENSG00000158006	2.59356	-3.79042	-0.986365	-2.11702	-0.0334458	-0.503836	-2.48255	2.57547
ENSG00000175087	1.65939	1.82429	-2.57133	0.494411	3.30256	-0.614868	4.74014	-1.36939
ENSG00000142684	5.73645	5.88495	5.31915	6.53363	5.93211	7.04591	5.0042	5.43367
ENSG00000236782	5.69823	5.83833	5.27327	6.38503	5.89358	7.00777	4.96416	5.35762
ENSG00000130695	2.77955	0.814444	-1.13075	5.9219	4.56676	3.7884	5.54435	-1.57584
ENSG00000142669	10.4088	10.3032	10.6564	10.8455	9.80041	9.62816	9.81991	9.46945
ENSG00000158062	9.00412	8.98608	9.25062	9.47476	8.72543	8.59955	8.4816	8.32096
ENSG00000169442	9.67489	9.62396	9.89944	10.3646	9.73237	9.39854	8.75721	9.58989
ENSG00000117682	4.28772	1.19447	5.13603	3.88047	3.55857	-0.503836	3.49889	4.32177
ENSG00000198830	7.67925	7.48435	7.60911	7.65171	8.24587	7.60023	7.81468	7.76144
ENSG00000117676	3.04102	-3.79042	5.83503	2.97515	2.89776	-0.0492706	5.27052	0.215574
ENSG00000260063	-4.49036	-3.05345	3.12514	2.71868	-2.53595	-3.67376	1.89723	2.30115
ENSG00000117713	6.09429	6.54534	4.25249	5.91211	6.87556	6.12011	5.30179	7.28047
ENSG00000204160	1.54673	-1.67494	-3.05675	4.86407	-1.79898	-0.400743	3.08316	-1.02835
ENSG00000226698	-3.26797	-5.37538	1.69813	-5.28695	0.443876	1.31113	-0.987782	-5.27628
ENSG00000142751	-1.43147	5.41334	6.1926	0.204905	5.01266	2.55506	4.1335	-1.18882
ENSG00000198746	3.50022	-0.620493	-5.37868	-3.70199	-2.24644	-3.67376	0.28684	4.90984
ENSG00000090273	7.04831	7.3144	7.41512	7.48351	7.72314	6.43346	7.77581	6.97964
ENSG00000090020	1.84949	-1.12745	-5.37868	3.17658	3.97185	-3.67376	-1.54966	2.34577
ENSG00000142784	-0.71777	0.690708	2.992	0.735419	-1.45794	1.08113	1.57372	1.64258
ENSG00000186501	3.55949	4.71341	5.19591	6.73229	5.06644	0.970095	5.41502	5.33382
ENSG00000142765	4.728	6.16426	5.55132	1.97044	3.98238	-1.35183	5.85528	1.86327
ENSG00000181773	-4.49036	-3.79042	-2.20876	-2.11702	-0.0911613	-2.45137	-4.35702	3.33475
ENSG00000158195	3.42253	5.31199	5.80805	5.03159	5.22856	5.27363	5.31953	3.63361
ENSG00000126705	-2.9054	2.72791	-5.37868	2.2129	-0.751675	-0.21433	2.41117	2.77357
ENSG00000235912	1.04362	1.65804	1.74026	1.91272	0.894042	2.3187	0.597181	1.29358
ENSG00000233975	-6.07532	-3.05345	-5.37868	-5.28695	2.54679	-3.67376	-5.94198	2.99518
ENSG00000126709	5.13474	6.77214	3.01792	6.19536	5.92667	4.67349	4.20904	4.5423
ENSG00000009780	2.73525	4.13439	-3.79372	1.28291	3.61831	-2.0888	2.88774	5.41459
ENSG00000117758	4.73926	3.88906	-0.734826	5.86977	5.59391	2.61779	3.933	6.70778
ENSG00000117751	2.45215	5.66833	3.2902	4.89669	4.71724	-2.0888	3.25524	4.80187
ENSG00000130775	6.47663	-0.0899787	6.27012	6.14089	7.14958	3.07667	4.38333	5.31711
ENSG00000117748	5.78925	6.18256	6.39322	7.23784	5.32549	6.11033	5.5967	4.96093
ENSG00000130768	3.25783	-2.56803	5.57915	-2.11702	4.66808	4.87442	3.60684	-2.95435
ENSG00000227050	1.291	-2.56803	3.41248	-5.28695	2.36559	2.8757	1.17696	-5.27628
ENSG00000158156	-6.07532	-0.165928	-3.79372	-5.28695	0.737072	-5.25872	-4.35702	3.17905
ENSG00000158161	2.63548	-1.12745	5.10211	-1.58651	-2.53595	-5.25872	0.324808	-3.69132
ENSG00000126698	7.41866	6.90742	7.59591	6.3383	7.54783	7.99527	7.39773	7.53329
ENSG00000130770	8.24202	8.57472	9.36967	9.18416	8.21662	9.13915	8.19701	9.36063
ENSG00000130766	-3.75339	3.60476	-1.67824	5.45199	5.0229	2.42076	4.07622	-0.632422
ENSG00000204138	5.85652	3.5759	5.8423	3.31668	5.59047	4.67644	5.36237	4.19336
ENSG00000180198	5.60811	5.45513	5.87694	5.46376	4.22042	5.34397	4.91523	4.34027
ENSG00000242125	7.20646	8.02403	7.89759	7.89498	6.18933	7.91823	7.29299	7.17106
ENSG00000200087	-4.49036	-5.37538	-1.91925	3.27147	0.560915	1.81809	-2.77205	-1.02835
ENSG00000279443	-4.49036	-2.20546	-3.79372	-5.28695	1.57025	-5.25872	1.57372	-5.27628
ENSG00000180098	5.35774	5.04563	4.80743	-0.157665	0.483953	4.07443	3.80454	4.06134
ENSG00000197989	4.73284	4.4432	4.88927	4.90411	4.985	6.48401	4.33298	4.12247
ENSG00000278274	0.890462	-1.67494	-5.37868	0.735419	-1.61841	-2.45137	1.68007	-5.27628
ENSG00000280498	-6.07532	0.352539	-1.47179	-1.38006	0.224866	1.04506	-0.269553	-0.521391
ENSG00000274582	-6.07532	0.352539	-1.47179	-1.38006	0.224866	1.04506	-0.269553	-0.521391
ENSG00000120656	-2.9054	4.27028	-1.91925	5.78116	4.89125	5.19352	4.54687	0.00912357
ENSG00000274978	0.611178	1.6799	-0.734826	0.690331	2.69073	3.65117	-4.35702	2.4032
ENSG00000270103	0.582889	1.5904	-0.734826	0.545942	2.65607	3.64516	-4.35702	2.14157
ENSG00000162419	4.938	-0.330987	2.54613	-2.96502	2.97712	0.763644	4.80705	2.20754
ENSG00000198492	6.97708	6.27702	8.31796	7.01826	6.51843	7.15886	6.77291	4.7992
ENSG00000159023	4.25447	2.42552	3.94099	3.9298	3.01181	5.91308	4.9998	5.90052
ENSG00000225616	3.53755	4.06963	4.38121	4.48948	3.33579	3.87827	2.90037	3.55977
ENSG00000253304	-4.49036	2.26124	-5.37868	-2.11702	-0.661477	5.15173	3.13216	1.38193
ENSG00000116350	6.30811	5.45355	4.13899	6.39209	6.68349	1.31113	5.67962	6.44011
ENSG00000277916	-6.07532	-5.37538	-5.37868	-5.28695	-5.70587	-5.25872	0.657935	2.0366
ENSG00000116353	2.79196	-1.46849	4.71011	5.26284	-4.12091	6.337	4.66072	4.39791
ENSG00000162510	-6.07532	2.91464	-3.79372	-2.96502	-3.38394	5.10432	-4.35702	2.63661
ENSG00000162511	8.99316	9.00961	8.97784	8.64665	8.85524	7.72409	8.2965	6.50549
ENSG00000134644	6.79601	5.44719	7.27618	7.17479	6.12346	4.00102	6.47614	7.16796
ENSG00000060688	6.45044	6.5107	5.10009	7.65428	6.45432	6.09718	6.43116	6.22407
ENSG00000121766	6.13748	3.6934	6.68572	-1.58651	5.85016	6.93941	5.54033	3.5407
ENSG00000229044	3.42652	2.39941	4.62834	-5.28695	3.89961	3.9137	3.12142	-3.69132
ENSG00000121764	2.3127	-0.421185	1.80123	3.03046	2.78197	1.86022	1.63545	0.95254
ENSG00000162517	7.09006	4.93637	6.17255	7.70333	7.43576	6.89324	6.12445	6.3957
ENSG00000235790	1.35931	0.405979	1.12911	1.37126	2.09503	1.18422	0.744522	1.56921
ENSG00000264078	1.35931	1.95554	1.12911	1.31296	2.08203	0.0266783	0.597181	1.779
ENSG00000121753	-3.75339	-2.56803	-3.79372	-2.47959	1.74534	-2.9368	-1.29812	0.396147
ENSG00000184007	7.68467	7.35445	6.98244	8.00033	7.0299	7.73687	7.1019	6.66293
ENSG00000228634	1.06423	2.18686	-3.05675	-5.28695	-0.348319	-3.67376	-4.35702	-5.27628
ENSG00000121774	7.2655	5.68734	6.82864	6.2919	7.45005	6.07722	7.20379	6.7332
ENSG00000203325	0.638923	-5.37538	-0.0932802	-3.70199	-5.70587	0.0988281	0.0803896	2.71807
ENSG00000121775	0.074425	-5.37538	-0.623795	-5.28695	1.67783	-3.67376	2.78934	1.59409
ENSG00000025800	5.40597	1.90074	-0.986365	4.04173	5.56033	1.24907	5.7397	5.27158
ENSG00000250135	2.84652	1.86302	-3.79372	2.71868	-4.12091	-2.9368	1.62026	1.51814
ENSG00000084652	1.99614	1.41903	-2.57133	-1.03902	2.78998	6.56265	3.16916	-1.18882
ENSG00000160050	3.32342	1.91924	6.71704	4.17043	3.53492	-1.79929	4.83528	-1.36939
ENSG00000224066	1.77643	1.56713	4.48395	1.74647	2.4987	-3.67376	2.42871	-5.27628
ENSG00000160051	3.39838	-3.79042	-3.05675	-2.96502	1.34941	2.27266	2.26259	-2.46892
ENSG00000160055	3.14142	-1.28792	-5.37868	5.2019	1.06231	-2.45137	-0.214058	4.84396
ENSG00000084623	8.27029	8.36218	7.94	8.37472	8.11241	6.90398	7.70402	7.72531
ENSG00000220785	-6.07532	-3.05345	-5.37868	-5.28695	-5.70587	0.167541	1.02381	-0.231885
ENSG00000182866	0.228459	1.03401	-3.05675	-3.70199	-2.53595	-5.25872	-1.85452	-5.27628
ENSG00000116478	4.75678	5.47559	5.31044	2.32038	5.75918	4.2901	6.48245	4.37298
ENSG00000175130	5.89442	6.15941	5.81299	4.34786	6.26962	6.72747	6.269	1.23152
ENSG00000225828	1.57573	2.18686	1.25067	1.156	2.195	1.34119	3.82123	0.149986
ENSG00000160058	6.23501	6.49691	7.06296	5.65337	7.19103	4.87699	5.29822	6.44951
ENSG00000254553	5.22217	2.27567	5.20722	5.12562	3.47155	5.68599	5.13015	3.39968
ENSG00000160062	5.8506	3.33543	5.67863	5.81961	5.09745	5.75739	5.26808	5.49273
ENSG00000176261	4.90838	5.4068	5.42787	6.12191	5.49196	5.9719	5.16589	4.42589
ENSG00000162521	7.42689	7.00913	6.70247	7.4382	7.18762	7.3213	7.22403	5.79183
ENSG00000162520	3.36555	5.39198	2.91134	3.43757	3.64064	5.58755	2.89407	3.04113
ENSG00000162522	-2.16843	-1.46849	-5.37868	-3.70199	-1.79898	3.03129	1.89723	-0.883961
ENSG00000134684	7.40686	5.5472	6.68303	7.73975	5.96346	6.51318	6.44092	4.89239
ENSG00000116497	4.70522	5.90481	0.402677	3.83459	3.23957	1.31113	4.56284	1.71241
ENSG00000116514	3.83906	0.999658	-3.79372	-2.96502	3.99283	1.94095	0.247846	2.62459
ENSG00000236065	0.795043	1.97335	-3.79372	-5.28695	-5.70587	-5.25872	0.361803	-2.46892
ENSG00000004455	6.42875	7.36081	6.46485	6.86755	6.30989	7.14349	5.4227	5.30962
ENSG00000160094	4.28333	3.81197	-1.67824	-1.03902	4.99197	5.83865	3.33647	-0.231885
ENSG00000225313	-6.07532	-3.79042	3.06011	-5.28695	-1.45794	1.24907	-4.35702	1.51814
ENSG00000134686	5.86315	5.78764	6.68842	5.62069	5.72301	3.60236	5.77441	5.74678
ENSG00000222112	-6.07532	-5.37538	-5.37868	-5.28695	-2.89852	-5.25872	0.852438	2.83746
ENSG00000163866	5.01413	4.62039	6.26111	-1.82752	5.96434	-1.55828	4.71713	3.54709
ENSG00000116544	-4.49036	-2.20546	-1.91925	-2.47959	-4.12091	1.21701	0.657935	-3.69132
ENSG00000241014	3.38206	2.14032	2.55796	2.60179	0.402653	2.0174	3.65607	0.701001
ENSG00000271741	5.73806	5.66422	6.30738	5.33052	3.8959	5.10432	5.35666	6.14421
ENSG00000243749	4.99144	5.74291	6.36825	5.45873	3.77996	4.62545	5.38614	4.50999
ENSG00000163867	5.3346	2.81938	4.29551	0.94187	1.95946	4.19042	4.2065	6.9814
ENSG00000197056	0.819496	-5.37538	-3.05675	-3.70199	1.85637	2.51606	1.52563	-1.18882
ENSG00000116560	8.82418	8.72618	7.96353	8.75086	9.19778	8.41116	8.73337	9.00021
ENSG00000146463	6.42676	5.65598	3.45737	4.76969	2.20702	5.68306	4.79696	2.36035
ENSG00000227409	3.87742	2.24667	2.89278	3.2248	1.66045	1.50946	0.166546	-3.69132
ENSG00000142687	-0.520733	3.14426	2.66024	0.735419	-2.24644	3.12065	3.26504	3.50836
ENSG00000239636	3.60592	5.62954	5.01471	-0.894631	4.01694	4.23112	4.11195	3.64556
ENSG00000116819	0.264528	2.82919	1.3895	4.90164	1.06231	-2.9368	1.29643	3.74886
ENSG00000126067	7.40003	8.59589	7.92267	8.33522	6.88588	8.1297	7.39411	8.04776
ENSG00000142686	-6.07532	-5.37538	-0.855121	-0.532061	-1.79898	1.86022	1.49265	5.72019
ENSG00000092853	4.80043	1.72265	2.89278	5.13406	5.56967	5.33093	5.80244	6.46224
ENSG00000134698	4.30514	5.68329	-1.91925	4.61543	1.53253	1.18422	3.90508	6.03377
ENSG00000092847	3.00949	3.66079	-2.57133	-0.242554	2.89032	-2.0888	3.33182	3.93561
ENSG00000271914	1.60416	-3.79042	3.56676	-3.70199	-3.38394	3.05869	-0.109088	-5.27628
ENSG00000126070	4.60328	4.74745	5.10211	3.79786	5.89451	4.84062	4.99097	4.47694
ENSG00000116863	3.4502	6.18638	4.54465	-1.38006	4.61267	5.55906	-0.0593351	5.66697
ENSG00000054116	5.25503	4.89725	5.35687	5.11286	4.41696	5.66386	5.36579	5.5157
ENSG00000116871	5.67831	5.34657	4.85134	3.94907	5.06644	4.10541	5.47112	6.5696
ENSG00000054118	6.08486	3.04668	6.5853	6.20039	3.93256	6.96979	6.66974	5.26772
ENSG00000214193	2.55039	5.23287	4.12713	3.50421	3.91435	4.70562	3.71802	-0.418298
ENSG00000142694	3.4619	4.57153	3.74285	4.23072	4.6918	5.74479	4.19629	0.505081
ENSG00000116883	-6.07532	-0.165928	-0.169229	-5.28695	2.46905	-3.67376	-4.35702	0.505081
ENSG00000196182	3.22159	0.814444	-2.57133	-1.03902	3.13018	-1.55828	3.54787	1.71241
ENSG00000181817	4.34148	5.09731	5.39363	-0.242554	-3.38394	5.84391	4.35379	-1.81685
ENSG00000116885	2.93311	-1.12745	-3.05675	4.44267	2.90515	4.81943	-3.13462	-2.10635
ENSG00000116898	6.12772	6.90973	7.38805	6.64785	6.286	7.11822	6.55313	7.5421
ENSG00000119535	6.77896	8.03282	7.86226	7.65904	7.25504	6.33793	6.80138	7.73861
ENSG00000163874	4.97248	-0.983064	-3.79372	4.88673	0.0220493	-1.0108	5.53325	4.80986
ENSG00000163875	6.99262	6.8362	7.39549	6.52643	7.26441	5.69037	6.84817	3.35672
ENSG00000163877	5.65727	0.116472	3.82344	5.57801	7.01928	4.84587	4.94753	5.27927
ENSG00000237749	-0.946039	0.297044	0.771065	1.58342	-0.0334458	0.763644	-0.812695	0.832246
ENSG00000163879	0.400411	1.25398	-3.05675	0.735419	1.16449	1.63609	1.38894	-1.18882
ENSG00000134697	6.50753	5.58535	3.90903	3.37483	6.43336	4.13574	5.57618	4.10526
ENSG00000116922	2.74805	5.60118	4.2044	2.90781	4.83232	2.1759	2.41997	-3.69132
ENSG00000134690	-4.49036	-5.37538	-5.37868	-3.70199	2.88284	2.9749	2.9253	1.94289
ENSG00000183317	-6.07532	-5.37538	-5.37868	-1.03902	-4.12091	-5.25872	1.33415	0.215574
ENSG00000196449	6.52993	4.41741	7.48415	4.73681	7.33185	5.26973	6.76387	5.85622
ENSG00000197982	6.22988	6.07222	6.21797	5.7825	5.4356	4.68232	5.8058	6.11658
ENSG00000188786	2.76703	3.69876	1.03071	4.0684	5.71462	5.53975	4.09282	3.27447
ENSG00000204084	2.86426	-2.20546	1.56383	4.94307	2.479	-1.79929	4.95964	1.64258
ENSG00000230955	1.47157	-3.05345	1.46681	4.31853	-4.12091	-5.25872	1.97091	-2.95435
ENSG00000183431	6.25867	6.21661	6.71638	5.14036	6.7533	4.41547	5.77869	5.38817
ENSG00000183386	2.72234	1.76417	-2.57133	5.0695	4.22634	2.59303	3.1268	-1.81685
ENSG00000183520	5.85357	5.50344	2.79624	5.63861	6.19386	3.2997	5.88417	5.60713
ENSG00000116954	1.54673	-2.56803	2.35603	-0.894631	5.29342	6.21549	3.18473	2.45843
ENSG00000273637	2.74166	-3.79042	4.92624	-2.96502	4.44006	4.5852	4.21915	3.93561
ENSG00000228436	1.77643	3.60476	-5.37868	-5.28695	-5.70587	-5.25872	0.799489	2.75163
ENSG00000214114	3.84503	5.48803	5.28399	-1.03902	5.24323	7.23338	5.44873	3.99285
ENSG00000274944	2.64235	0.999658	5.26247	-2.47959	2.91251	5.03475	4.45141	3.91107
ENSG00000158315	0.432473	1.95554	-3.79372	-5.28695	-2.24644	-5.25872	-4.35702	-5.27628
ENSG00000174574	7.63903	7.03745	6.72231	6.87702	6.88214	7.384	6.71064	6.37791
ENSG00000168653	9.58141	9.96638	9.90704	10.4481	9.55155	10.0147	9.15123	9.86738
ENSG00000127603	7.2134	7.59814	6.59178	6.59684	5.25485	7.65398	7.33807	7.43043
ENSG00000270040	1.53201	4.29173	-5.37868	-3.70199	-5.70587	-2.9368	1.72336	-2.95435
ENSG00000226438	1.75123	-3.05345	1.82099	-5.28695	-5.70587	-5.25872	1.25769	1.49191
ENSG00000183682	-0.144585	0.555356	-3.05675	-1.38006	1.00837	0.718556	-1.69405	-5.27628
ENSG00000182109	2.60767	2.76928	-3.79372	-3.70199	2.94876	2.24112	2.00639	-5.27628
ENSG00000090621	5.26508	4.10238	6.2986	5.2039	6.88026	5.90178	5.51899	5.5431
ENSG00000228060	1.73846	-0.330987	1.63254	0.327761	2.74946	-5.25872	1.7375	1.68951
ENSG00000116983	-3.26797	-3.79042	-3.05675	-3.70199	-2.53595	0.295865	2.57766	-5.27628
ENSG00000084072	5.16249	4.04879	5.76279	4.8666	4.26998	5.17903	5.09763	5.97224
ENSG00000116985	1.14385	-5.37538	-5.37868	-5.28695	-5.70587	1.08113	0.467413	1.92339
ENSG00000198754	1.2008	-5.37538	-5.37868	-5.28695	2.15831	-5.25872	1.19757	-5.27628
ENSG00000043514	-0.460612	-1.91595	1.16048	-3.70199	1.58875	-0.614868	3.89249	0.746089
ENSG00000168389	-6.07532	-5.37538	-1.47179	-5.28695	1.97361	-5.25872	2.65421	-2.46892
ENSG00000131236	6.66171	7.42491	7.02672	5.99324	5.79547	6.23163	6.68122	7.0013
ENSG00000131238	8.82625	8.98141	9.36083	9.44877	8.36819	8.19802	8.5342	7.08813
ENSG00000117000	6.42826	5.63655	5.29992	6.16168	6.05693	6.05699	5.73177	2.33105
ENSG00000259943	2.62165	3.80204	-5.37868	-2.96502	5.55564	-2.45137	1.42434	-5.27628
ENSG00000084073	6.75935	4.93637	-1.29122	6.24004	4.76072	-0.304528	2.11872	-1.18882
ENSG00000231296	-6.07532	-5.37538	-5.37868	-5.28695	0.316497	-2.0888	0.627877	-3.69132
ENSG00000084070	7.02287	5.5065	1.41573	4.02366	5.2182	5.7546	5.22732	5.62534
ENSG00000238287	-0.649057	1.49498	-3.79372	0.440972	-0.950984	3.98683	-5.94198	-5.27628
ENSG00000117010	4.04232	3.14426	4.70745	-2.47959	-3.38394	-3.67376	1.83281	5.26385
ENSG00000272145	1.54673	0.0508838	1.71935	2.19687	2.01523	0.807365	0.166546	-2.46892
ENSG00000066136	4.62425	4.77564	5.60645	5.70245	5.4895	0.574166	4.36522	3.71524
ENSG00000179862	2.38001	3.70943	5.14977	3.92007	3.95412	4.32436	-3.62005	-0.883961
ENSG00000171793	5.68996	4.72133	4.21937	-0.643092	4.11909	3.4995	6.12848	5.67719
ENSG00000281712	1.73846	1.80453	-3.79372	-2.96502	-5.70587	-3.67376	2.63167	1.64258
ENSG00000281207	1.37589	-2.20546	2.12116	-5.28695	-2.53595	-1.17126	0.0353017	-3.69132
ENSG00000010803	5.55176	4.97224	-0.334288	5.10215	3.95412	4.88721	4.48114	1.98111
ENSG00000127124	0.843541	-0.330987	0.552055	-0.0774951	-2.53595	0.931101	3.24537	5.06691
ENSG00000198815	5.91938	4.62603	5.65267	5.57491	5.63008	5.63078	5.08662	6.44951
ENSG00000066185	-2.9054	-5.37538	-3.05675	-5.28695	4.2757	-1.79929	0.826206	-2.95435
ENSG00000127125	5.88504	0.297044	0.503961	6.28148	4.83232	6.89704	5.08247	4.16459
ENSG00000186409	-3.75339	-5.37538	4.53271	-2.47959	-1.79898	2.85502	2.41117	-0.0668253
ENSG00000171960	5.91585	5.33456	-0.0211305	6.48578	5.55328	6.11686	6.56953	6.7861
ENSG00000065978	6.44897	6.52057	6.65302	6.653	6.25811	7.21828	6.37005	6.40012
ENSG00000117385	-2.16843	-1.46849	-3.05675	-0.532061	5.68591	4.30543	3.8766	3.89615
ENSG00000164008	4.22274	3.67719	-3.05675	3.62893	4.28707	3.46579	1.09144	3.57234
ENSG00000177868	4.9366	5.87195	6.37328	6.05012	4.76682	5.25796	4.47903	4.92707
ENSG00000164010	4.88685	4.44	4.55353	2.70741	1.57025	2.0359	1.42434	4.52947
ENSG00000228192	2.34674	4.31636	4.14684	-2.47959	-5.70587	-2.0888	-1.69405	4.85943
ENSG00000164011	3.94288	-3.05345	-5.37868	0.862799	-2.89852	-2.45137	-3.13462	0.913546
ENSG00000117394	2.64919	4.8761	6.55021	3.98218	4.84006	1.81809	5.37826	-5.27628
ENSG00000117395	5.26397	7.06315	6.78024	4.54119	5.24905	4.95195	5.98172	5.01028
ENSG00000243710	2.58646	4.16958	3.09299	1.01683	2.05568	0.574166	2.69102	1.59409
ENSG00000066056	2.55039	-0.731525	1.6766	6.44225	4.72563	5.95134	-2.77205	0.832246
ENSG00000117400	3.20313	-2.20546	-2.20876	-2.47959	-4.12091	5.72356	4.2141	-2.95435
ENSG00000117399	3.00416	-1.67494	-2.57133	5.26284	5.37161	6.58637	4.83034	0.505081
ENSG00000066322	3.83607	-2.56803	-2.20876	3.81896	-0.151282	0.355986	4.9043	2.71807
ENSG00000159479	4.78964	4.47793	4.73376	-1.82752	-2.24644	-2.45137	5.18924	-1.18882
ENSG00000229431	2.20545	2.14032	2.00502	-2.96502	-5.70587	-2.9368	2.45463	-3.69132
ENSG00000198198	5.95776	6.22871	5.71077	6.63749	5.82307	5.97549	4.89328	4.89239
ENSG00000178922	5.01545	6.40721	5.91995	7.1359	5.73032	6.26924	5.08385	4.02064
ENSG00000066135	-3.26797	4.57736	2.28665	3.53642	5.71462	1.81809	4.21663	2.95734
ENSG00000236200	-2.61589	-5.37538	-2.57133	-0.894631	3.92166	-3.67376	2.10787	-0.632422
ENSG00000126091	1.82554	-3.79042	-1.91925	-0.332752	4.61041	1.7747	0.687378	-5.27628
ENSG00000132768	-2.37488	5.42956	5.75124	-1.82752	-2.89852	-1.79929	4.8037	0.27831
ENSG00000117410	7.58456	7.94838	7.86583	8.37916	7.64962	7.55044	6.94962	7.16899
ENSG00000117411	0.867192	-2.56803	-1.47179	-2.11702	1.0356	4.49783	3.31777	0.00912357
ENSG00000233514	-0.460612	1.16378	1.30782	1.0529	0.0754885	1.15067	0.28684	1.56921
ENSG00000178028	3.33619	5.37029	-3.79372	-0.894631	3.41566	-3.67376	5.01875	5.96392
ENSG00000117419	5.73244	6.59293	7.14267	4.77779	5.90285	6.92087	5.69238	6.55622
ENSG00000187147	5.45849	6.78165	7.09223	4.50584	5.32686	6.23062	5.74146	5.90674
ENSG00000126106	1.50211	2.37281	6.46249	0.440972	-1.06201	2.76918	2.40232	4.40847
ENSG00000198520	7.00733	6.24346	6.78905	7.20816	6.31476	6.92336	6.40647	5.37208
ENSG00000199377	5.43495	6.77849	4.98655	5.77847	5.5962	6.89831	2.55388	6.67099
ENSG00000200169	1.2008	-5.37538	-3.79372	0.595695	3.3248	-2.0888	-0.812695	2.1246
ENSG00000142945	4.09335	-0.5174	-2.20876	-2.47959	5.35009	3.68672	3.77741	1.86327
ENSG00000225721	3.9786	4.47168	4.91938	4.63042	4.09665	4.40839	3.63734	4.05688
ENSG00000142937	9.54882	10.4994	10.4976	10.5544	9.93322	10.7513	9.60693	10.035
ENSG00000200913	-0.347402	-0.0899787	0.996357	1.01683	0.70352	1.31113	-1.29812	2.23942
ENSG00000202031	-3.75339	1.06756	1.95223	-5.28695	-4.12091	0.931101	-3.13462	-5.27628
ENSG00000173846	5.23359	4.97002	1.3895	5.16735	5.89078	4.99039	5.99208	2.31618
ENSG00000188396	2.34674	3.11246	1.06426	0.979838	2.97712	2.92615	2.75499	1.13311
ENSG00000222009	-1.98786	0.774366	1.41573	-5.28695	-4.12091	-2.9368	0.852438	-2.46892
ENSG00000117425	2.51339	2.83894	1.51614	0.494411	4.45021	1.08113	2.84266	5.87537
ENSG00000202444	2.1583	2.64143	0.888104	0.385477	4.02714	0.891023	2.4374	5.34669
ENSG00000070785	-2.16843	-0.851819	4.60858	5.54198	4.59905	1.53569	2.5297	5.72583
ENSG00000126088	7.49963	8.40629	7.4884	8.1239	6.83789	8.45799	6.59984	8.12233
ENSG00000132781	5.04297	1.13241	2.25794	4.38724	3.70564	0.355986	1.80621	5.2831
ENSG00000132773	5.36814	5.10541	6.70911	2.3351	5.99327	2.7469	5.76236	-0.752717
ENSG00000070759	0.524591	2.23195	1.41573	-1.19949	1.98762	3.39591	2.89407	-2.46892
ENSG00000132763	7.63688	9.12925	9.11373	8.76791	7.70471	8.69647	8.39794	8.11751
ENSG00000117450	9.09621	10.6532	10.5685	10.3346	9.23054	10.0123	9.85353	9.44241
ENSG00000117448	7.47723	9.06283	8.50597	8.24236	7.67473	6.93017	7.69725	7.24459
ENSG00000132780	7.66836	8.13427	7.4357	6.72672	7.97701	8.67745	8.34566	7.61227
ENSG00000159592	6.10676	6.46815	5.84472	6.48248	5.88892	5.25204	5.49941	6.11335
ENSG00000225447	-6.07532	-2.56803	3.03495	-2.11702	-4.12091	0.807365	2.78934	4.70529
ENSG00000159596	4.60679	-1.67494	6.20016	5.2317	0.980629	0.849801	2.97986	4.20552
ENSG00000197429	-0.583469	-3.79042	2.61567	1.156	-4.12091	0.807365	-1.18709	2.20754
ENSG00000086015	4.15229	1.99094	-1.91925	-2.96502	-0.576588	1.48274	1.66535	2.92829
ENSG00000085998	1.77643	-5.37538	5.6036	-3.70199	4.92075	2.82343	5.08108	-3.69132
ENSG00000085999	3.56673	-0.851819	-1.67824	-0.894631	4.30116	2.8654	4.24908	3.12033
ENSG00000132128	5.6046	0.116472	-0.249399	5.7932	4.87439	7.21168	5.72291	3.67501
ENSG00000173660	8.14498	8.74186	9.19384	9.10275	8.50898	8.85347	8.01866	8.41055
ENSG00000117481	5.60811	5.36187	6.37579	2.63786	2.67351	4.95923	4.67549	6.0097
ENSG00000117480	3.14142	0.964469	-2.57133	5.72498	5.44831	-2.0888	4.12007	-2.46892
ENSG00000079277	4.69699	3.0717	1.03071	-1.58651	4.09665	-2.9368	4.36294	1.5439
ENSG00000123472	5.67245	2.60761	6.25295	4.6687	1.85637	6.88051	4.61931	5.20047
ENSG00000228237	1.10459	-5.37538	-5.37868	-5.28695	-5.70587	1.56146	0.467413	-5.27628
ENSG00000159658	6.08486	5.91291	5.1439	5.22184	5.36626	5.44258	5.06575	4.73635
ENSG00000162366	-6.07532	3.57006	-1.47179	0.494411	-5.70587	-5.25872	-5.94198	1.49191
ENSG00000162367	5.46626	1.13241	3.27595	1.31296	1.43368	6.13735	3.88933	3.12033
ENSG00000226252	1.59001	-1.12745	3.22494	-3.70199	-2.00543	4.84587	1.21789	2.99518
ENSG00000123473	-2.37488	3.65529	-1.13075	4.34423	4.65498	4.19455	5.05873	5.92032
ENSG00000162368	6.55563	7.58335	6.56493	6.98947	6.15483	7.10185	7.06136	6.87886
ENSG00000132122	-0.865869	-3.79042	4.21937	-1.19949	-0.661477	-2.9368	4.66812	4.10958
ENSG00000162373	3.9948	-1.46849	-2.20876	6.09297	-1.79898	5.01624	2.08593	3.76538
ENSG00000162374	0.299717	-5.37538	-3.05675	-2.96502	-1.45794	-1.35183	1.47587	0.451642
ENSG00000185104	6.44701	6.84348	5.87102	7.28599	4.77492	2.71282	6.58428	5.20653
ENSG00000123080	-3.75339	-3.79042	5.16338	-2.96502	-3.38394	1.39949	3.73926	5.21257
ENSG00000123091	7.00166	5.444	3.51916	5.65923	6.69634	6.4352	6.7443	6.27013
ENSG00000233406	-1.43147	-0.421185	0.643685	1.25221	-2.89852	-1.35183	-2.24154	-2.46892
ENSG00000085832	5.7627	6.36987	6.99988	4.72568	5.59962	4.57258	6.28654	6.2912
ENSG00000117859	6.51924	6.93495	7.75462	7.78233	6.03686	6.33886	6.08972	6.55384
ENSG00000078618	7.79398	7.53994	7.06763	2.51395	4.48024	5.86087	7.21395	6.00275
ENSG00000266993	5.10893	4.27028	3.63534	1.37126	-5.70587	0.167541	3.76365	-3.69132
ENSG00000169213	-6.07532	2.69608	2.10513	-3.70199	-5.70587	-2.0888	0.467413	-3.69132
ENSG00000117862	7.16054	5.26757	6.85524	8.12019	4.80884	6.10377	6.24135	5.12567
ENSG00000198841	4.42353	-1.46849	5.15951	5.10644	-1.61841	5.52509	5.03172	-1.57584
ENSG00000223390	1.9303	-3.79042	2.08892	2.71868	-3.38394	3.10322	1.79273	-5.27628
ENSG00000134717	5.90303	6.22778	4.88459	6.51759	3.15522	5.50698	5.64439	3.1031
ENSG00000157077	0.367621	-3.79042	3.21003	4.8124	1.5133	-1.55828	4.58452	1.16666
ENSG00000154222	3.45801	-2.56803	3.75831	3.15184	-2.53595	4.17799	1.62026	-0.883961
ENSG00000085840	4.70849	-3.05345	6.0323	-2.11702	5.48457	1.90115	4.11195	3.00449
ENSG00000134748	5.0776	6.2626	5.55279	7.94472	6.95212	6.25155	7.0954	5.59793
ENSG00000134744	6.81209	6.93552	6.74834	5.16735	6.90861	6.66942	6.40592	7.19005
ENSG00000116157	-3.26797	5.94033	3.4383	4.66288	3.7183	4.65566	4.91055	4.84396
ENSG00000162378	2.96634	-2.56803	4.61426	3.32408	-1.61841	-5.25872	5.13551	1.80054
ENSG00000228929	2.62858	3.20582	3.68471	3.92007	2.61154	3.97729	2.41997	3.40672
ENSG00000121310	2.79196	-2.20546	5.10614	3.49113	4.75458	5.216	3.87341	0.746089
ENSG00000116171	6.80789	6.36987	7.54965	5.78384	6.24286	6.6043	6.69804	5.70315
ENSG00000157184	1.82554	3.75648	3.0684	2.60179	1.93075	3.29202	1.79273	3.05911
ENSG00000162384	5.57438	6.96919	6.45934	5.29707	5.61662	3.41016	4.54486	6.38683
ENSG00000162385	7.20472	7.32701	7.00043	8.14102	7.19103	7.71515	6.64697	6.96063
ENSG00000226754	-3.75339	3.15989	3.46994	1.89296	2.08203	0.891023	1.89723	3.51488
ENSG00000157193	-2.37488	3.3423	5.05699	4.33327	4.00666	1.42778	3.62598	4.79116
ENSG00000058804	-1.82739	1.06756	6.45697	-1.58651	5.96788	5.02089	4.1415	5.92032
ENSG00000229687	-1.683	-0.421185	-0.623795	-0.763386	-0.751675	0.849801	-0.656576	0.149986
ENSG00000058799	3.69452	-2.56803	-0.986365	5.65043	5.1167	-3.67376	-0.387389	-2.95435
ENSG00000081870	6.83738	7.29505	7.52275	7.17683	6.6298	7.17721	6.55762	7.68427
ENSG00000116212	-2.16843	2.26124	0.996357	5.60103	-4.12091	0.469197	2.46316	3.34943
ENSG00000116209	9.09886	8.21158	9.20387	9.38741	8.21996	7.78345	7.70717	8.21545
ENSG00000116205	-3.26797	-1.91595	-0.734826	-1.82752	-0.279606	2.96528	1.27719	5.05352
ENSG00000256407	1.95258	-1.67494	2.71407	-2.47959	0.769862	5.57496	0.207769	-2.10635
ENSG00000215883	2.14868	-0.731525	3.82344	-1.82752	2.00149	6.17434	2.9739	-1.57584
ENSG00000116221	6.43371	6.30366	7.45599	5.34877	6.30989	7.07135	6.34198	6.31571
ENSG00000157216	2.54306	4.84983	1.89744	3.5554	4.74225	6.03187	4.39453	4.64705
ENSG00000162390	-6.07532	0.405979	-1.67824	-1.19949	-0.950984	-5.25872	2.90664	0.606364
ENSG00000184313	-3.75339	-1.12745	0.454208	2.42041	-1.61841	4.255	-0.897584	3.64556
ENSG00000271723	4.19029	5.05193	0.687407	-1.58651	4.81081	-3.67376	3.71445	3.60942
ENSG00000243725	4.26118	5.0393	-1.91925	-2.47959	5.09422	-3.67376	3.70007	3.04113
ENSG00000116133	-3.26797	5.62954	-1.67824	-1.19949	1.91618	-2.9368	4.71713	-1.57584
ENSG00000162402	4.24096	4.36102	0.729842	4.9115	6.11311	4.65865	5.13817	7.15913
ENSG00000225475	1.59001	2.45117	2.24337	1.78987	1.74534	2.68964	1.13484	1.94289
ENSG00000173406	0.074425	2.76928	-1.91925	-2.96502	-3.38394	-1.0108	0.744522	-1.81685
ENSG00000162600	3.72719	4.15405	-0.623795	-2.11702	2.28848	-1.55828	2.61644	4.29168
ENSG00000162601	4.90696	3.1521	2.00502	1.78987	4.51934	3.58363	6.25984	6.86103
ENSG00000177606	6.90142	5.52925	7.82237	6.2585	8.38977	8.23526	6.66974	8.14487
ENSG00000172456	-4.49036	-5.37538	1.78119	-5.28695	-1.61841	0.413701	2.41117	-1.36939
ENSG00000134709	1.57573	-0.5174	-5.37868	-1.82752	-2.89852	1.39949	3.53578	6.00391
ENSG00000162599	4.32449	4.06963	1.30782	3.5554	4.80884	4.26288	5.24723	3.4414
ENSG00000162604	4.6415	5.5126	-0.855121	6.10483	4.74431	3.5899	4.94448	5.31524
ENSG00000132849	1.68623	0.0508838	-2.57133	2.69605	3.52535	-0.304528	-1.41842	4.61094
ENSG00000162607	6.86847	2.42552	3.2902	-0.428967	4.93166	6.70886	7.25907	5.37388
ENSG00000116641	1.37589	1.10035	4.66434	6.88016	4.06397	4.80062	3.75673	5.9289
ENSG00000125703	0.770168	-5.37538	4.88224	-2.96502	4.15677	-3.67376	-0.0593351	-3.69132
ENSG00000088035	4.71503	1.4448	4.29904	6.15651	6.34228	-0.735162	3.84756	0.27831
ENSG00000142856	5.8077	5.12546	6.49899	4.22283	6.7285	6.10267	5.96077	6.74088
ENSG00000079739	1.60416	4.46854	5.74738	1.87292	-2.00543	2.81274	4.04244	2.14157
ENSG00000185483	-6.07532	0.457509	3.15659	-1.38006	-5.70587	4.01507	-2.48255	-2.46892
ENSG00000158966	-3.75339	-3.05345	-2.57133	-5.28695	4.44006	-1.55828	3.7978	-1.81685
ENSG00000162437	4.07823	-1.67494	-0.623795	3.01226	5.54975	1.11632	4.02525	3.03206
ENSG00000162434	6.47999	6.0535	7.86999	2.94667	6.67594	6.54339	7.16638	6.40628
ENSG00000231485	-3.26797	-2.20546	0.402677	0.779141	-2.24644	1.18422	-0.387389	-0.883961
ENSG00000162433	-3.75339	-2.20546	-1.13075	3.33144	2.90515	4.67053	-2.48255	-0.883961
ENSG00000116675	-0.192679	-2.56803	1.19117	-2.96502	-4.12091	5.49198	2.86215	-2.46892
ENSG00000213625	8.05613	7.34593	7.27707	7.50848	7.41841	6.03991	7.03548	5.08237
ENSG00000116678	4.19731	4.47168	4.32349	4.62444	4.04064	1.42778	3.34111	3.96451
ENSG00000184588	8.02263	5.45037	5.40186	0.0706036	5.8044	5.20173	6.39425	6.65261
ENSG00000118473	2.656	0.179208	3.5009	2.42041	-0.84789	5.89039	4.52665	5.22655
ENSG00000152760	2.89909	5.62391	6.14537	2.24443	3.78398	4.64063	4.96416	-0.146996
ENSG00000198160	6.6357	6.19969	6.92595	7.75248	6.70961	5.22005	7.557	6.60522
ENSG00000116704	3.61293	4.57153	5.23326	-3.70199	0.443876	-2.0888	1.69465	-1.36939
ENSG00000081985	5.28058	5.51564	6.09857	-2.11702	3.51087	-3.67376	4.05096	-5.27628
ENSG00000142864	6.67977	7.12471	6.4419	4.35149	5.78948	7.22786	6.32158	5.21056
ENSG00000116717	7.9741	5.68329	6.63987	6.59455	5.38887	6.98415	7.09643	4.99868
ENSG00000024526	-4.49036	-5.37538	-2.57133	-5.28695	4.37228	0.355986	4.031	-2.46892
ENSG00000033122	1.04362	-5.37538	-5.37868	3.11819	1.13962	-2.0888	2.04102	-3.69132
ENSG00000066557	4.14747	6.47832	0.293743	3.98218	4.84584	-1.0108	3.67457	3.49521
ENSG00000116754	8.43933	8.1181	8.59385	7.56187	9.05011	8.47842	8.3118	9.52062
ENSG00000228988	-0.78992	-3.05345	3.35941	3.9004	-4.12091	-5.25872	-0.450125	-3.69132
ENSG00000118454	4.5218	4.38118	-1.91925	5.17555	4.45778	0.0988281	4.20141	3.03206
ENSG00000197568	3.0921	4.81073	4.30607	-3.70199	-5.70587	4.49449	2.12948	-2.46892
ENSG00000235079	1.87305	1.4448	1.51614	3.42386	1.58875	3.12929	1.52563	3.71524
ENSG00000132485	7.51562	6.92583	6.8096	6.4866	6.8277	6.40528	7.36963	5.74262
ENSG00000207721	0.554035	-5.37538	0.236027	0.327761	-4.12091	1.7525	-2.24154	2.01834
ENSG00000172260	5.34411	1.19447	5.03177	-2.11702	-0.420469	1.24907	4.74889	5.46603
ENSG00000116791	2.45215	5.69138	3.24703	2.75197	1.62505	4.62239	3.57569	3.53429
ENSG00000162623	5.8077	6.17103	6.57515	5.93886	5.68376	4.95438	4.79188	5.35034
ENSG00000117054	4.37073	0.733144	7.00151	4.79387	3.149	5.62621	6.4581	5.6552
ENSG00000137955	3.94288	4.84015	5.69747	6.20841	6.43719	6.49742	5.00273	6.44781
ENSG00000184005	2.64919	3.75132	-0.424486	-0.763386	-5.70587	-1.55828	-3.13462	-2.95435
ENSG00000226415	1.06423	1.06756	0.811142	1.45452	1.18895	1.04506	0.799489	0.0812734
ENSG00000142892	4.55676	6.79172	3.62413	-1.19949	-1.79898	5.6429	5.35436	-1.57584
ENSG00000154027	-4.49036	-3.05345	-2.20876	-5.28695	-2.00543	0.672013	-3.62005	1.86327
ENSG00000036549	5.46626	3.3423	3.78371	5.10644	5.88237	4.99276	5.15803	6.88075
ENSG00000077254	6.16636	1.99094	6.82619	2.1309	5.22117	4.75669	5.8569	7.15287
ENSG00000180488	4.37898	2.47637	-2.57133	4.05957	3.59563	3.7497	4.88219	5.10418
ENSG00000162614	-3.75339	-5.37538	-5.37868	-5.28695	1.72876	-5.25872	2.69827	-5.27628
ENSG00000162613	6.85929	4.99857	7.09933	6.46501	6.57577	4.89989	6.83137	6.36622
ENSG00000162616	5.40395	6.05455	4.78999	-1.38006	1.95946	-3.67376	2.39341	5.18418
ENSG00000137960	-6.07532	-0.330987	-5.37868	-5.28695	0.224866	2.27266	0.533755	-2.10635
ENSG00000273338	9.50296	9.89838	9.75891	11.0543	9.30225	9.30465	7.48965	10.9648
ENSG00000137959	-1.98786	3.91694	0.925098	-1.58651	4.10631	4.02899	3.63356	3.69814
ENSG00000137965	4.63117	-2.20546	5.02539	5.65483	6.05859	4.77608	4.85973	-1.81685
ENSG00000233008	-6.07532	-1.91595	0.598597	1.22085	-3.38394	-5.25872	3.0552	-1.81685
ENSG00000137941	-3.26797	-2.56803	-1.13075	-3.70199	0.633979	-0.400743	4.96716	4.34394
ENSG00000271576	3.66446	4.92268	5.67321	4.80449	-2.24644	-3.67376	2.27234	-3.69132
ENSG00000142875	6.79099	5.36018	4.68606	6.60141	3.79198	6.36927	6.38248	6.93043
ENSG00000203943	4.67706	-3.79042	-1.91925	-3.70199	-4.12091	-2.45137	2.41997	3.75439
ENSG00000117133	6.72295	6.55351	5.24611	6.84459	6.13687	4.17799	6.02777	6.52179
ENSG00000174021	7.72041	8.14634	8.74971	8.61646	7.91584	8.4065	7.66408	8.95697
ENSG00000122432	3.4502	2.28995	5.26968	4.56948	2.34398	4.75669	2.40232	2.81648
ENSG00000117151	5.59755	3.66079	6.49668	5.99208	5.03644	7.45788	5.05308	5.01949
ENSG00000117155	4.00016	-2.20546	-2.20876	-1.38006	5.7407	3.25303	4.40786	4.88737
ENSG00000097096	3.52645	-2.56803	-2.57133	4.34786	-2.24644	-1.79929	-1.69405	0.451642
ENSG00000162642	6.49667	0.9284	5.72526	7.33075	4.23811	5.39143	5.63875	5.22655
ENSG00000142867	4.54215	3.86063	5.95503	3.27911	2.86778	-2.45137	4.12814	4.8798
ENSG00000223653	1.04362	-5.37538	-3.79372	-5.28695	-4.12091	-3.67376	0.533755	1.86327
ENSG00000117174	2.78576	1.16378	3.6901	-3.70199	3.6362	1.31113	3.22544	-3.69132
ENSG00000171502	3.88613	5.81753	2.75574	-0.894631	2.479	3.81542	3.97241	5.40759
ENSG00000122417	3.74326	5.11547	5.17303	4.71446	4.45274	5.09773	4.58452	3.68662
ENSG00000097033	6.99932	6.23979	6.41289	7.59627	6.66944	5.60778	6.34718	7.33728
ENSG00000183291	8.21549	7.97349	7.79234	8.0633	8.05952	6.58323	6.93396	6.81945
ENSG00000153936	0.582889	4.70544	-5.37868	-2.96502	-2.89852	3.51277	3.80789	-1.36939
ENSG00000267734	1.47157	-5.37538	-1.47179	-5.28695	1.60701	-2.9368	1.21789	-5.27628
ENSG00000143013	5.06103	4.72397	-1.67824	0.327761	3.46155	4.37245	3.36408	4.90487
ENSG00000065243	6.37305	3.5042	7.22146	6.59225	6.60048	4.21903	6.13851	7.10716
ENSG00000137947	7.42191	6.22685	7.4381	7.15729	7.07774	6.79622	7.68954	7.4429
ENSG00000137944	3.9512	6.6577	3.98545	3.45114	4.96213	5.75878	5.47746	1.38193
ENSG00000213516	5.07379	6.60868	4.38121	3.6109	5.15754	3.08557	5.04742	6.4981
ENSG00000117226	2.76703	0.297044	-2.20876	-1.82752	4.45274	-1.35183	3.84102	1.98111
ENSG00000234518	1.44038	-0.017829	0.552055	0.327761	-0.661477	-1.17126	-0.515713	-0.322082
ENSG00000162645	4.54031	5.51716	-3.05675	-1.82752	3.66699	3.78294	3.77741	2.97639
ENSG00000162654	4.43544	6.34956	0.598597	5.16941	3.85446	3.96769	4.36522	5.14263
ENSG00000154451	1.95258	5.56787	-2.57133	4.15807	0.483953	5.11523	1.35264	3.79786
ENSG00000197147	3.97589	6.17103	5.26968	6.93976	6.20215	2.9556	4.96716	5.68155
ENSG00000231999	3.9786	2.64143	4.84652	2.70741	1.37094	0.672013	3.53982	-5.27628
ENSG00000171488	4.40142	-0.0899787	2.81607	-2.96502	4.45778	-0.0492706	2.51335	-2.10635
ENSG00000271949	0.367621	-5.37538	2.3008	-5.28695	1.69501	-0.735162	0.744522	-2.95435
ENSG00000171492	2.139	-5.37538	-2.20876	-3.70199	0.224866	-5.25872	2.5933	-5.27628
ENSG00000162664	7.55392	6.62145	7.10186	6.14194	6.07754	6.5714	6.89782	7.42394
ENSG00000122482	7.67779	7.20606	7.38017	6.90812	6.25811	7.41171	8.13576	7.21783
ENSG00000162669	4.0319	-3.05345	-1.29122	-5.28695	0.863984	-1.79929	3.86377	4.08347
ENSG00000097046	5.9123	4.26305	-0.334288	4.78317	5.87109	6.28382	6.01331	2.82701
ENSG00000174842	5.85357	5.59257	3.91364	1.25221	3.09179	-0.0492706	5.35666	4.50999
ENSG00000122484	6.47326	5.83346	5.26968	7.16452	3.70564	4.68818	5.85366	3.97402
ENSG00000162676	0.843541	-2.56803	5.63185	0.979838	2.12068	0.0988281	-1.29812	2.09004
ENSG00000067208	4.38718	-0.5174	1.12911	2.11393	-4.12091	-1.55828	3.19501	-1.57584
ENSG00000223896	2.70931	-5.37538	3.29727	-3.70199	-5.70587	-5.25872	0.687378	-2.95435
ENSG00000122406	10.5459	10.8892	10.7709	10.8591	10.1755	10.6488	10.0722	9.46556
ENSG00000143033	6.831	6.06808	7.57388	6.54475	7.46859	3.88338	6.56656	7.70404
ENSG00000117500	6.62317	6.28862	4.90093	0.862799	6.49288	8.08959	6.28413	6.47317
ENSG00000122483	2.91052	3.68261	3.58421	2.4746	5.16988	3.89862	5.13417	5.0332
ENSG00000223745	6.79138	5.76097	7.38391	3.05735	6.92871	3.81005	6.47244	6.6761
ENSG00000117505	5.34622	6.4436	3.69546	7.01083	6.73422	6.08945	4.6458	4.10526
ENSG00000137942	-0.583469	-5.37538	-5.37868	-3.70199	2.54679	2.39233	3.45677	-2.46892
ENSG00000137936	-0.00923288	-3.79042	-3.79372	-5.28695	0.176772	-5.25872	-2.03509	0.149986
ENSG00000067334	8.97678	8.06328	7.06711	7.72445	7.97482	8.2854	8.24545	6.62723
ENSG00000023909	2.57214	-1.91595	0.552055	-1.19949	2.62056	0.167541	4.97465	-2.10635
ENSG00000137962	3.15109	-1.91595	-0.520701	-5.28695	-1.61841	0.623919	0.324808	1.13311
ENSG00000117528	5.41603	5.49421	6.23373	4.83329	6.03011	4.19042	4.91833	5.10851
ENSG00000117519	4.22732	4.35763	-1.67824	5.61618	4.24687	-1.17126	5.2632	5.61778
ENSG00000172339	-2.61589	5.02015	-1.29122	-1.03902	2.44895	5.12606	-0.812695	0.556611
ENSG00000271092	5.95086	6.89579	5.0715	5.31203	3.53492	6.86572	4.93223	5.15731
ENSG00000122481	6.19176	7.23264	5.51538	5.71938	3.82746	7.32976	5.25462	5.41459
ENSG00000228502	0.264528	0.555356	-0.0932802	-0.00154621	0.0220493	-0.866406	0.28684	-1.57584
ENSG00000137970	-0.192679	0.601899	0.454208	0.26764	-1.31355	0.574166	-1.85452	-0.521391
ENSG00000117569	6.92978	6.2361	3.33212	6.0048	6.46437	6.47979	6.42735	7.78391
ENSG00000188641	5.96394	3.25033	4.56822	0.690331	4.58069	4.03819	5.30654	4.13523
ENSG00000227034	-1.03093	-1.12745	-1.91925	-1.38006	-0.950984	0.413701	-0.160618	-2.95435
ENSG00000162688	2.99346	-1.28792	4.57987	5.52763	4.29272	1.83931	3.80789	1.80054
ENSG00000117620	3.95948	6.73543	1.49168	5.54198	4.55505	0.167541	2.86859	5.08017
ENSG00000156875	8.40604	8.16123	6.73864	7.12112	5.78948	4.77882	7.6048	5.33751
ENSG00000156876	3.83607	-2.56803	5.10815	-1.58651	4.82063	4.30923	3.76019	3.06802
ENSG00000122435	2.55039	1.84379	-0.424486	-5.28695	-5.70587	1.97968	0.467413	-2.95435
ENSG00000137992	3.05653	-0.017829	-0.855121	-0.894631	-4.12091	4.09663	3.43956	3.40672
ENSG00000137996	4.25895	5.36187	5.46759	6.15548	3.86588	4.80332	6.1425	4.29168
ENSG00000079335	4.5218	3.97997	4.63115	0.779141	6.84704	6.00982	5.07413	6.47736
ENSG00000228086	0.367621	-5.37538	-5.37868	-5.28695	2.37628	-5.25872	1.88457	2.82701
ENSG00000162692	-0.144585	-3.79042	-3.05675	-1.03902	-5.70587	1.99866	1.02381	-0.521391
ENSG00000162694	1.73846	1.70143	-2.20876	3.05735	3.05235	0.672013	2.80286	-1.02835
ENSG00000273204	0.400411	-1.67494	-5.37868	-5.28695	2.78998	0.623919	-5.94198	-5.27628
ENSG00000162695	5.88649	2.46382	3.22494	5.71516	4.34262	4.20276	4.28082	6.25656
ENSG00000117543	2.83457	4.83772	1.9342	-2.47959	-4.12091	2.99394	-0.214058	4.72794
ENSG00000233184	-1.82739	5.20676	1.84049	-3.70199	-5.70587	-3.67376	3.62977	1.64258
ENSG00000170989	4.8532	2.07583	4.6423	0.139316	4.76479	2.89609	3.72513	1.64258
ENSG00000228399	-0.242432	0.555356	1.03071	0.779141	0.224866	1.11632	-0.387389	0.654459
ENSG00000185946	6.72295	4.86422	5.64438	5.02933	5.19122	5.7504	5.5241	6.39128
ENSG00000240038	4.44922	-0.5174	4.30607	3.9298	1.08854	3.87827	3.07204	3.1708
ENSG00000198890	4.23415	-1.67494	-3.05675	-2.11702	2.51813	0.672013	-4.35702	-3.69132
ENSG00000224550	3.67119	4.21146	4.07459	4.7506	3.60019	4.00572	3.16916	3.42069
ENSG00000134215	6.58133	6.36566	5.60217	5.84169	6.72745	7.09249	6.70436	6.1262
ENSG00000085491	3.39432	1.95554	2.92966	3.88548	3.6843	4.05643	3.6411	4.08347
ENSG00000260879	1.27341	1.51944	2.22865	0.643789	4.25268	2.52918	1.50923	2.0366
ENSG00000162636	3.50776	3.21333	4.21937	6.66324	5.29905	4.77882	5.48376	0.0812734
ENSG00000162639	5.89802	6.24071	7.92038	5.61618	0.316497	4.36881	5.88656	-1.18882
ENSG00000134186	6.06774	6.11497	5.78685	3.3533	6.27819	1.11632	6.56656	7.1875
ENSG00000116266	6.42826	4.82797	-0.0211305	4.35871	6.16949	6.47132	5.51694	5.36487
ENSG00000121957	5.95982	4.88554	0.175906	6.22629	6.77719	3.93849	7.08333	5.0332
ENSG00000121940	4.92538	2.88671	-0.855121	5.09351	3.52535	2.09	5.83322	2.72935
ENSG00000085433	5.05203	5.19353	3.39281	5.76222	-0.576588	-3.67376	3.39118	2.77357
ENSG00000197780	2.11943	-0.5174	4.55648	-0.157665	-2.89852	3.21295	0.928387	4.40847
ENSG00000273382	0.524591	-5.37538	0.175906	1.156	-0.576588	-3.67376	-0.387389	0.149986
ENSG00000215717	6.30865	0.507262	4.96894	5.85452	4.55974	4.49449	3.6892	3.51488
ENSG00000278249	-6.07532	-3.79042	-5.37868	-5.28695	1.30536	-5.25872	0.207769	0.789811
ENSG00000270066	-6.07532	-3.79042	-5.37868	-5.28695	1.30536	-5.25872	0.207769	0.789811
ENSG00000031698	5.31	5.19732	-0.249399	5.70245	0.769862	4.37971	4.49161	1.779
ENSG00000143126	-4.49036	0.352539	-0.986365	0.440972	0.176772	-0.866406	-0.515713	1.35308
ENSG00000134243	-4.49036	-3.05345	-1.29122	-2.96502	-2.53595	3.06771	4.53679	-3.69132
ENSG00000143106	5.68082	7.03428	6.67355	5.54673	6.53283	7.01011	6.39536	5.70743
ENSG00000162650	4.14506	0.352539	3.5252	-1.58651	-4.12091	-5.25872	3.24537	2.61246
ENSG00000065135	7.63473	6.87462	6.55169	7.86929	7.41453	7.23538	7.91921	6.45716
ENSG00000116337	4.35199	5.77627	5.18261	5.85452	5.82697	4.2901	6.12848	5.94953
ENSG00000228703	-3.75339	-5.37538	-5.37868	-5.28695	3.24541	-5.25872	2.2429	1.0275
ENSG00000168765	2.4285	5.77119	3.20252	6.36096	4.08692	0.718556	3.6672	3.24336
ENSG00000213366	5.21297	5.29969	5.45658	4.85898	4.12227	-3.67376	4.68282	4.5391
ENSG00000134201	5.14082	-1.46849	5.34327	4.48619	6.54176	-0.503836	4.14946	5.71595
ENSG00000241720	3.27562	3.37616	2.58132	3.59263	2.33305	-5.25872	3.58745	3.3855
ENSG00000134202	5.97894	5.58824	5.11817	5.7663	4.24687	0.623919	5.64251	5.85494
ENSG00000184371	-2.61589	-0.330987	-2.57133	-2.11702	3.27427	6.06602	4.06785	4.14789
ENSG00000168710	5.44186	5.52624	5.5093	-0.00154621	6.33545	2.94585	6.21947	3.26675
ENSG00000143093	0.867192	4.00183	5.49245	4.26187	2.96301	-2.9368	3.11059	5.45758
ENSG00000116396	2.55767	-1.91595	-0.986365	-1.03902	3.55387	-1.79929	2.93147	1.56921
ENSG00000162775	3.50022	4.0861	-3.05675	-2.47959	5.20926	0.0266783	2.01802	4.8072
ENSG00000224699	4.88251	5.2236	5.34668	5.05624	4.24687	4.45036	4.21915	5.44054
ENSG00000168679	-3.26797	1.78449	-3.79372	1.60787	-5.70587	1.39949	0.166546	2.75163
ENSG00000273373	-6.07532	-3.05345	1.74026	1.25221	-5.70587	-5.25872	-2.24154	-2.95435
ENSG00000134248	8.53484	8.86757	8.70936	8.61947	7.9286	8.58255	7.88844	8.32049
ENSG00000143119	7.76496	6.36229	8.29849	8.31679	7.13785	0.849801	7.38206	7.51753
ENSG00000261654	4.95327	-0.165928	-1.47179	-2.47959	5.16372	5.66979	1.21789	2.0366
ENSG00000232811	5.56628	-2.20546	4.0787	5.57026	5.87768	-2.0888	2.09694	-1.36939
[truncated: 14,198 more rows]

## Sheet: E
Ensembl ID	Entrez ID	Name	Reference Mean	log2(Fold Change)	p-value	q-value
[truncated: 14,943 more rows]
