# Supplementary material for: Vascular adhesion protein-1 defines a unique subpopulation of human hematopoietic stem cells and regulates their proliferation
Source: Cell Mol Life Sci. 2021 Nov 1;78(23):7851–72. doi: 10.1007/s00018-021-03977-6 (PMC8629906; doi:10.1007/s00018-021-03977-6)
Supplement: Supplementary file 3 — Supplementary file3 (XLS 40 KB) [file 18_2021_3977_MOESM3_ESM.xls]

## Sheet: Major genes groups
Additional file of Vascular adhesion protein-1 defines a unique subpopulation of human hematopoietic stem cells and regulates their proliferation
Table S3: Major differentially expressed gene groups. Negative Log ratio (Upregulated in VAP-1 positive group), Positive Log ratio (Upregulated in VAP-1 negative group).
Gene symbol	Expr Log Ratio		Gene symbol	Expr Log Ratio		Gene symbol	Expr Log Ratio		Gene symbol	Expr Log Ratio
Cytokines			Enzymes			Transmembrane receptor			Transcriptional regulator
PF4	-6.441		RNASE3	-7.792		FCER1G	-6.669		SNAI3	-9.988
CSF1	-6.4		ERCC6L	-7.676		CLEC1B	-6.221		DEPDC1	-7.688
TNFSF9	-6.169		CHAC2	-6.845		MICB	-6.058		TRIM32	-6.904
TNFSF10	-5.5		MCEE	-6.748		CHRNA5	-5.193		TBL1X	-6.249
CLCF1	-5.018		NUDT18	-6.698		LRP6	-5.138		ZNF507	-6.194
CXCL3	-4.319		RIOX1	-6.668		IL2RA	-5.121		ZNF420	-6.078
CCL14	-4.1		HPSE	-6.665		THBD	-5.013		E2F2	-6.075
CTF1	4.522		FAHD1	-6.566		TLR6	-4.987		TCF19	-6.048
CMTM4	4.893		CA1	-6.529		LMBR1L	-4.725		TFCP2	-5.979
			RRAD	-6.512		RTN4R	-4.685		MYBL1	-5.885
Phosphatase			UBE2E2	-6.416		IL10RA	-4.492		DBP	-5.867
PTPN21	-6.299		ESCO2	-6.371		LRP3	-4.384		NOSTRIN	-5.844
PPM1M	-6.146		WDYHV1	-6.35		HMMR	-4.261		ZGPAT	-5.807
DLGAP5	-6.112		P3H1	-6.347		FLT4	-4.215		MTERF2	-5.662
PPIP5K1	-5.999		ACMSD	-6.301		ITGA6	-4.19		PAX1	-5.566
NT5E	-5.92		PUS1	-6.132		FCER1A	-4.178		ZNF282	-5.504
INPP5F	-5.261		PLCD1	-6.127		ITGA2B	-4.027		GLI1	-5.502
PPM1L	-4.963		FUT8	-6.12		PGLYRP2	-4.005		HES6	-5.38
PTPN18	-4.422		PRUNE1	-6.108		LAG3	4.134		NFXL1	-5.369
PDXP	-4.087		RPUSD1	-6.089		CXADR	4.544		MAFB	-5.299
SSH3	-4.028		HSD3B7	-6.022		TLR3	5.353		TSHZ1	-5.249
PPP3CC	4.086		ERI1	-6.018		CD5	5.718		CASP8AP2	-5.161
EYA3	4.587		RAB9A	-5.842		CD27	5.916		BICRA	-5.053
INPP1	4.716		PJA1	-5.839		LRP12	6.089		MGA	-4.975
			ALKBH4	-5.785					ZNF438	-4.902
Peptidase			DHTKD1	-5.762		Kinase			SOX5	-4.9
CLGN	-7.158		NEIL2	-5.673		FN3K	-7.012		ZBED6	-4.852
SENP8	-6.347		POLR3A	-5.614		CIT	-6.517		MED26	-4.848
OTUD1	-5.832		XXYLT1	-5.6		MELK	-6.226		LEF1	-4.844
OTUD3	-5.802		ACAD9	-5.557		TRMT2A	-6.135		HOXB4	-4.839
LGMN	-5.797		PNMT	-5.544		IKBKE	-6.063		PPP1R13L	-4.725
NLN	-5.652		DBR1	-5.529		TGFBR2	-5.76		WDHD1	-4.683
ESPL1	-5.473		KIF18A	-5.491		CAMK1	-5.741		ZBTB49	-4.676
PIDD1	-5.134		PDSS2	-5.485		CCNB1	-5.664		ZNF345	-4.605
ECE2	-5.068		PPT2	-5.476		NEK11	-5.611		ST18	-4.463
PROZ	-4.674		DROSHA	-5.4		MPP3	-5.255		MED20	-4.41
FGL2	-4.554		ADAT1	-5.399		MAP3K21	-5.182		LHX4	-4.383
CAPN3	-4.396		CBR3	-5.398		PRKD1	-5.08		ZNF525	-4.34
SENP1	-4.257		APOBEC3A	-5.394		PIP4K2B	-5.051		BCORL1	-4.333
DPEP3	-4.103		CROT	-5.387		DCLK2	-4.997		VAV1	-4.329
TYSND1	4.341		B3GALT2	-5.32		ROCK2	-4.575		LIMD1	-4.309
			ABHD3	-5.272		IP6K1	-4.475		ANKRD42	-4.264
G-protein coupled receptor			LOXL2	-5.248		STK36	-4.42		ZSCAN21	-4.263
GPR18	-6.751		RDH10	-5.242		GUCY2D	-4.382		ZNF551	-4.253
GPBAR1	-5.814		SPTLC3	-5.22		ITPKC	-4.38		ZNF695	-4.225
OMG	-5.628		PLD6	-5.2		PBK	-4.354		ZNF367	-4.214
ADRB1	-4.808		PLCD4	-5.194		PAK1	-4.148		SATB2	-4.208
LPAR2	-4.795		TTLL7	-5.179		WEE1	-4.14		MTA3	-4.206
FZD1	-4.678		ADCY6	-5.173		MAST3	-4.123		CC2D1A	-4.193
OR2W3	-4.479		ADH1A	-5.151		PKMYT1	-4.098		ZNF443	-4.183
PTGDR2	-4.121		ST3GAL5	-5.128		HIPK3	-4.024		ZNF230	-4.156
GABBR1	-4.088		GALNT4	-5.057		CHEK2	4.241		CARF	-4.153
GPR141	4.226		VWA8	-5.031		ADCK2	4.603		ZNF324	-4.075
ADRA2A	4.798		PFAS	-5.025		EEF2K	4.697		SALL4	-4.049
PTGIR	5.549		TRMT2B	-5.023		STRADB	4.843		ACTN1	-4.023
P2RY8	6.367		APOBEC2	-5.013		TWF2	4.897		TRIM25	4.011
CYSLTR1	7.166		GMPPB	-4.983		ITPKB	5.732		ZNF33B	4.031
			CHPF	-4.977		MMD	5.917		CSRNP2	4.076
			HYAL2	-4.977		TP53RK	6.156		FHL2	4.09
			ZADH2	-4.951		TRIB3	7.284		MAF	4.105
			PRR14L	-4.93					HLX	4.118
			ALDH6A1	-4.919					ZNF257	4.151
			GMIP	-4.905					TRIM16	4.169
			FKBP5	-4.881					GTF2E1	4.205
			MINDY3	-4.869					ZSCAN32	4.282
			ACADSB	-4.816					MEF2B	4.295
			APOBEC3B	-4.8					ZNF684	4.339
			TSPAN17	-4.798					PIR	4.419
			ATG16L1	-4.792					ZNF23	4.445
			HEMK1	-4.78					BORCS8-MEF2B	4.447
			UGCG	-4.745					CEBPA	4.451
			RASL10A	-4.692					MTERF1	4.583
			EGLN1	-4.69					TCFL5	4.585
			LAMB2	-4.656					NRL	4.677
			DNM3	-4.635					HOXB5	4.692
			XRCC2	-4.539					TCF15	4.92
			DIS3L2	-4.527					ZNF175	5.083
			GALE	-4.5					ASCL2	5.652
			TOP2A	-4.47					CXXC1	5.678
			GALNT14	-4.468					WT1	5.705
			EHD4	-4.467					ZNF280C	6.405
			FIG4	-4.459					SNAPC2	6.524
			PARP11	-4.455					ZFP1	6.713
			B3GALNT1	-4.444
			TXNDC16	-4.43
			NAXD	-4.421
			MBOAT2	-4.39
			RDH13	-4.383
			ALAD	-4.342
			MUS81	-4.269
			NUDT7	-4.267
			PIGO	-4.257
			NEDD4	-4.249
			HSDL1	-4.224
			DOHH	-4.217
			ETFBKMT	-4.215
			MMUT	-4.177
			SLFN13	-4.149
			RND3	-4.145
			GPD1L	-4.137
			TRMT10A	-4.135
			FIGNL1	-4.127
			PRIM2	-4.121
			CMTR1	-4.107
			GLT8D1	-4.087
			CRYM	-4.085
			ENDOD1	-4.074
			DNAL4	-4.048
			PYGB	-4.04
			PCYT2	-4.019
			LCMT2	-4.007
			EEF1AKNMT	-4.005
			HENMT1	4.002
			PTGR2	4.056
			ANG	4.072
			COMTD1	4.093
			CBR4	4.101
			SMARCAL1	4.252
			AKR1D1	4.275
			ACSS2	4.312
			KDM8	4.36
			PYCR3	4.39
			PDSS1	4.481
			DIO3	4.565
			ST6GALNAC3	4.604
			CYBRD1	4.72
			PGM2	4.88
			LIPT2	4.902
			GPX2	5.213
			HAS3	5.221
			IFI30	5.283
			CMTR2	5.333
			TMEM129	5.362
			ADPRH	5.574
			CYP2U1	5.744
			POLH	5.807
			ABHD10	5.845
			GNMT	5.938
			NLGN1	6.015
			CXorf21	6.199
			FKBP7	6.496
			DNTT	6.583
			OASL	6.589
			EEF1AKMT1	7.694
