# Supplementary material for: Vascular adhesion protein-1 defines a unique subpopulation of human hematopoietic stem cells and regulates their proliferation
Source: Cell Mol Life Sci. 2021 Nov 1;78(23):7851–72. doi: 10.1007/s00018-021-03977-6 (PMC8629906; doi:10.1007/s00018-021-03977-6)
Supplement: Supplementary file 4 — Supplementary file4 (XLSX 382 KB) [file 18_2021_3977_MOESM4_ESM.xlsx]

## Sheet: GSEA gene ranking
Table S3 : Pre-ranked list of genes, sorted by t-scores as computed from limma with adjustment for paired design
ENSG00000166710	16.1954
ENSG00000167996	10.3493
ENSG00000167995	8.98085
ENSG00000198804	8.74514
ENSG00000132475	6.25538
ENSG00000087086	5.78471
ENSG00000019582	5.72178
ENSG00000125968	5.38784
ENSG00000142669	5.045
ENSG00000100644	5.01306
ENSG00000128040	4.92526
ENSG00000090104	4.89887
ENSG00000111640	4.86431
ENSG00000173198	4.83433
ENSG00000204287	4.67958
ENSG00000070081	4.67358
ENSG00000260281	4.63253
ENSG00000089053	4.60729
ENSG00000229671	4.48958
ENSG00000100316	4.399
ENSG00000234745	4.36395
ENSG00000100284	4.35518
ENSG00000140319	4.28943
ENSG00000187736	4.25834
ENSG00000271576	4.21982
ENSG00000108960	4.21287
ENSG00000110852	4.2082
ENSG00000204472	4.18508
ENSG00000150991	4.16531
ENSG00000185837	4.15232
ENSG00000147650	4.14775
ENSG00000196605	4.10949
ENSG00000196565	4.10889
ENSG00000075624	4.07318
ENSG00000253948	4.05876
ENSG00000225554	4.04881
ENSG00000086200	4.02874
ENSG00000071082	4.02021
ENSG00000150456	4.01347
ENSG00000136732	3.99288
ENSG00000002586	3.99004
ENSG00000197006	3.9574
ENSG00000155016	3.8948
ENSG00000118181	3.8671
ENSG00000231500	3.84396
ENSG00000258472	3.84356
ENSG00000116209	3.81461
ENSG00000108654	3.77203
ENSG00000255112	3.75283
ENSG00000204272	3.75183
ENSG00000280537	3.75029
ENSG00000281325	3.70506
ENSG00000060558	3.69635
ENSG00000172315	3.62275
ENSG00000231389	3.57037
ENSG00000107447	3.56438
ENSG00000115738	3.53492
ENSG00000254328	3.533
ENSG00000122034	3.52701
ENSG00000115514	3.50632
ENSG00000170891	3.50072
ENSG00000241837	3.49233
ENSG00000145247	3.48882
ENSG00000196531	3.4847
ENSG00000133872	3.48318
ENSG00000215039	3.47091
ENSG00000216490	3.46455
ENSG00000109332	3.46281
ENSG00000114784	3.46087
ENSG00000235618	3.44649
ENSG00000122406	3.42376
ENSG00000122882	3.42069
ENSG00000249209	3.4183
ENSG00000155966	3.41399
ENSG00000025434	3.41146
ENSG00000170345	3.39641
ENSG00000269968	3.38113
ENSG00000124588	3.38092
ENSG00000177156	3.37771
ENSG00000198060	3.35486
ENSG00000076826	3.34825
ENSG00000136877	3.33717
ENSG00000152439	3.32706
ENSG00000135114	3.32038
ENSG00000117906	3.30149
ENSG00000168936	3.29383
ENSG00000260288	3.27856
ENSG00000136536	3.27385
ENSG00000162222	3.25826
ENSG00000174748	3.25449
ENSG00000167552	3.24727
ENSG00000186105	3.24123
ENSG00000155621	3.23852
ENSG00000067167	3.23625
ENSG00000128463	3.22853
ENSG00000147677	3.22155
ENSG00000171843	3.21148
ENSG00000118960	3.20509
ENSG00000134333	3.20499
ENSG00000113558	3.20292
ENSG00000132965	3.19692
ENSG00000169714	3.19351
ENSG00000281206	3.18424
ENSG00000161860	3.18328
ENSG00000135272	3.18241
ENSG00000149925	3.17697
ENSG00000154832	3.17167
ENSG00000171476	3.1517
ENSG00000155508	3.15038
ENSG00000111348	3.13719
ENSG00000171467	3.1271
ENSG00000131238	3.12654
ENSG00000075089	3.12353
ENSG00000177889	3.12344
ENSG00000111716	3.10661
ENSG00000117450	3.10657
ENSG00000215114	3.10257
ENSG00000261996	3.10211
ENSG00000143772	3.09696
ENSG00000026297	3.09335
ENSG00000115364	3.09171
ENSG00000204628	3.09061
ENSG00000223298	3.08222
ENSG00000114767	3.07369
ENSG00000133597	3.07087
ENSG00000145741	3.06662
ENSG00000243795	3.06092
ENSG00000233834	3.06077
ENSG00000233527	3.05719
ENSG00000162639	3.04794
ENSG00000113648	3.0467
ENSG00000138641	3.03157
ENSG00000111229	3.02689
ENSG00000189043	3.02568
ENSG00000267580	3.02397
ENSG00000227706	3.01883
ENSG00000167642	3.01835
ENSG00000169760	3.0178
ENSG00000136810	3.01689
ENSG00000273841	3.01615
ENSG00000140391	3.01105
ENSG00000125124	3.00857
ENSG00000268107	3.00241
ENSG00000272967	2.9985
ENSG00000267165	2.98225
ENSG00000113845	2.97699
ENSG00000180917	2.97574
ENSG00000164342	2.97284
ENSG00000117616	2.9713
ENSG00000106610	2.96874
ENSG00000108298	2.96824
ENSG00000144843	2.96442
ENSG00000094880	2.96411
ENSG00000142089	2.96069
ENSG00000271581	2.95517
ENSG00000115641	2.95217
ENSG00000170893	2.9514
ENSG00000175061	2.95065
ENSG00000165092	2.94716
ENSG00000091157	2.9377
ENSG00000051620	2.93604
ENSG00000156471	2.93363
ENSG00000213719	2.92994
ENSG00000118579	2.92589
ENSG00000245848	2.92368
ENSG00000140987	2.92134
ENSG00000165502	2.91921
ENSG00000086289	2.91283
ENSG00000121691	2.90889
ENSG00000249846	2.9037
ENSG00000234741	2.90157
ENSG00000105856	2.90067
ENSG00000118680	2.89526
ENSG00000273000	2.89428
ENSG00000113575	2.89166
ENSG00000170315	2.88939
ENSG00000235253	2.8798
ENSG00000253251	2.87858
ENSG00000120280	2.87485
ENSG00000092199	2.86947
ENSG00000188404	2.86862
ENSG00000167377	2.86322
ENSG00000267871	2.85952
ENSG00000157514	2.85833
ENSG00000185201	2.85756
ENSG00000067829	2.85292
ENSG00000124713	2.85176
ENSG00000259595	2.85067
ENSG00000260948	2.84574
ENSG00000257543	2.84561
ENSG00000268129	2.83589
ENSG00000280351	2.83344
ENSG00000273149	2.83032
ENSG00000128739	2.82879
ENSG00000121966	2.82402
ENSG00000223865	2.82362
ENSG00000023734	2.82349
ENSG00000165512	2.81951
ENSG00000173295	2.81571
ENSG00000230561	2.80681
ENSG00000112697	2.80662
ENSG00000188021	2.80652
ENSG00000122550	2.80436
ENSG00000161203	2.80377
ENSG00000198189	2.80021
ENSG00000225377	2.79405
ENSG00000124659	2.79147
ENSG00000187037	2.78913
ENSG00000158161	2.78729
ENSG00000173366	2.78064
ENSG00000184678	2.77943
ENSG00000146425	2.7764
ENSG00000145088	2.77127
ENSG00000223509	2.76625
ENSG00000275832	2.76433
ENSG00000144827	2.76377
ENSG00000103202	2.76195
ENSG00000177426	2.7543
ENSG00000206560	2.75284
ENSG00000166780	2.75028
ENSG00000095209	2.75023
ENSG00000184005	2.74866
ENSG00000145337	2.74058
ENSG00000261043	2.73992
ENSG00000132549	2.73703
ENSG00000168675	2.73163
ENSG00000268713	2.73089
ENSG00000074800	2.73046
ENSG00000151292	2.72485
ENSG00000204387	2.72458
ENSG00000113100	2.72251
ENSG00000113387	2.72178
ENSG00000182481	2.71989
ENSG00000173692	2.71983
ENSG00000138279	2.71901
ENSG00000105993	2.7148
ENSG00000185885	2.70537
ENSG00000159885	2.70446
ENSG00000247596	2.70369
ENSG00000171206	2.70336
ENSG00000122203	2.70187
ENSG00000115524	2.69606
ENSG00000198467	2.69065
ENSG00000169764	2.68678
ENSG00000135148	2.68511
ENSG00000183765	2.68221
ENSG00000182372	2.68118
ENSG00000261449	2.67411
ENSG00000156110	2.67277
ENSG00000239827	2.6695
ENSG00000065427	2.66848
ENSG00000114125	2.66808
ENSG00000211899	2.65278
ENSG00000259719	2.64493
ENSG00000185475	2.64166
ENSG00000169139	2.64018
ENSG00000198502	2.63976
ENSG00000145675	2.63733
ENSG00000105497	2.63289
ENSG00000164751	2.63102
ENSG00000188976	2.62988
ENSG00000087302	2.62945
ENSG00000104408	2.62895
ENSG00000110492	2.62792
ENSG00000160767	2.62671
ENSG00000167526	2.62225
ENSG00000226124	2.61807
ENSG00000145439	2.61551
ENSG00000204764	2.61424
ENSG00000053770	2.61163
ENSG00000144867	2.61025
ENSG00000164929	2.60581
ENSG00000245864	2.60521
ENSG00000273173	2.60429
ENSG00000280755	2.60213
ENSG00000273047	2.6006
ENSG00000171310	2.59966
ENSG00000092096	2.59895
ENSG00000281028	2.59433
ENSG00000228988	2.5932
ENSG00000103319	2.5861
ENSG00000261147	2.58559
ENSG00000078902	2.58095
ENSG00000136485	2.575
ENSG00000119414	2.5748
ENSG00000111907	2.57451
ENSG00000183323	2.57429
ENSG00000166913	2.57401
ENSG00000153029	2.57294
ENSG00000127989	2.57286
ENSG00000258745	2.56997
ENSG00000272772	2.5653
ENSG00000165025	2.56397
ENSG00000151689	2.56032
ENSG00000249141	2.55998
ENSG00000170734	2.5578
ENSG00000185246	2.55522
ENSG00000169021	2.55479
ENSG00000104064	2.55441
ENSG00000087842	2.55234
ENSG00000126858	2.55055
ENSG00000197134	2.54956
ENSG00000180822	2.54848
ENSG00000243317	2.54783
ENSG00000164597	2.54627
ENSG00000182768	2.54587
ENSG00000115827	2.54554
ENSG00000158062	2.53797
ENSG00000261130	2.53516
ENSG00000011243	2.53466
ENSG00000144048	2.53334
ENSG00000262633	2.53053
ENSG00000131023	2.52831
ENSG00000089220	2.52775
ENSG00000198771	2.52627
ENSG00000136156	2.52622
ENSG00000253144	2.52244
ENSG00000263905	2.51889
ENSG00000038210	2.51854
ENSG00000130714	2.51835
ENSG00000248734	2.51804
ENSG00000261386	2.51789
ENSG00000173020	2.51744
ENSG00000148090	2.51189
ENSG00000171643	2.51183
ENSG00000261611	2.51147
ENSG00000065518	2.50763
ENSG00000225264	2.50602
ENSG00000188243	2.49653
ENSG00000272888	2.49067
ENSG00000228956	2.49059
ENSG00000168852	2.49044
ENSG00000279716	2.48643
ENSG00000165916	2.48591
ENSG00000137575	2.48565
ENSG00000155090	2.48539
ENSG00000173801	2.48119
ENSG00000086598	2.48083
ENSG00000135916	2.47802
ENSG00000085433	2.47793
ENSG00000112335	2.47507
ENSG00000104524	2.47424
ENSG00000100216	2.47377
ENSG00000260804	2.46567
ENSG00000013441	2.46537
ENSG00000197497	2.46443
ENSG00000188580	2.46307
ENSG00000100138	2.46165
ENSG00000133393	2.45972
ENSG00000184937	2.45786
ENSG00000133169	2.45772
ENSG00000100348	2.45755
ENSG00000106484	2.45668
ENSG00000273129	2.45297
ENSG00000137876	2.45211
ENSG00000214113	2.45149
ENSG00000008018	2.45145
ENSG00000197933	2.44899
ENSG00000260563	2.44538
ENSG00000138363	2.44347
ENSG00000163798	2.4417
ENSG00000264456	2.44058
ENSG00000116044	2.44037
ENSG00000139168	2.44013
ENSG00000180228	2.43873
ENSG00000138375	2.43633
ENSG00000149273	2.4357
ENSG00000250155	2.43535
ENSG00000264212	2.43336
ENSG00000118690	2.43289
ENSG00000206503	2.43275
ENSG00000228768	2.42905
ENSG00000163738	2.42867
ENSG00000255284	2.42441
ENSG00000171962	2.42283
ENSG00000155254	2.41989
ENSG00000262621	2.4191
ENSG00000244038	2.41682
ENSG00000158985	2.41642
ENSG00000166455	2.4118
ENSG00000155660	2.40914
ENSG00000072736	2.4087
ENSG00000092531	2.40782
ENSG00000100442	2.40574
ENSG00000168288	2.40537
ENSG00000006062	2.40498
ENSG00000107566	2.40479
ENSG00000250909	2.40285
ENSG00000134283	2.40044
ENSG00000117318	2.3978
ENSG00000248724	2.39365
ENSG00000133961	2.38917
ENSG00000183878	2.38742
ENSG00000158092	2.38533
ENSG00000140990	2.3839
ENSG00000162511	2.38302
ENSG00000130755	2.38261
ENSG00000143436	2.38214
ENSG00000132801	2.3821
ENSG00000137154	2.37834
ENSG00000149823	2.37643
ENSG00000146386	2.37498
ENSG00000179583	2.37331
ENSG00000259080	2.37284
ENSG00000270175	2.37097
ENSG00000217805	2.36976
ENSG00000188846	2.36801
ENSG00000141452	2.36715
ENSG00000182162	2.36578
ENSG00000092094	2.36501
ENSG00000146701	2.36444
ENSG00000167613	2.36427
ENSG00000156304	2.36002
ENSG00000176915	2.35791
ENSG00000111328	2.35785
ENSG00000196123	2.35702
ENSG00000261574	2.35527
ENSG00000230433	2.35443
ENSG00000240342	2.35152
ENSG00000163931	2.34981
ENSG00000179632	2.34778
ENSG00000231851	2.34664
ENSG00000077585	2.34616
ENSG00000109445	2.34487
ENSG00000197746	2.34302
ENSG00000101190	2.34257
ENSG00000102897	2.34247
ENSG00000117859	2.3418
ENSG00000081665	2.33386
ENSG00000214226	2.33382
ENSG00000136630	2.33167
ENSG00000137070	2.33015
ENSG00000101200	2.32927
ENSG00000111897	2.32848
ENSG00000080546	2.32451
ENSG00000103260	2.32425
ENSG00000135940	2.32392
ENSG00000129480	2.32385
ENSG00000067365	2.32369
ENSG00000165006	2.32354
ENSG00000120727	2.32288
ENSG00000153767	2.32077
ENSG00000256861	2.31906
ENSG00000081985	2.31512
ENSG00000120075	2.31435
ENSG00000068697	2.31316
ENSG00000107949	2.31137
ENSG00000167881	2.30854
ENSG00000273010	2.30825
ENSG00000108061	2.30715
ENSG00000117448	2.30643
ENSG00000149289	2.30456
ENSG00000078596	2.30221
ENSG00000166199	2.29931
ENSG00000102879	2.29598
ENSG00000072401	2.29393
ENSG00000135018	2.29311
ENSG00000272578	2.29147
ENSG00000117592	2.29126
ENSG00000265817	2.28865
ENSG00000171222	2.28151
ENSG00000108094	2.28128
ENSG00000151470	2.27909
ENSG00000162851	2.27757
ENSG00000177963	2.27618
ENSG00000204592	2.27486
ENSG00000112237	2.27437
ENSG00000105568	2.27366
ENSG00000102098	2.27302
ENSG00000261864	2.27266
ENSG00000169851	2.2714
ENSG00000140988	2.27139
ENSG00000266993	2.2708
ENSG00000137161	2.26716
ENSG00000259065	2.26688
ENSG00000164587	2.26643
ENSG00000010219	2.26502
ENSG00000100321	2.26469
ENSG00000113013	2.26422
ENSG00000272017	2.26402
ENSG00000113300	2.26178
ENSG00000143183	2.25864
ENSG00000276533	2.25563
ENSG00000196126	2.25533
ENSG00000259448	2.2521
ENSG00000143727	2.25181
ENSG00000111726	2.25072
ENSG00000164934	2.24885
ENSG00000089682	2.24748
ENSG00000105426	2.24562
ENSG00000107281	2.24231
ENSG00000234147	2.24033
ENSG00000120910	2.23883
ENSG00000063177	2.23876
ENSG00000267106	2.23809
ENSG00000115520	2.23757
ENSG00000228651	2.23688
ENSG00000002549	2.23597
ENSG00000143222	2.23542
ENSG00000125818	2.23462
ENSG00000186017	2.23225
ENSG00000117862	2.23217
ENSG00000175137	2.23188
ENSG00000011260	2.23168
ENSG00000223768	2.23058
ENSG00000011258	2.22931
ENSG00000163453	2.22687
ENSG00000102898	2.22565
ENSG00000251595	2.22421
ENSG00000109103	2.22031
ENSG00000241570	2.21958
ENSG00000182359	2.21889
ENSG00000137764	2.21874
ENSG00000140022	2.21865
ENSG00000105372	2.21644
ENSG00000263931	2.21574
ENSG00000226823	2.2149
ENSG00000279758	2.21331
ENSG00000071967	2.21294
ENSG00000126524	2.2097
ENSG00000272008	2.20928
ENSG00000112699	2.20307
ENSG00000231663	2.20269
ENSG00000189144	2.2026
ENSG00000118162	2.20147
ENSG00000154655	2.20014
ENSG00000124333	2.19941
ENSG00000167632	2.19907
ENSG00000256646	2.19707
ENSG00000165526	2.19705
ENSG00000142676	2.19646
ENSG00000183172	2.19618
ENSG00000107959	2.19448
ENSG00000178718	2.19445
ENSG00000221874	2.19418
ENSG00000023171	2.1935
ENSG00000198040	2.19334
ENSG00000256061	2.19229
ENSG00000164253	2.19177
ENSG00000109906	2.1907
ENSG00000115944	2.18443
ENSG00000278022	2.18318
ENSG00000161016	2.18069
ENSG00000263020	2.17996
ENSG00000122958	2.17949
ENSG00000272211	2.17754
ENSG00000265401	2.17712
ENSG00000165629	2.17611
ENSG00000226950	2.17597
ENSG00000172005	2.17484
ENSG00000179021	2.1747
ENSG00000009790	2.17399
ENSG00000144713	2.17381
ENSG00000273951	2.17068
ENSG00000159200	2.17052
ENSG00000114902	2.16843
ENSG00000086065	2.16676
ENSG00000204525	2.16667
ENSG00000187098	2.16102
ENSG00000110871	2.1606
ENSG00000169442	2.15974
ENSG00000121060	2.15755
ENSG00000278899	2.15721
ENSG00000175197	2.15317
ENSG00000162757	2.15239
ENSG00000141295	2.15095
ENSG00000138069	2.15059
ENSG00000203896	2.15014
ENSG00000226777	2.15006
ENSG00000126457	2.15
ENSG00000164024	2.14821
ENSG00000120129	2.14809
ENSG00000146576	2.14782
ENSG00000257607	2.14743
ENSG00000227855	2.14677
ENSG00000155275	2.1455
ENSG00000223351	2.14542
ENSG00000104412	2.14488
ENSG00000160075	2.14351
ENSG00000131069	2.14014
ENSG00000105220	2.14
ENSG00000078967	2.13865
ENSG00000237181	2.1362
ENSG00000131143	2.13586
ENSG00000272716	2.13361
ENSG00000131043	2.13246
ENSG00000280987	2.13164
ENSG00000099864	2.12997
ENSG00000237296	2.12995
ENSG00000164849	2.1298
ENSG00000060138	2.12943
ENSG00000114503	2.12896
ENSG00000150459	2.12883
ENSG00000102144	2.12711
ENSG00000106991	2.12692
ENSG00000100678	2.12662
ENSG00000156599	2.12511
ENSG00000215559	2.12291
ENSG00000151092	2.12221
ENSG00000015479	2.12143
ENSG00000150594	2.12119
ENSG00000106803	2.11998
ENSG00000111275	2.11771
ENSG00000129084	2.11723
ENSG00000196139	2.11643
ENSG00000255476	2.11282
ENSG00000234193	2.10889
ENSG00000271133	2.1074
ENSG00000124587	2.10559
ENSG00000256206	2.10505
ENSG00000247572	2.1033
ENSG00000211772	2.10315
ENSG00000071553	2.10203
ENSG00000168209	2.10077
ENSG00000102316	2.10011
ENSG00000119541	2.09944
ENSG00000089775	2.09888
ENSG00000106588	2.0977
ENSG00000222344	2.09658
ENSG00000240770	2.09635
ENSG00000146109	2.09556
ENSG00000102804	2.09555
ENSG00000178952	2.09486
ENSG00000084207	2.0947
ENSG00000227766	2.0943
ENSG00000248503	2.09384
ENSG00000132383	2.08967
ENSG00000255921	2.08951
ENSG00000198931	2.0887
ENSG00000165476	2.08857
ENSG00000101464	2.08821
ENSG00000145414	2.08761
ENSG00000164331	2.0875
ENSG00000110448	2.08662
ENSG00000261131	2.08644
ENSG00000204435	2.08627
ENSG00000185010	2.08499
ENSG00000151498	2.08472
ENSG00000170248	2.08448
ENSG00000260966	2.08434
ENSG00000263826	2.08353
ENSG00000172531	2.08335
ENSG00000273394	2.0818
ENSG00000188921	2.08148
ENSG00000170296	2.07946
ENSG00000100815	2.07907
ENSG00000060069	2.07777
ENSG00000260643	2.07772
ENSG00000168036	2.07502
ENSG00000139193	2.07374
ENSG00000118705	2.07373
ENSG00000213999	2.07348
ENSG00000180336	2.07293
ENSG00000143119	2.0723
ENSG00000180817	2.07213
ENSG00000258561	2.07147
ENSG00000156875	2.07146
ENSG00000231259	2.07122
ENSG00000280809	2.07114
ENSG00000104976	2.07027
ENSG00000113595	2.06987
ENSG00000164758	2.06976
ENSG00000110756	2.06956
ENSG00000124243	2.0689
ENSG00000100889	2.06861
ENSG00000228315	2.06674
ENSG00000166181	2.06605
ENSG00000166200	2.06584
ENSG00000136518	2.06555
ENSG00000103005	2.06522
ENSG00000279765	2.06409
ENSG00000104823	2.0636
ENSG00000146376	2.06302
ENSG00000155329	2.06252
ENSG00000226937	2.06225
ENSG00000116191	2.06029
ENSG00000023318	2.05866
ENSG00000147437	2.05688
ENSG00000131171	2.05511
ENSG00000143633	2.0532
ENSG00000205352	2.05232
ENSG00000133027	2.05184
ENSG00000168890	2.05004
ENSG00000132600	2.04995
ENSG00000183935	2.04887
ENSG00000173141	2.04823
ENSG00000139405	2.04822
ENSG00000186615	2.04734
ENSG00000237017	2.04725
ENSG00000105948	2.04719
ENSG00000169567	2.04676
ENSG00000135899	2.04459
ENSG00000092978	2.04317
ENSG00000267390	2.04239
ENSG00000123179	2.04055
ENSG00000115457	2.0403
ENSG00000114021	2.03982
ENSG00000141101	2.03817
ENSG00000126756	2.03801
ENSG00000229622	2.03801
ENSG00000263715	2.03483
ENSG00000057757	2.02965
ENSG00000142541	2.02853
ENSG00000183291	2.02748
ENSG00000184047	2.02659
ENSG00000083845	2.02659
ENSG00000131844	2.0247
ENSG00000164733	2.0244
ENSG00000140474	2.0229
ENSG00000079459	2.02245
ENSG00000170634	2.0224
ENSG00000160013	2.02031
ENSG00000228696	2.01854
ENSG00000215183	2.0183
ENSG00000121864	2.01629
ENSG00000116704	2.01567
ENSG00000114779	2.01544
ENSG00000184009	2.01525
ENSG00000067601	2.01394
ENSG00000267698	2.01188
ENSG00000064703	2.01167
ENSG00000262136	2.01164
ENSG00000162961	2.01036
ENSG00000258847	2.01034
ENSG00000084073	2.0099
ENSG00000136240	2.00984
ENSG00000111237	2.00913
ENSG00000174721	2.00876
ENSG00000159239	2.00663
ENSG00000130332	2.00618
ENSG00000108001	2.00573
ENSG00000064489	2.00222
ENSG00000259944	2.00181
ENSG00000085117	2.00153
ENSG00000106052	2.0014
ENSG00000115602	1.99922
ENSG00000108963	1.998
ENSG00000136888	1.99654
ENSG00000262526	1.99608
ENSG00000100012	1.99589
ENSG00000003436	1.99588
ENSG00000145592	1.99467
ENSG00000116459	1.99447
ENSG00000147905	1.99409
ENSG00000171827	1.99334
ENSG00000259792	1.99301
ENSG00000152219	1.99195
ENSG00000267026	1.99181
ENSG00000101367	1.99109
ENSG00000011600	1.99041
ENSG00000173409	1.98993
ENSG00000148943	1.98979
ENSG00000103066	1.98852
ENSG00000155666	1.98781
ENSG00000259709	1.9877
ENSG00000223960	1.98766
ENSG00000142534	1.98697
ENSG00000095380	1.98438
ENSG00000133134	1.9824
ENSG00000112759	1.98139
ENSG00000237149	1.98083
ENSG00000100902	1.97885
ENSG00000116815	1.97881
ENSG00000233325	1.97822
ENSG00000118564	1.97813
ENSG00000230337	1.97764
ENSG00000115756	1.97661
ENSG00000100211	1.97433
ENSG00000100300	1.9727
ENSG00000111790	1.97191
ENSG00000158457	1.97089
ENSG00000100129	1.97082
ENSG00000272821	1.96946
ENSG00000122223	1.96869
ENSG00000261487	1.96849
ENSG00000205542	1.96756
ENSG00000121486	1.96741
ENSG00000100906	1.96653
ENSG00000213983	1.96496
ENSG00000197046	1.96491
ENSG00000272779	1.96364
ENSG00000231728	1.96302
ENSG00000106993	1.96178
ENSG00000188820	1.96146
ENSG00000022277	1.96077
ENSG00000269318	1.95881
ENSG00000171448	1.95876
ENSG00000249348	1.95866
ENSG00000205220	1.95816
ENSG00000224429	1.95623
ENSG00000166716	1.95615
ENSG00000165283	1.95595
ENSG00000206716	1.95553
ENSG00000257379	1.95467
ENSG00000269289	1.95345
ENSG00000169242	1.95344
ENSG00000187531	1.95313
ENSG00000231999	1.95236
ENSG00000095932	1.95029
ENSG00000258057	1.95013
ENSG00000233382	1.94957
ENSG00000213625	1.94789
ENSG00000136930	1.94554
ENSG00000136490	1.94503
ENSG00000124688	1.94412
ENSG00000141642	1.9441
ENSG00000277703	1.94264
ENSG00000151631	1.94225
ENSG00000234028	1.94136
ENSG00000241685	1.94132
ENSG00000184924	1.9411
ENSG00000236778	1.94069
ENSG00000130595	1.93783
ENSG00000267769	1.93627
ENSG00000119537	1.93553
ENSG00000106123	1.93518
ENSG00000114391	1.93503
ENSG00000176153	1.93456
ENSG00000089157	1.93227
ENSG00000008382	1.93067
ENSG00000182054	1.92912
ENSG00000081721	1.92785
ENSG00000064995	1.92728
ENSG00000086589	1.92684
ENSG00000272149	1.92523
ENSG00000125878	1.92455
ENSG00000166352	1.92342
ENSG00000119801	1.92276
ENSG00000214265	1.92231
ENSG00000143570	1.92224
ENSG00000125656	1.92209
ENSG00000268173	1.91967
ENSG00000115839	1.91847
ENSG00000267544	1.91807
ENSG00000054611	1.91634
ENSG00000134248	1.91373
ENSG00000159346	1.9136
ENSG00000230955	1.91281
ENSG00000169299	1.91105
ENSG00000172458	1.91067
ENSG00000152558	1.91022
ENSG00000108784	1.90821
ENSG00000117245	1.90805
ENSG00000107960	1.90769
ENSG00000131469	1.90765
ENSG00000165178	1.90701
ENSG00000162927	1.90632
ENSG00000050130	1.90499
ENSG00000150347	1.90309
ENSG00000082516	1.90261
ENSG00000113851	1.90182
ENSG00000182108	1.90181
ENSG00000171757	1.90162
ENSG00000179523	1.90064
ENSG00000107968	1.8993
ENSG00000211764	1.89888
ENSG00000082146	1.89884
ENSG00000166275	1.8988
ENSG00000152256	1.89878
ENSG00000227409	1.89735
ENSG00000137106	1.89727
ENSG00000095574	1.89652
ENSG00000185187	1.89453
ENSG00000250959	1.89444
ENSG00000138085	1.89392
ENSG00000237399	1.8934
ENSG00000088298	1.89254
ENSG00000104522	1.8921
ENSG00000214706	1.89169
ENSG00000244041	1.89109
ENSG00000104763	1.88884
ENSG00000141378	1.8877
ENSG00000126264	1.88744
ENSG00000105559	1.8868
ENSG00000111012	1.88652
ENSG00000064989	1.88513
ENSG00000176623	1.88331
ENSG00000005243	1.88302
ENSG00000116752	1.8827
ENSG00000104894	1.88223
ENSG00000273142	1.88199
ENSG00000167384	1.88159
ENSG00000164066	1.88143
ENSG00000271026	1.88103
ENSG00000264577	1.88069
ENSG00000124224	1.87986
ENSG00000168610	1.87981
ENSG00000160050	1.87823
ENSG00000110057	1.8776
ENSG00000189067	1.87671
ENSG00000107738	1.87665
ENSG00000179091	1.87357
ENSG00000267291	1.87319
ENSG00000147655	1.87285
ENSG00000198242	1.87171
ENSG00000134602	1.87021
ENSG00000248101	1.87009
ENSG00000267226	1.86975
ENSG00000100744	1.86971
ENSG00000146278	1.86889
ENSG00000186666	1.86875
ENSG00000205129	1.86811
ENSG00000124702	1.8676
ENSG00000050426	1.86548
ENSG00000144560	1.86451
ENSG00000135632	1.86355
ENSG00000183283	1.86353
ENSG00000100219	1.86161
ENSG00000129535	1.86119
ENSG00000182952	1.8608
ENSG00000128791	1.86042
ENSG00000273145	1.86019
ENSG00000258838	1.85868
ENSG00000125482	1.85818
ENSG00000120690	1.85551
ENSG00000128699	1.8547
ENSG00000236850	1.85302
ENSG00000078795	1.85257
ENSG00000133997	1.85167
ENSG00000261526	1.85167
ENSG00000089063	1.85056
ENSG00000169727	1.84954
ENSG00000183808	1.84884
ENSG00000141622	1.84821
ENSG00000173621	1.84756
ENSG00000138029	1.84532
ENSG00000113621	1.84501
ENSG00000138777	1.84461
ENSG00000211770	1.84455
ENSG00000246283	1.84454
ENSG00000232754	1.84349
ENSG00000126945	1.84342
ENSG00000048405	1.84226
ENSG00000269926	1.84196
ENSG00000163812	1.84164
ENSG00000007264	1.83952
ENSG00000273084	1.83952
ENSG00000154743	1.83884
ENSG00000077721	1.83783
ENSG00000231628	1.83699
ENSG00000280194	1.83608
ENSG00000278986	1.83566
ENSG00000083844	1.8355
ENSG00000234705	1.8351
ENSG00000100220	1.83501
ENSG00000088766	1.83384
ENSG00000130592	1.83381
ENSG00000062194	1.83266
ENSG00000136059	1.83153
ENSG00000273221	1.83063
ENSG00000112137	1.82935
ENSG00000160404	1.82836
ENSG00000267581	1.82808
ENSG00000124788	1.82716
ENSG00000128524	1.82654
ENSG00000198939	1.82591
ENSG00000113272	1.82579
ENSG00000143153	1.82523
ENSG00000069849	1.82501
ENSG00000051523	1.8242
ENSG00000139197	1.82409
ENSG00000176731	1.8237
ENSG00000204264	1.82273
ENSG00000278861	1.82226
ENSG00000155729	1.82184
ENSG00000167302	1.82083
ENSG00000148459	1.82003
ENSG00000115295	1.81959
ENSG00000127399	1.81926
ENSG00000281852	1.81916
ENSG00000185420	1.81898
ENSG00000281932	1.81876
ENSG00000168970	1.81706
ENSG00000269179	1.81699
ENSG00000115325	1.81672
ENSG00000160783	1.81397
ENSG00000101255	1.81392
ENSG00000089327	1.81153
ENSG00000233276	1.81129
ENSG00000240024	1.81071
ENSG00000134056	1.81061
ENSG00000138496	1.81017
ENSG00000280159	1.80797
ENSG00000173418	1.80788
ENSG00000180957	1.80704
ENSG00000228889	1.80562
ENSG00000259113	1.80503
ENSG00000128609	1.80495
ENSG00000137500	1.80371
ENSG00000151366	1.80303
ENSG00000179943	1.80275
ENSG00000115661	1.80248
ENSG00000267551	1.80241
ENSG00000110108	1.80124
ENSG00000115970	1.80052
ENSG00000164626	1.79923
ENSG00000198093	1.79803
ENSG00000196505	1.7963
ENSG00000169131	1.79607
ENSG00000103264	1.79217
ENSG00000226367	1.79206
ENSG00000134253	1.79183
ENSG00000154930	1.79099
ENSG00000132763	1.79083
ENSG00000154642	1.78919
ENSG00000147654	1.78918
ENSG00000108523	1.78909
ENSG00000235823	1.78893
ENSG00000273338	1.78745
ENSG00000093183	1.78707
ENSG00000136827	1.78556
ENSG00000119599	1.78512
ENSG00000136560	1.78469
ENSG00000250195	1.78303
ENSG00000144362	1.78261
ENSG00000267439	1.78258
ENSG00000110841	1.7823
ENSG00000225470	1.78124
ENSG00000229989	1.78121
ENSG00000110955	1.78102
ENSG00000015475	1.77989
ENSG00000258210	1.77968
ENSG00000196684	1.77956
ENSG00000164111	1.77879
ENSG00000138080	1.77821
ENSG00000178234	1.77798
ENSG00000163902	1.77725
ENSG00000152433	1.77614
ENSG00000114023	1.77445
ENSG00000082512	1.77343
ENSG00000109787	1.77244
ENSG00000104870	1.77238
ENSG00000163466	1.77208
ENSG00000171490	1.7717
ENSG00000049860	1.77164
ENSG00000101391	1.77161
ENSG00000167912	1.77135
ENSG00000184517	1.77098
ENSG00000231466	1.77085
ENSG00000175938	1.76895
ENSG00000102034	1.76823
ENSG00000206341	1.7672
ENSG00000083123	1.76678
ENSG00000148175	1.76625
ENSG00000230325	1.7662
ENSG00000126602	1.76573
ENSG00000204852	1.76569
ENSG00000157450	1.76549
ENSG00000099624	1.76538
ENSG00000142583	1.76464
ENSG00000156521	1.7634
ENSG00000115966	1.76246
ENSG00000197275	1.76114
ENSG00000164691	1.76101
ENSG00000104660	1.76055
ENSG00000134419	1.76016
ENSG00000125356	1.75946
ENSG00000157557	1.75848
ENSG00000117118	1.75813
ENSG00000090661	1.75796
ENSG00000104679	1.75737
ENSG00000183647	1.7561
ENSG00000122484	1.75553
ENSG00000213801	1.75451
ENSG00000203875	1.75438
ENSG00000114127	1.75378
ENSG00000115750	1.75034
ENSG00000174206	1.75001
ENSG00000143543	1.74801
ENSG00000142530	1.74772
ENSG00000262823	1.74724
ENSG00000116030	1.74636
ENSG00000172671	1.74534
ENSG00000159840	1.74521
ENSG00000119048	1.74341
ENSG00000213967	1.74288
ENSG00000028116	1.7427
ENSG00000196693	1.74193
ENSG00000140941	1.74172
ENSG00000164081	1.73986
ENSG00000235677	1.73924
ENSG00000071889	1.73866
ENSG00000172543	1.73854
ENSG00000275595	1.73816
ENSG00000204070	1.7379
ENSG00000249087	1.73686
ENSG00000102218	1.73678
ENSG00000276564	1.73571
ENSG00000027075	1.73552
ENSG00000258317	1.73265
ENSG00000277511	1.73046
ENSG00000237765	1.72997
ENSG00000159596	1.72953
ENSG00000143753	1.72852
ENSG00000108344	1.7283
ENSG00000103932	1.72737
ENSG00000244270	1.72685
ENSG00000167220	1.72648
ENSG00000184226	1.72516
ENSG00000175536	1.72473
ENSG00000078070	1.72424
ENSG00000140043	1.72291
ENSG00000166734	1.7214
ENSG00000111361	1.72121
ENSG00000137767	1.72061
ENSG00000221944	1.72014
ENSG00000265917	1.71942
ENSG00000109270	1.71826
ENSG00000145912	1.71794
ENSG00000100365	1.71747
ENSG00000110218	1.71709
ENSG00000198382	1.717
ENSG00000259315	1.71699
ENSG00000136933	1.71637
ENSG00000165516	1.71596
ENSG00000226334	1.71522
ENSG00000154639	1.71477
ENSG00000233635	1.71464
ENSG00000164251	1.7136
ENSG00000251920	1.7135
ENSG00000198755	1.71288
ENSG00000137462	1.71171
ENSG00000111057	1.71049
ENSG00000104267	1.70999
ENSG00000255723	1.70991
ENSG00000213190	1.70772
ENSG00000100294	1.70668
ENSG00000114316	1.70544
ENSG00000266728	1.70542
ENSG00000176101	1.70523
ENSG00000047315	1.70389
ENSG00000233654	1.70377
ENSG00000102317	1.70371
ENSG00000163950	1.70012
ENSG00000111358	1.6997
ENSG00000196839	1.69883
ENSG00000267748	1.69873
ENSG00000151552	1.69871
ENSG00000147853	1.69856
ENSG00000163297	1.69837
ENSG00000075188	1.6978
ENSG00000198898	1.69772
ENSG00000124299	1.69745
ENSG00000250506	1.69722
ENSG00000134897	1.69607
ENSG00000255072	1.69406
ENSG00000133321	1.69224
ENSG00000056277	1.69192
ENSG00000166260	1.69143
ENSG00000230082	1.6896
ENSG00000113658	1.68826
ENSG00000262222	1.68767
ENSG00000071051	1.68751
ENSG00000181555	1.68739
ENSG00000164463	1.68656
ENSG00000258892	1.68645
ENSG00000244879	1.68591
ENSG00000072803	1.68527
ENSG00000008282	1.68454
ENSG00000126456	1.68408
ENSG00000160255	1.68358
ENSG00000071073	1.68334
ENSG00000280000	1.68309
ENSG00000260808	1.6824
ENSG00000163162	1.68209
ENSG00000168653	1.68161
ENSG00000178605	1.68124
ENSG00000122122	1.67969
ENSG00000133250	1.67921
ENSG00000086730	1.67838
ENSG00000009307	1.67792
ENSG00000226964	1.67718
ENSG00000272910	1.67703
ENSG00000122678	1.67682
ENSG00000030582	1.67649
ENSG00000000457	1.67605
ENSG00000273345	1.67556
ENSG00000183354	1.67522
ENSG00000169490	1.67376
ENSG00000266998	1.67327
ENSG00000258941	1.67283
ENSG00000121897	1.67266
ENSG00000136436	1.67244
ENSG00000160563	1.67184
ENSG00000147403	1.67122
ENSG00000251034	1.67054
ENSG00000279073	1.66986
ENSG00000240682	1.66957
ENSG00000067082	1.66905
ENSG00000066455	1.66871
ENSG00000245213	1.66855
ENSG00000102910	1.66826
ENSG00000143815	1.66749
ENSG00000113460	1.66721
ENSG00000107938	1.66685
ENSG00000115561	1.66561
ENSG00000101882	1.66529
ENSG00000267079	1.66516
ENSG00000224066	1.66505
ENSG00000162997	1.66442
ENSG00000156928	1.66426
ENSG00000080007	1.66316
ENSG00000258790	1.66212
ENSG00000171735	1.66149
ENSG00000114942	1.6613
ENSG00000171033	1.66078
ENSG00000186468	1.66034
ENSG00000281571	1.66025
ENSG00000203791	1.65884
ENSG00000100109	1.65766
ENSG00000263809	1.65754
ENSG00000118804	1.65703
ENSG00000267232	1.65612
ENSG00000130935	1.6558
ENSG00000164953	1.65533
ENSG00000164077	1.65523
ENSG00000149600	1.65516
ENSG00000124155	1.6542
ENSG00000197045	1.65374
ENSG00000176383	1.65348
ENSG00000181472	1.65201
ENSG00000231925	1.65131
ENSG00000148290	1.65119
ENSG00000114745	1.65111
ENSG00000198492	1.65062
ENSG00000104907	1.64915
ENSG00000245958	1.64905
ENSG00000272446	1.64874
ENSG00000132305	1.64846
ENSG00000111911	1.64655
ENSG00000185115	1.64639
ENSG00000149806	1.64628
ENSG00000135241	1.64607
ENSG00000128185	1.6456
ENSG00000130724	1.64535
ENSG00000093010	1.64468
ENSG00000230989	1.64317
ENSG00000134146	1.64312
ENSG00000067066	1.64303
ENSG00000128016	1.64247
ENSG00000275063	1.64235
ENSG00000148690	1.64146
ENSG00000233806	1.64112
ENSG00000259343	1.64053
ENSG00000099817	1.64052
ENSG00000125629	1.64005
ENSG00000205707	1.63996
ENSG00000138767	1.63941
ENSG00000110717	1.639
ENSG00000116649	1.63793
ENSG00000185787	1.63662
ENSG00000167283	1.6363
ENSG00000008516	1.63603
ENSG00000175097	1.63568
ENSG00000253982	1.63553
ENSG00000008394	1.63536
ENSG00000006007	1.63526
ENSG00000055163	1.63457
ENSG00000262482	1.63247
ENSG00000114354	1.6321
ENSG00000232934	1.63127
ENSG00000003056	1.63102
ENSG00000269547	1.62967
ENSG00000141428	1.62937
ENSG00000106635	1.62842
ENSG00000256771	1.62788
ENSG00000124215	1.62727
ENSG00000094916	1.62674
ENSG00000147471	1.62671
ENSG00000214293	1.62648
ENSG00000118263	1.62629
ENSG00000007129	1.62593
ENSG00000181031	1.62533
ENSG00000104047	1.62528
ENSG00000171202	1.62451
ENSG00000139318	1.62428
ENSG00000224186	1.62362
ENSG00000110958	1.6233
ENSG00000092010	1.62311
ENSG00000151726	1.62275
ENSG00000198075	1.62268
ENSG00000274430	1.62216
ENSG00000242861	1.6219
ENSG00000059769	1.62171
ENSG00000156482	1.62111
ENSG00000266929	1.62054
ENSG00000102738	1.61972
ENSG00000148572	1.61927
ENSG00000134375	1.61918
ENSG00000122490	1.61898
ENSG00000163281	1.61857
ENSG00000204837	1.61847
ENSG00000247970	1.61838
ENSG00000120333	1.61786
ENSG00000021355	1.61728
ENSG00000176845	1.61725
ENSG00000165233	1.61708
ENSG00000163191	1.61655
ENSG00000255517	1.61602
ENSG00000130303	1.61589
ENSG00000089597	1.61499
ENSG00000148484	1.61317
ENSG00000125868	1.61282
ENSG00000178761	1.61273
ENSG00000141759	1.61158
ENSG00000154079	1.60974
ENSG00000172725	1.6094
ENSG00000133884	1.60808
ENSG00000243368	1.60787
ENSG00000281370	1.60746
ENSG00000225921	1.60644
ENSG00000197779	1.60627
ENSG00000247516	1.60586
ENSG00000169026	1.60548
ENSG00000064961	1.60527
ENSG00000269110	1.60473
ENSG00000134684	1.6044
ENSG00000260342	1.60376
ENSG00000140943	1.60373
ENSG00000111846	1.60371
ENSG00000250751	1.60354
ENSG00000235423	1.60345
ENSG00000138399	1.60272
ENSG00000187634	1.60162
ENSG00000120925	1.6012
ENSG00000185513	1.60116
ENSG00000090776	1.60049
ENSG00000183401	1.60016
ENSG00000105223	1.59941
ENSG00000165152	1.5994
ENSG00000165688	1.5984
ENSG00000272330	1.59834
ENSG00000125107	1.59818
ENSG00000171425	1.5975
ENSG00000261884	1.59738
ENSG00000159648	1.59734
ENSG00000271730	1.59724
ENSG00000103978	1.59653
ENSG00000075975	1.5963
ENSG00000261573	1.59624
ENSG00000168282	1.59538
ENSG00000273025	1.59495
ENSG00000108825	1.59423
ENSG00000099341	1.59342
ENSG00000266967	1.59283
ENSG00000214595	1.59241
ENSG00000140740	1.59101
ENSG00000229431	1.59037
ENSG00000169241	1.58999
ENSG00000259112	1.58887
ENSG00000113580	1.58871
ENSG00000104131	1.58817
ENSG00000102096	1.58807
ENSG00000151364	1.58647
ENSG00000214194	1.58641
ENSG00000117410	1.58558
ENSG00000232125	1.5846
ENSG00000182117	1.58425
ENSG00000107798	1.58421
ENSG00000173273	1.58409
ENSG00000215022	1.5836
ENSG00000100106	1.58331
ENSG00000105866	1.58285
ENSG00000114054	1.58171
ENSG00000178741	1.58169
ENSG00000197448	1.58085
ENSG00000275674	1.58019
ENSG00000134330	1.57957
ENSG00000067225	1.5791
ENSG00000090238	1.57882
ENSG00000144741	1.57867
ENSG00000113328	1.57856
ENSG00000267283	1.57836
ENSG00000131152	1.5783
ENSG00000173065	1.57774
ENSG00000070476	1.57681
ENSG00000075142	1.57672
ENSG00000130731	1.57565
ENSG00000243678	1.57538
ENSG00000129675	1.5745
ENSG00000174227	1.57433
ENSG00000084623	1.57433
ENSG00000076662	1.57415
ENSG00000258377	1.57411
ENSG00000128000	1.57263
ENSG00000141682	1.57247
ENSG00000173889	1.57202
ENSG00000099290	1.57126
ENSG00000081154	1.57109
ENSG00000151151	1.57028
ENSG00000268083	1.56939
ENSG00000163159	1.56835
ENSG00000258824	1.56818
ENSG00000099785	1.568
ENSG00000165030	1.56787
ENSG00000239521	1.56746
ENSG00000116521	1.5662
ENSG00000100271	1.56604
ENSG00000130363	1.56529
ENSG00000181163	1.56526
ENSG00000188315	1.56495
ENSG00000198380	1.5641
ENSG00000242125	1.56386
ENSG00000156508	1.5635
ENSG00000133773	1.56314
ENSG00000257530	1.56281
ENSG00000169288	1.56251
ENSG00000100614	1.562
ENSG00000171223	1.56143
ENSG00000070010	1.56106
ENSG00000133028	1.56091
ENSG00000061794	1.56027
ENSG00000152804	1.56022
ENSG00000228280	1.55939
ENSG00000156990	1.55923
ENSG00000186787	1.55893
ENSG00000136929	1.55888
ENSG00000039650	1.55878
ENSG00000130449	1.5587
ENSG00000204650	1.55838
ENSG00000109519	1.55838
ENSG00000105618	1.55815
ENSG00000169692	1.5581
ENSG00000257815	1.55783
ENSG00000182872	1.5575
ENSG00000196455	1.55463
ENSG00000100911	1.55449
ENSG00000272267	1.55433
ENSG00000144566	1.55432
ENSG00000260899	1.55417
ENSG00000089693	1.55236
ENSG00000176049	1.55236
ENSG00000244300	1.5523
ENSG00000100632	1.55222
ENSG00000186020	1.55184
ENSG00000138172	1.55149
ENSG00000275402	1.55127
ENSG00000158710	1.54914
ENSG00000205937	1.54895
ENSG00000137145	1.54817
ENSG00000157764	1.54807
ENSG00000106636	1.54759
ENSG00000110172	1.54757
ENSG00000187608	1.54754
ENSG00000165795	1.54738
ENSG00000229417	1.54704
ENSG00000233864	1.54625
ENSG00000102805	1.54521
ENSG00000234936	1.54519
ENSG00000164096	1.54511
ENSG00000169955	1.54505
ENSG00000087460	1.54277
ENSG00000147475	1.54204
ENSG00000260238	1.54169
ENSG00000158711	1.54126
ENSG00000198612	1.54071
ENSG00000185104	1.54067
ENSG00000169230	1.54046
ENSG00000133112	1.53956
ENSG00000257551	1.5392
ENSG00000197958	1.53895
ENSG00000131115	1.5378
ENSG00000251323	1.5374
ENSG00000104835	1.53731
ENSG00000259071	1.5368
ENSG00000134905	1.53552
ENSG00000118242	1.53429
ENSG00000224796	1.53376
ENSG00000263900	1.53367
ENSG00000204044	1.53166
ENSG00000198682	1.53092
ENSG00000144476	1.53087
ENSG00000112146	1.53075
ENSG00000004059	1.53051
ENSG00000135070	1.53016
ENSG00000233144	1.53008
ENSG00000125971	1.52852
ENSG00000183508	1.52805
ENSG00000225880	1.52769
ENSG00000023697	1.52519
ENSG00000075618	1.52513
ENSG00000279814	1.52501
ENSG00000211460	1.52436
ENSG00000258727	1.52271
ENSG00000148356	1.52207
ENSG00000010270	1.5215
ENSG00000112584	1.52091
ENSG00000214708	1.52074
ENSG00000280273	1.52011
ENSG00000265354	1.52004
ENSG00000197872	1.51811
ENSG00000279491	1.51735
ENSG00000168421	1.51714
ENSG00000267705	1.51541
ENSG00000132819	1.51525
ENSG00000053254	1.51399
ENSG00000205981	1.51136
ENSG00000100296	1.51133
ENSG00000261796	1.51129
ENSG00000090686	1.51128
ENSG00000028528	1.51111
ENSG00000276141	1.51082
ENSG00000198843	1.51052
ENSG00000233016	1.51032
ENSG00000233236	1.50942
ENSG00000007062	1.50864
ENSG00000175104	1.50829
ENSG00000103544	1.50745
ENSG00000231652	1.50744
ENSG00000145287	1.50704
ENSG00000172869	1.50702
ENSG00000244620	1.50683
ENSG00000237945	1.50607
ENSG00000252150	1.50353
ENSG00000136051	1.50332
ENSG00000134049	1.50325
ENSG00000269893	1.5031
ENSG00000274425	1.50268
ENSG00000131781	1.50247
ENSG00000170421	1.50213
ENSG00000100575	1.50211
ENSG00000215447	1.50205
ENSG00000141030	1.50154
ENSG00000205629	1.5009
ENSG00000109390	1.50079
ENSG00000165698	1.50071
ENSG00000164919	1.49981
ENSG00000262664	1.49905
ENSG00000112992	1.49885
ENSG00000269825	1.49745
ENSG00000164307	1.49712
ENSG00000100418	1.49688
ENSG00000254999	1.49667
ENSG00000274929	1.49638
ENSG00000102390	1.49633
ENSG00000081019	1.49513
ENSG00000277669	1.49513
ENSG00000236088	1.49512
ENSG00000100532	1.49502
ENSG00000266953	1.49477
ENSG00000182585	1.49353
ENSG00000069399	1.49247
ENSG00000185127	1.49167
ENSG00000253539	1.49102
ENSG00000264918	1.49097
ENSG00000274512	1.49096
ENSG00000278299	1.49096
ENSG00000170160	1.49002
ENSG00000138439	1.48992
ENSG00000181649	1.4899
ENSG00000166347	1.48965
ENSG00000130309	1.48928
ENSG00000228288	1.4891
ENSG00000136783	1.48908
ENSG00000273373	1.4888
ENSG00000135535	1.48764
ENSG00000276784	1.48721
ENSG00000148824	1.48698
ENSG00000152128	1.48696
ENSG00000224892	1.48687
ENSG00000243789	1.48612
ENSG00000147168	1.48572
ENSG00000240065	1.48565
ENSG00000143162	1.48467
ENSG00000165389	1.48413
ENSG00000234608	1.48389
ENSG00000149100	1.48257
ENSG00000124767	1.48172
ENSG00000168575	1.48147
ENSG00000267387	1.48128
ENSG00000239801	1.48116
ENSG00000128340	1.48028
ENSG00000168883	1.4799
ENSG00000108187	1.47962
ENSG00000141298	1.47915
ENSG00000221923	1.47912
ENSG00000145916	1.47906
ENSG00000124787	1.47899
ENSG00000179988	1.47894
ENSG00000163755	1.47833
ENSG00000177105	1.47807
ENSG00000154822	1.4777
ENSG00000034510	1.47747
ENSG00000204498	1.47702
ENSG00000232442	1.47681
ENSG00000135090	1.47631
ENSG00000135269	1.47594
ENSG00000133740	1.47448
ENSG00000081386	1.47446
ENSG00000142168	1.47397
ENSG00000115993	1.47326
ENSG00000177932	1.47318
ENSG00000243749	1.47263
ENSG00000188566	1.47179
ENSG00000181904	1.47137
ENSG00000119431	1.47072
ENSG00000102409	1.47022
ENSG00000122025	1.46982
ENSG00000255730	1.46971
ENSG00000132676	1.46843
ENSG00000169660	1.46836
ENSG00000225648	1.46806
ENSG00000120254	1.46796
ENSG00000112149	1.46764
ENSG00000272742	1.46668
ENSG00000173812	1.46648
ENSG00000273212	1.46589
ENSG00000105404	1.46534
ENSG00000099331	1.46492
ENSG00000242887	1.4648
ENSG00000111530	1.46391
ENSG00000273486	1.46386
ENSG00000245311	1.46324
ENSG00000157350	1.46257
ENSG00000139679	1.4618
ENSG00000035141	1.46151
ENSG00000110925	1.46119
ENSG00000076067	1.45985
ENSG00000178935	1.45864
ENSG00000204152	1.45814
ENSG00000153310	1.45772
ENSG00000135336	1.45728
ENSG00000269834	1.45647
ENSG00000087053	1.45632
ENSG00000176945	1.45619
ENSG00000131966	1.45616
ENSG00000129187	1.45573
ENSG00000133256	1.45571
ENSG00000184986	1.45561
ENSG00000117748	1.45535
ENSG00000079739	1.4545
ENSG00000256269	1.45447
ENSG00000181350	1.45379
ENSG00000245910	1.45271
ENSG00000163636	1.45269
ENSG00000198270	1.45258
ENSG00000076928	1.45238
ENSG00000121417	1.45222
ENSG00000165195	1.45139
ENSG00000254536	1.45123
ENSG00000198839	1.45054
ENSG00000107874	1.45034
ENSG00000103485	1.45013
ENSG00000143110	1.45005
ENSG00000101126	1.44924
ENSG00000273062	1.44901
ENSG00000254996	1.44886
ENSG00000078618	1.44884
ENSG00000108848	1.44792
ENSG00000172115	1.4475
ENSG00000225792	1.44488
ENSG00000183891	1.4443
ENSG00000011052	1.44378
ENSG00000088854	1.4437
ENSG00000005187	1.44316
ENSG00000232593	1.4431
ENSG00000256262	1.44289
ENSG00000087263	1.44277
ENSG00000080189	1.44257
ENSG00000184182	1.44254
ENSG00000107223	1.44182
ENSG00000005448	1.44116
ENSG00000156467	1.44106
ENSG00000272053	1.44094
ENSG00000255529	1.44089
ENSG00000176155	1.44035
ENSG00000140995	1.44019
ENSG00000106617	1.43961
ENSG00000230521	1.43928
ENSG00000185963	1.4392
ENSG00000260934	1.43903
ENSG00000184076	1.43754
ENSG00000204839	1.4365
ENSG00000143437	1.43648
ENSG00000122068	1.43636
ENSG00000105699	1.43615
ENSG00000280739	1.43607
ENSG00000109118	1.43603
ENSG00000126067	1.43516
ENSG00000114626	1.4339
ENSG00000169857	1.43382
ENSG00000132205	1.43376
ENSG00000185198	1.43358
ENSG00000110536	1.43315
ENSG00000257921	1.43309
ENSG00000158315	1.4323
ENSG00000101928	1.43198
ENSG00000083814	1.43137
ENSG00000177868	1.42816
ENSG00000257286	1.42808
ENSG00000075914	1.42637
ENSG00000180573	1.42628
ENSG00000156804	1.42321
ENSG00000147257	1.42311
ENSG00000162366	1.42251
ENSG00000018510	1.42245
ENSG00000166188	1.42243
ENSG00000197406	1.42203
ENSG00000223401	1.42169
ENSG00000184900	1.4215
ENSG00000141627	1.42036
ENSG00000183696	1.42015
ENSG00000233820	1.41997
ENSG00000150593	1.4188
ENSG00000110395	1.41821
ENSG00000270726	1.41807
ENSG00000162909	1.41797
ENSG00000134802	1.41722
ENSG00000126953	1.41698
ENSG00000205302	1.41547
ENSG00000273141	1.41478
ENSG00000236305	1.41472
ENSG00000169599	1.41469
ENSG00000171522	1.41452
ENSG00000221994	1.41385
ENSG00000197381	1.41366
ENSG00000177425	1.41356
ENSG00000101132	1.41353
ENSG00000223896	1.4133
ENSG00000124214	1.41323
ENSG00000231721	1.41316
ENSG00000165898	1.41209
ENSG00000124613	1.41165
ENSG00000117362	1.41152
ENSG00000137806	1.4111
ENSG00000102226	1.41101
ENSG00000047662	1.41078
ENSG00000248098	1.41022
ENSG00000145780	1.40994
ENSG00000088882	1.40949
ENSG00000220069	1.40894
ENSG00000105640	1.40883
ENSG00000277688	1.40838
ENSG00000125352	1.40793
ENSG00000260773	1.4073
ENSG00000162623	1.40659
ENSG00000015153	1.40641
ENSG00000187688	1.40615
ENSG00000272822	1.40586
ENSG00000158158	1.40583
ENSG00000128881	1.40537
ENSG00000248593	1.40507
ENSG00000152234	1.40483
ENSG00000108561	1.40412
ENSG00000262721	1.40366
ENSG00000257950	1.40346
ENSG00000163110	1.40321
ENSG00000180773	1.40281
ENSG00000101843	1.40197
ENSG00000132635	1.40071
ENSG00000261684	1.40062
ENSG00000139350	1.40007
ENSG00000067646	1.39994
ENSG00000187954	1.39941
ENSG00000156735	1.39849
ENSG00000114631	1.39836
ENSG00000162298	1.39801
ENSG00000134851	1.39786
ENSG00000149646	1.39735
ENSG00000172890	1.39712
ENSG00000166900	1.39708
ENSG00000178917	1.39649
ENSG00000160593	1.39618
ENSG00000172766	1.39586
ENSG00000271430	1.39541
ENSG00000115286	1.39463
ENSG00000186184	1.39447
ENSG00000261971	1.39421
ENSG00000163382	1.39417
ENSG00000115159	1.39318
ENSG00000170889	1.39188
ENSG00000275120	1.39186
ENSG00000143774	1.39136
ENSG00000273117	1.38982
ENSG00000136936	1.38962
ENSG00000147854	1.3896
ENSG00000238113	1.38949
ENSG00000179335	1.3889
ENSG00000146373	1.38864
ENSG00000108518	1.38814
ENSG00000205269	1.38804
ENSG00000252809	1.38802
ENSG00000213918	1.3876
ENSG00000255118	1.38713
ENSG00000178440	1.38622
ENSG00000167645	1.38608
ENSG00000281649	1.38557
ENSG00000206562	1.38551
ENSG00000104998	1.38464
ENSG00000259171	1.38463
ENSG00000132963	1.38441
ENSG00000134326	1.38308
ENSG00000233661	1.38294
ENSG00000168256	1.38291
ENSG00000187535	1.38243
ENSG00000183624	1.38209
ENSG00000140307	1.38128
ENSG00000124226	1.38069
ENSG00000104447	1.38035
ENSG00000267980	1.37987
ENSG00000163463	1.37959
ENSG00000130811	1.37947
ENSG00000097096	1.37941
ENSG00000134242	1.37936
ENSG00000176102	1.37827
ENSG00000228274	1.37812
ENSG00000114450	1.37786
ENSG00000178573	1.37711
ENSG00000188659	1.3768
ENSG00000187601	1.37515
ENSG00000147124	1.37353
ENSG00000149131	1.37343
ENSG00000147894	1.37325
ENSG00000122033	1.37306
ENSG00000148291	1.37272
ENSG00000104814	1.37263
ENSG00000170881	1.37193
ENSG00000182518	1.37189
ENSG00000215712	1.37134
ENSG00000111786	1.37009
ENSG00000151239	1.36914
ENSG00000174547	1.36893
ENSG00000168961	1.36891
ENSG00000160961	1.36779
ENSG00000232134	1.36686
ENSG00000237547	1.36665
ENSG00000185527	1.36529
ENSG00000113269	1.36523
ENSG00000172578	1.36522
ENSG00000149357	1.36459
ENSG00000048707	1.36414
ENSG00000269897	1.36389
ENSG00000154518	1.36312
ENSG00000159496	1.36304
ENSG00000258525	1.36292
ENSG00000241489	1.3627
ENSG00000120948	1.36243
ENSG00000137073	1.36194
ENSG00000162642	1.36175
ENSG00000127955	1.36153
ENSG00000138629	1.36082
ENSG00000260851	1.36016
ENSG00000114738	1.35955
ENSG00000185684	1.35912
ENSG00000127184	1.35807
ENSG00000235236	1.35767
ENSG00000255153	1.35745
ENSG00000106244	1.35691
ENSG00000141034	1.35651
ENSG00000150764	1.35618
ENSG00000144231	1.35611
ENSG00000170832	1.35611
ENSG00000159110	1.35577
ENSG00000163840	1.35561
ENSG00000139187	1.35519
ENSG00000177409	1.3549
ENSG00000148444	1.35448
ENSG00000109586	1.35423
ENSG00000233406	1.35414
ENSG00000174917	1.35363
ENSG00000168101	1.35331
ENSG00000248774	1.35277
ENSG00000142166	1.35256
ENSG00000109475	1.35228
ENSG00000112977	1.35198
ENSG00000273088	1.35065
ENSG00000185361	1.35062
ENSG00000119408	1.35061
ENSG00000114491	1.35041
ENSG00000212829	1.34987
ENSG00000139192	1.34914
ENSG00000213971	1.34711
ENSG00000277075	1.3471
ENSG00000127084	1.34679
ENSG00000138785	1.34674
ENSG00000076685	1.34501
ENSG00000110025	1.34488
ENSG00000214022	1.34484
ENSG00000006744	1.34461
ENSG00000258539	1.34254
ENSG00000183484	1.34216
ENSG00000234773	1.34157
ENSG00000048544	1.34119
ENSG00000022840	1.34115
ENSG00000205583	1.34107
ENSG00000042980	1.34073
ENSG00000134308	1.3404
ENSG00000164323	1.34007
ENSG00000257122	1.34005
ENSG00000270096	1.33978
ENSG00000100591	1.3395
ENSG00000170271	1.33925
ENSG00000155115	1.33841
ENSG00000235319	1.33803
ENSG00000108588	1.33768
ENSG00000203709	1.33753
ENSG00000238141	1.33736
ENSG00000246889	1.33734
ENSG00000100612	1.33733
ENSG00000154447	1.33675
ENSG00000125354	1.33589
ENSG00000025293	1.33523
ENSG00000178988	1.33487
ENSG00000138382	1.33406
ENSG00000128050	1.33396
ENSG00000137393	1.33364
ENSG00000258441	1.33329
ENSG00000232677	1.33326
ENSG00000136205	1.33323
ENSG00000183943	1.33221
ENSG00000130830	1.33184
ENSG00000280547	1.33181
ENSG00000265039	1.33173
ENSG00000064545	1.33104
ENSG00000152795	1.33077
ENSG00000204370	1.32938
ENSG00000107833	1.32935
ENSG00000270823	1.32908
ENSG00000232412	1.32897
ENSG00000056050	1.3287
ENSG00000180964	1.32753
ENSG00000100412	1.32695
ENSG00000104889	1.32579
ENSG00000130429	1.32573
ENSG00000268189	1.32572
ENSG00000129235	1.32522
ENSG00000172301	1.32484
ENSG00000111331	1.32461
ENSG00000015171	1.32436
ENSG00000166681	1.32428
ENSG00000137770	1.32374
ENSG00000213741	1.32299
ENSG00000211749	1.3227
ENSG00000114098	1.32244
ENSG00000279901	1.32202
ENSG00000101452	1.32201
ENSG00000270249	1.322
ENSG00000211751	1.32121
ENSG00000134717	1.32114
ENSG00000270124	1.32052
ENSG00000168994	1.3201
ENSG00000102125	1.32007
ENSG00000213699	1.31997
ENSG00000260170	1.31856
ENSG00000155189	1.31834
ENSG00000095321	1.31825
ENSG00000120008	1.31818
ENSG00000164010	1.31814
ENSG00000155957	1.31809
ENSG00000072422	1.3177
ENSG00000152382	1.3173
ENSG00000164411	1.31683
ENSG00000249884	1.31642
ENSG00000196678	1.31586
ENSG00000158793	1.31572
ENSG00000122787	1.3157
ENSG00000113140	1.31535
ENSG00000164615	1.31341
ENSG00000228474	1.31337
ENSG00000131725	1.31283
ENSG00000161542	1.31262
ENSG00000278588	1.31256
ENSG00000215717	1.31252
ENSG00000148334	1.31244
ENSG00000246067	1.31243
ENSG00000072274	1.31243
ENSG00000053372	1.31226
ENSG00000100577	1.3111
ENSG00000227486	1.31074
ENSG00000135914	1.31052
ENSG00000115234	1.31032
ENSG00000187837	1.31004
ENSG00000270135	1.31002
ENSG00000231028	1.30994
ENSG00000265695	1.3098
ENSG00000145982	1.30794
ENSG00000188321	1.30739
ENSG00000240057	1.307
ENSG00000213160	1.30654
ENSG00000234585	1.30603
ENSG00000131748	1.30527
ENSG00000106025	1.30503
ENSG00000162704	1.30496
ENSG00000069966	1.30481
ENSG00000086061	1.30458
ENSG00000200502	1.30343
ENSG00000149792	1.30312
ENSG00000168569	1.30311
ENSG00000129083	1.30243
ENSG00000175602	1.30241
ENSG00000230212	1.30183
ENSG00000203705	1.30177
ENSG00000272750	1.30134
ENSG00000197536	1.30101
ENSG00000130024	1.30097
ENSG00000213366	1.30085
ENSG00000268027	1.30065
ENSG00000108064	1.30064
ENSG00000023330	1.30043
[truncated: 12,944 more rows]

## Sheet: Gene sets
Additional file of Vascular adhesion protein-1 defines a unique subpopulation of human hematopoietic stem cells and regulates their proliferation
Table S4 : Gene sets used for GESA pathway analysis
HSC signature	EHT signature	CB HSC signature	CD49f+ HSC signature	GRAHAM_NORMAL_QUIESCENT	CD49f+ HSC signature	Detoxification of ROS	ROS metabolism	HALLMARK_REACTIVE_OXIGEN_SPECIES_PATHWAY	ROS and RNS production in phagocytes	BIOCARTA_P53_PATHWAY	BIOCARTA_MAPK_PATHWAY	BIOCARTA_P38MAPK_PATHWAY	PID_FOXO_PATHWAY	BIOCARTA_HIF_PATHWAY	BIOCARTA_AKT_PATHWAY	BIOCARTA_ATM_PATHWAY
EPPERT_HSC_R (Molecular signatur data base)	Cell Reports 19, 10–19, April 4, 2017	Nature. 2014 July 17; 511(7509): 312–318.	Science. 2011 Jul 8;333(6039):218-21	_VS_NORMAL_DIVIDING_UP (Molecular signatur data base)	Science. 2011 Jul 8;333(6039):218-21	https://reactome.org/content/detail/R-HSA-3299685	MODULE_310 (Molecular signatur data base)	Molecular signatur data base	https://reactome.org/content/detail/R-HSA-1222556	Molecular signatur data base	Molecular signatur data base	Molecular signatur data base	Molecular signatur data base	Molecular signatur data base	Molecular signatur data base	Molecular signatur data base
List of Genes
SPINK2	ENG	CEBPA	AIF1	MLLT3	LAT2	NCF4	GSTM2	PROBE	NCF4	GADD45A	CEBPA	DDIT3	CSNK1G3	PROBE	PIK3R1	CHEK2
RPL31	MAF	MLLT3	HLA-DRB6	CYTIP	TTF1	TXN2	NCF1C	FTL	ATP6V0E1	BCL2	MAP2K5	HSPB1	YWHAB	HIF1A	PPP2CA	NFKBIA
MLLT3	FOS	GMFG	ID3	PPFIBP1	IL1RL1	TXN	GPX1	NDUFB4	ATP6V0B	MDM2	MAP2K2	MAP2K4	KAT2B	LDHA	NFKBIA	RBBP8
HOPX	MEIS1	CD74	HLA-DMB	FTH1	ANTXR2	PRDX6	GSTP1	TXN	CYBA	CDKN1A	FOS	ATF2	CAT	ARNT	CASP9	GADD45A
HIST1H2BI	NFE2	HLA-DRA	STOM	HLX	RNF130	CYBA	GPX2	GLRX	ATP6V1F	APAF1	MAP4K1	CDC42	RALA	COPS5	PIK3CG	NBN
TMEM38B	BMI1	FOS	CMTM8	HIST2H2BE	FOXK1	GPX1	GSTM4	LAMTOR5	ATP6V1G1	CDK4	MAP3K14	HRAS	FBXO32	EP300	FOXO3	BRCA1
DUSP6	TAL1	ZFP36	RAB7A	H1F0	ITGA9	CYCS	MGST3	PRDX6	ATP6V1C1	BAX	MAP3K4	STAT1	YWHAE	VHL	PDPK1	MDM2
RSL1D1	RUNX1	MEIS1	DUSP2	HIST1H2AC	SMAP2	GSTP1	GSTZ1	LSP1	ATP6V1E2	CDK2	MAP2K4	PLA2G4A	CTNNB1	CREB1	PIK3CA	CDKN1A
LONP2	ETV6	JUNB	NUDT14	PCDH9	CDK6	PRDX1	GSTM3	SCAF4	ATP6V1A	TP53	MAPKAPK3	MAPKAPK5	RAN	HSP90AA1	BAD	NFKB1
FLT3	SPN	BEX1	CST3	GLIPR1	RPPH1	GPX2	IDH1	PRDX1	RAC2	RB1	MAP3K8	TRAF2	YWHAQ	P4HB	IKBKB	MAPK8
HIST1H2BG	SPI1	IKZF1	SUCLG2	TFPI	PPP1R10	SOD1	GSTM5	SOD1	ATP6V1B2	ATM	MAP4K3	GRB2	GADD45A	NOS3	AKT1	TP53
EPC1	VAV1	NFE2	MAP7	CREM	PHACTR4	PRDX5	GSTA4	JUNB	ATP6V0A2	E2F1	ATF2	MAX	EP300	VEGFA	NFKB1	CHEK1
ATP8B4	MEN1	TAL1	CNKSR3	RBPMS	CCDC6	CAT	GCLM	HMOX2	ATP6V0C	CCNE1	MAP4K4	TGFBR1	MAPK9	ASPH	CHUK	RAD50
PROM1	FLT1	RUNX1	FXYD6	ALDH1A1	DUSP10	PRDX2	GSR	CAT	ATP6V1D	PCNA	MAP3K3	TRADD	SOD2	JUN	FOXO1	ATM
BAALC	CBFA2T3	ETV6	NFIB	EVI2A	UPF2	TXNRD2	MGST2	SELENOS	ATP6V1E1	TIMP3	MAPK3	DAXX	FOXO3		HSP90AA1	RAD51
MEIS1	GATA2	LCP2	NR4A2	CRHBP	IL18R1	ATP7A	GCLC	PRDX2	ATP6V1C2		NFKBIA	MAP3K1	CSNK1D		YWHAH	ABL1
PRKCH	EGR1	LMO2	SIRPA	PTGS2	NF1	CCS		MGST1	HVCN1		RPS6KB1	HMGN1	YWHAZ		IKBKG	MRE11
MCTP1	MPL	SPI1	DLK1	NRIP1	ETV6	SOD2		HHEX	ATP6V1H		SP1	CREB1	CDKN1B		RELA	RELA
BTBD11	PECAM1	POU2F2	TPRG1L	GBP2	PTPRD	PRDX3		TXNRD2	SLC11A1		MAPK1	MKNK1	CSNK1A1			JUN
ASXL1	VCAM1	GATA1	FAM160A2	SOD2	FBXO38	NUDT2		OXSR1	ATP6V0A1		HRAS	MYC	IKBKB
RNF125	PBX1	VAV1	TNFRSF25	FAM129A	CBLB	ATOX1		FES	ATP6V0D1		STAT1	MAP3K5	AKT1
BEX1	WAS	MYB	ATP1A1	MIR22HG	FAM175B	GPX7		MSRA	NOS3		MAPK12	MAPK14	SKP2
DDX5	KDR	KLF2		TPBG	PDE7A	P4HB		PDLIM1	TCIRG1		MAPKAPK5	MAP3K7	CHUK
RLIM	VWF	GATA2		OPTN	SNORA10	ERO1A		PRNP	ATP6V0E2		MAPK9	RIPK1	CSNK1E
TFPI	LYL1	ETS1		DST		GSR		SOD2	ATP6V0A4		TRAF2	RPS6KA5	ZFAND5
KAT6A	ITGA2B	KLF4		AREG		TXNRD1		ERCC2	MPO		MAP3K13	TGFB1	FOXO1
TPT1	NT5E	PBX1		MAFF				GLRX2			MAP2K3	RAC1	BCL6
RBPMS	HOXB4	IL1B		TSPAN31				NDUFS2			GRB2	SHC1	MAPK8
PNISR	FLI1	LYL1		PTPRC				PTPA			MAX	ELK1	CSNK1G2
DNAJB9	NOTCH1	FOSB		NR4A2				PRDX4			TGFBR1	MAP3K9	SGK1
GCNT2				IL18R1				GPX4			TRADD	MAPKAPK2	YWHAH
FAM3C				FNBP1				PFKP			DAXX	RAPGEF2	YWHAG
HIST1H2BC				NFAT5				ATOX1			MAP4K2		CDK2
CRHBP				TCF7L2				MBP			MAP3K1		SIRT1
NPR3				CXCL3				NDUFA6			MAPK7		RBL2
FAM169A				SVIL				G6PD			RPS6KA1		RALB
RUNX2				DDX17				ABCC1			MAP3K2		CSNK1G1
FGD5				PMCH				GCLM			RAF1		USP7
YES1				FXR1				MPO			IKBKB		CREBBP
ZBTB4				EMP1				GSR			MKNK2		XPO1
RBM7				CXCL2				CDKN2D			CREB1		PLK1
SOCS2				STAT4				STK25			MAPK6		CCNB1
MREG				NEAT1				GCLC			MKNK1
MSI2				SPTBN1				EGLN2			NFKB1
KSR1				IL1B				TXNRD1			CHUK
ZNF165				TNFSF10				SBNO2			MAP3K11
FRMD4B				NEAT1							RPS6KB2
BCL11A				SPTBN1							MAPK8
ANK3				IL1B							MAP2K1
HLF				TNFSF10							MYC
SLC25A36											MAP3K5
HTR1F											MAPK14
FGFR1											RPS6KA3
MSMO1											MAP3K7
HOXB2											RIPK1
PTK2											RPS6KA5
CALN1											TGFB1
INSIG1											RPS6KA4
DST											RAC1
ABCB1											SHC1
MECOM											ELK1
HES1											RPS6KA2
ITSN2											MAP4K5
MYO5C											MAP3K12
INPP4B											RELA
SEL1L3											MAP2K7
HOXB3											MAP3K9
ZDHHC21											PAK1
DRAM1											JUN
CACNB2											MAPKAPK2
FOXO1											PAK2
ERG											RAPGEF2
KDM2A
CD109
HOXA5
KBTBD8
DACH1
FNBP1
PAM
TCF12
RIMKLB
DAPK1
GNL1
EIF5
COL5A1
DLK1
GUCY1A3
SLC17A9
PPP1R16B
LPP
TMEM107
ELK3
KLF4
CRIM1
PNP
ST3GAL6
HIST1H2BD
ALCAM
SPTBN1
OGT
PLSCR4
CYLD
ZEB1
JUN
WDR91
MAFK
